# Supplementary material for: Identifying key bird species and geographical hotspots of avian influenza A (H7N9) virus in China
Source: Infect Dis Poverty. 2018 Oct 11;7:97. doi: 10.1186/s40249-018-0480-x (PMC6180610; doi:10.1186/s40249-018-0480-x)
Supplement: Supplementary file 2 — The 495 sequence alignments of influenza A (H7N9) isolated in chicken from GISAID. (FAS 1511 kb) [file 40249_2018_480_MOESM2_ESM.fas]

>A/chicken/Anhui-Chuzhou/01/2013
ATGAACACTCAAATCCTGGTATTCGCTCTGATTGCGATCATTCCAACAAATGCAGACAAAATCTGCCTCGGACATCATGCCGTGTCAAACGGAACCAAAGTAAACACATTAACTGAAAGAGGAGTGGAAGTCGTCAATGCAACTGAAACAGTGGAACGAACAAACATCCCCAGGATCTGCTCAAAAGGGAAAAGGACAGTTGACCTCGGTCAATGTGGACTCCTGGGGACAATCACTGGACCACCTCAATGTGACCAATTCCTAGAATTTTCAGCCGATTTAATTGTTGAGAGGCGAGAAGGAAGTGATGTCTGTTATCCTGGGAAATTCGTGAATGAAGAAGCTCTGAGGCAAATTCTCAGAGAATCAGGCGGAATTGACAAGGAAGCAATGGGATTCACATACAGTGGAATAAGAACTAATGGAGCAACCAGTGCATGTAGGAGATCAGGATCTTCATTCTATGCAGAAATGAAATGGCTCCTGTCAAACACAGATAATGCTGCATTCCCGCAGATGACTAAGTCATATAAAAATACAAGAAAAAGCCCAGCTCTAATAGTATGGGGGATCCATCATTCCGTATCAACTGCAGAGCAAACCAAGCTATATGGGAGTGGAAACAAACTGGTGACAGTTGGGAGTTCTAATTATCAACAATCTTTTGTACCGAGTCCAGGAGCGAGACCACAAGTTAATGGTCTATCTGGAAGAATTGACTTTCATTGGCTAATGCTAAATCCCAATGATACAGTCACTTTCAGTTTCAATGGGGCTTTCATAGCTCCAGACCGTGCAAGCTTCCTGAGAGGAAAATCTATGGGAATCCAGAGTGGAGTACAGGTTGATGCCAATTGTGAAGGGGACTGCTATCATAGTGGAGGGACAATAATAAGTAACTTGCCATTTCAGAACATAGATAGCAGGGCAGTTGGAAAATGTCCGAGATATGTTAAGCAAAGGAGTCTGCTGCTAGCAACAGGGATGAAGAATGTTCCTGAGATTCCAAAGGGAA------------GAGGCCTATTTGGTGCTATAGCGGGTTTCATTGAAAATGGATGGGAAGGCCTAATTGATGGTTGGTATGGTTTCAGACACCAGAATGCACAGGGAGAGGGAACTGCTGCAGATTACAAAAGCACTCAATCGGCAATTGATCAAATAACAGGAAAATTAAACCGGCTTATAGAAAAAACCAACCAACAATTTGAGTTGATAGACAATGAATTCAATGAGGTAGAGAAGCAAATCGGTAATGTGATAAATTGGACCAGAGATTCTATAACAGAAGTGTGGTCATACAATGCTGAACTCTTGGTAGCAATGGAGAACCAGCATACAATTGATCTGGCTGATTCAGAAATGGACAAACTGTACGAACGAGTGAAAAGACAGCTGAGAGAGAATGCTGAAGAAGATGGCACTGGTTGCTTTGAAATATTTCACAAGTGTGATGATGACTGTATGGCCAGTATTAGAAATAACACCTATGATCACAGCAAATACAGGGAAGAGGCAATGCAAAATAGAATACAGATTGACCCAGTCAAACTAAGCAGCGGCTACAAAGATGTGATACTTTGGTTTAGCTTCGGGGCATCATGTTTCATACTTCTAGCCATTGTAATGGGCCTTGTCTTCATATGTGTAAAGAATGGAAACATGCGGTGCACTATTTGTATATAAATGAATCCAAATCAGAAGATTCTATGCACTTCAGCCACTGCTATCATAATAGGCGCAATCGCAGTACTCATTGGAATAGCAAACCTAGGATTGAACATAGGACTGCATCTAAAACCGGGCTGCAATTGCTCACACTCACAACCTGAAACAACCAACACAAGCCAAACAATAATAAACAACTATTATAATGAAACAAACATCACCAACATCCAAATGGAAGAGAGAACAAGCAGGAATTTCAATAACTTAACTAAAGGGCTCTGTACTATAAATTCATGGCACATATATGGGAAAGACAATGCAGTAAGAATTGGAGAGAGCTCGGATGTTTTAGTCACAAGAGAACCCTATGTTTCATGCGACCCAGATGAATGCAGGTTCTATGCTCTCAGCCAAGGAACAACAATCAGAGGGAAACACTCAAACGGAACAATACACGATAGGTCCCAGTATCGCGCCCTGATAAGCTGGCCACTATCATCACCGCCCACAGTGTACAACAGCAGAGTGGAATGCATTGGGTGGTCAAGTACTAGTTGCCATGATGGCAAATCCAGGATGTCAATATGTATATCAGGACCAAACAACAATGCATCTGCAGTAGTATGGTACAACAGAAGGCCTGTTGCAGAAATTAACACATGGGCCCGAAACATACTAAGAACACAGGAATCTGAATGTGTATGCCACAACGGCGTATGCCCAGTAGTGTTCACCGATGGGTCTGCCACTGGACCTGCAGACACAAGAATATACTATTTTAAAGAGGGGAAAATATTGAAATGGGAGTCTCTGACTGGAACTGCTAAGCATATTGAAGAATGCTCATGTTACGGGGAACGAACAGGAATTACCTGCACATGCAGGGACAATTGGCAGGGCTCAAATAGACCAGTGATTCAGATAGACCCAGTAGCAATGACACACACTAGTCAATATATATGCAGTCCTGTTCTTACAGACAATCCCCGACCGAATGACCCAAATATAGGTAAGTGTAATGACCCTTATCCAGGTAATAATAACAATGGAGTCAAGGGATTCTCATACTTGGATGGGGCTAACACTTGGCTAGGGAGGACAATAAGCACAGCCTCGAGGTCTGGATACGAGATGTTAAAAGTGCCAAATGCATTGACAGATGATAGATCAAAGCCCATTCAAGGTCAGACAATTGTATTAAACGCTGACTGGAGTGGTTACAGTGGATCTTTCATGGACTATTGGGCTGAAGGGGACTGCTATCGAGCGTGTTTTTATGTGGAGTTGATACGTGGAAGACCCAAGGAGGATAAAGTGTGGTGGACCAGCAATAGTATAGTATCGATGTGTTCCAGTACAGAATTCCTGGGACAATGGAACTGGCCTGATGGGGCTAAAATAGAGTACTTCCTCTAA
>A/chicken/Dongguan/1009/2014
ATGAACACTCAAATCCTGGTATTCGCTCTGATTGCGATCATTCCAACAAATGCAGACAAAATCTGCCTCGGACATCATGCCGTGTCAAACGGAACCAAAGTAAACACATTAACTGAAAGAGGAGTGGAAGTCGTCAATGCAACTGAAACAGTGGAACGAACAAACATCCCCAGGATCTGCTCAAAAGGGAAAAGGACAGTTGACCTCGGTCAATGTGGACTCCTGGGGACAATCACTGGACCACCTCAATGTGACCAATTCCTAGAATTTTCAGCCGATTTAATTATTGAGAGGCGAGAAGGAAGTGATGTCTGTTATCCTGGGAAATTCGTGAATGAAGAAGCTCTGAGGCAAATTCTCAGAGAATCAGGCGGAATTGACAAGGAAGCAATGGGATTCACATACAGTGGAATAAGAGCTAATGGAGCAACCAGTGCATGTAGGAGATCAGGATCTTCATTCTATGCAGAAATGAAATGGCTCCTGTCAAACACAGATAATGCTGCATTCCCGCAAATGACTAAGTCATATAAAAATACAAGAAAAAGCCCAGCTCTAATAGTATGGGGGATCCATCATTCCGTATCAACTGCAGAGCAAACCAAGCTATATGGGAGTGGAAACAAACTGGTGACAGTTGGGAGTTCTAATTATCAACAATCTTTTGTACCGAGTCCAGGAGCGAGACCACAAGTTAATGGTTTATCTGGAAGAATTGACTTTCATTGGCTAATGCTAAATCCCAATGATACAGTCACTTTCAGTTTCAATGGGGCTTTCATAGCTCCAGACCGTGCAAGCTTCCTGAGAGGAAAATCTATGGGAATCCAGAGTGGAGTACAGGTTGATGCCAATTGTGAAGGGGACTGCTATCATAGTGGAGGGACAATAATAAGTAACTTGCCATTTCAGAACATAGATAGCAGGGCAGTTGGAAAATGTCCGAGATATGTTAAGCAAAGGAGTCTGCTGCTAGCAACAGGGATGAAGAATGTTCCTGAGACTCCAAAGGGAA------------GAGGCCTATTTGGTGCTATAGCGGGTTTCATTGAAAATGGATGGGAAGGCCTAATTGATGGTTGGTATGGTTTCAGACACCAGAATGCACAGGGAGAGGGAACTGCTGCAGATTACAAAAGCACTCAATCGGCAATTGATCAAATAACAGGAAAATTAAACCGGCTTATAGAAAAAACCAACCAACAATTTGAGTTGATAGACAATGAATTCAATGAGGTAGAGAAGCAAATCGGTAATGTGATAAATTGGACCAGAGATTCTATAACAGAAGTGTGGTCATACAATGCTGAACTCTTGGTAGCAATGGAGAACCAGCATACAATTGATCTGGCTGATTCAGAAATGGACAAACTGTACGAACGAGTGAAAAGACAGCTGAGAGAGAATGCTGAAGAAGATGGCACTGGTTGCTTTGAAATATTTCACAAGTGTGATAATGACTGTATGGCCAGTATTAGAAATAACACCTATGATCACAGCAAATACAGGGAAGAGGCAATGCAAAATAGAATACAGATTGACCCAGTCAAACTAAGCAGCGGCTACAAAGATGTAATACTTTGGTTTAGCTTCGGGGCATCATGTTTCATACTTCTAGCCATTGTAATGGGCCTTGTCTTCATATGTGTAAAGAATGGAAACATGCGGTGCACTATTTGTATATAAATGAATCCAAATCAGAAGACTCTATGCACTTCAGCCACTGCTATCATAATAGGCGCAATCGCAGTACTCATTGGAATAGCAAACCTAGGATTGAACATAGGACTGCATCTAAAACCGGGCTGCAATTGCTCACACTCACAACCTGAAACAACCAACACAAGCCAAACAATAATAAACAACTATTATAATGAAACAAACATCACCAACATCCAAATGGAAGAGAGAACAAGCAAGAATTTCAATAACTTAACTAAAGGGCTCTGTACTATAAATTCATGGCACATATATGGGAAAGACAATGCAGTAAGAATTGGAGAGAGCTCGGATGTTTTAGTCACAAGAGAACCCTATGTTTCATGCGACCCAGATGAATGCAGGTTCTATGCTCTCAGCCAAGGAACAACAATCAGAGGGAAACACTCAAACGGAACAATACACGATAGGTCCCAGTATCGCGCCCTGATAAGCTGGCCACTATCATCACCGCCCACAGTGTACAACAGCAGGGTGGAATGCATTGGGTGGTCAAGTACTAGTTGCCATGATGGCAAATCCAGGATGTCAATATGTATATCAGGACCAAACAACAATGCATCTGCAGTAGTATGGTACAACAGAAGGCCTGTTGCAGAAATTAACACATGGGCCCGAAACATACTAAGAACACAGGAATCTGAATGTGTATGCCACAACGGCGTATGCCCAGTAGTGTTCACTGATGGATCTGCCACTGGACCTGCAGACACAAGAATATACTATTTTAAAGAGGGGAAAATATTGAAATGGGAGTCTCTGACTGGAACTGCTAAGCATATTGAAGAATGCTCATGTTACGGGGAACGAACAGGAATTACCTGCACATGCAGGGACAATTGGCAGGGCTCAAATAGACCAGTGATTCAGATAGACCCAGTAGCAATGACACACACTAGTCAATATATATGCAGTCCTGTTCTTACAGACAATCCCCGACCGAATGACCCAAATATAGGTAAGTGTAATGACCCTTATCCAGGTAATAATAACAATGGAGTCAAGGGATTCTCATACCTGGATGGGGCTAACACTTGGCTAGGGAGGACAATAAGCACAGCCTCGAGGTCTGGATACGAGATGTTAAAAGTGCCAAATGCATTGACAGATGATAGATCAAAGCCCATTCAAGGTCAGACAATTGTATTAAACGCTGACTGGAGTGGTTACAGTGGATCTTTCATGGACTATTGGGCTGAAGGGGACTGCTATCGAGCGTGTTTTTATGTGGAGTTGATACGTGGAAGACCCAAGGAGGATAAAGTGTGGTGGACCAGCAATAGTATAGTATCGATGTGTTCCAGTACAGAATTCCTGGGACAATGGAACTGGCCTGATGGGGCTAAAATAGAGTACTTCCTCTAA
>A/chicken/Dongguan/1022/2014
ATGAACACTCAAATCCTGGTATTCGCTCTGATTGCGATCATTCCAACAAATGCAGACAAAATCTGCCTCGGACATCATGCCGTGTCAAACGGAACCAAAGTAAACACATTAACTGAAAGAGGAGTGGAAGTCGTCAATGCAACTGAAACAGTGGAACGAACAAACATCCCCAGGATCTGCTCAAAAGGGAAAAAGACAGTTGACCTCGGTCAATGTGGACTCCTGGGGACAATCACTGGACCACCTCAATGTGACCAATTCCTAGAATTTTCAGCCGATTTAATTATTGAGAGGCGAGAAGGAAGTGATGTCTGTTATCCTGGGAAATTCGTGAATGAAGAAGCTCTGAGGCAAATTCTCAGAAAATCAGGCGGAATTGACAAGGAAGCAATGGGATTCACATACAGTGGAATAAGAACTAATGGAGCAACCAGTGCATGTAGGAGATCAGGATCTTCATTCTATGCAGAAATGAAATGGCTCCTGTCAAACACAGATAATGCTGCATTCCCGCAAATGACTAAGTCATATAAAAATACAAGAAAAAGCCCAGCTATAATAGTATGGGGGATCCATCATTCCGTATCAACTGCAGAGCAAACCAAGCTATATGGGAGTGGAAACAAACTGGTGACAGTTGGGAGTTCTAATTATCAACAATCTTTTGTACCGAGTCCAGGAGCGAGACCACAAGTTAATGGTTTATCTGGAAGAATTGACTTTCATTGGCTAATGCTAAATCCCAATGATACAGTCACTTTCAGTTTCAATGGGGCTTTCATAGCTCCAGACCGTGCAAGCTTCCTGAGAGGAAAATCTATGGGAATCCAGAGTGGAGTACAGGTTGATGCCGATTGTGAAGGGGACTGCTATCATAGTGGAGGGACAATAATAAGTAACTTGCCATTTCAGAACATAGATAGCAGGGCAGTTGGAAAATGTCCGAGATATGTTAAGCAAAGGAGTCTGCTGCTAGCAACAGGGATGAAGAATGTTCCTGAGATTCCAAAGGGAA------------GAGGCCTATTTGGTGCTATAGCGGGTTTCATTGAAAATGGATGGGAAGGCCTAATTGATGGTTGGTATGGTTTCAGACACCAGAATGCACAGGGAGAGGGAACTGCTGCAGATTACAAAAGCACTCAATCGGCAATTGATCAAATAACAGGAAAATTAAACCGGCTTATAGAAAAAACCAACCAACAATTTGAGTTGATAGACAATGAATTCAACGAGGTAGAGAAGCAAATCGGTAATGTGATAAACTGGACCAGAGATTCTATAACAGAAGTGTGGTCATACAATGCTGAACTCTTGGTAGCAATGGAGAACCAGCATACAATTGATCTGGCTGATTCAGAAATGGACAAACTGTACGAACGAGTGAAAAGACAGCTGAGAGAGAATGCTGAAGAAGATGGCACTGGTTGCTTTGAAATATTTCACAAGTGTGATGATGACTGTATGGCCAGCATTAGGAATAACACCTATGATCACAGCAAATACAGGGAAGAGGCAATGCAAAATAGAATACAGATTGACCCAGTCAAACTAAGCAGCGGCTACAAAGATGTGATACTTTGGTTTAGCTTCGGGGCATCATGTTTCATACTTCTAGCCATTGTAATGGGCCTTGTCTTCATATGTGTAAAGAATGGAAACATGCGGTGCACTATTTGTATATAAATGAATCCAAATCAGAAGATTCTATGCACTTCAGCCACTGCTATCATAATAGGCGCAATCGCAGTACTCATTGGAATAGCAAACCTAGGATTGAACATAGGACTGCATCTAAAACCGGGATGCAATTGCTCACACTCACAACCTGAAACAACCAACACAAGCCAAACAATAATAAACAACTATTATAATGAAACAAACATCACCAACATCCAAATGGAAGAGAGAACAAGCAAGAATTTCAATAACTTAACTAAAGGGCTCTGTACTATAAATTCATGGCACATATATGGGAAAGACAATGCAGTAAGAATTGGAGAGAGCTCGGATGTTTTAGTCACAAGAGAACCCTATGTGTCATGCGACCCAGATGAATGCAGGTTCTATGCTCTCAGCCAAGGAACAACAATCAGAGGGAAACACTCAAACGGAACAATACACGATAGGTCCCAGTATCGCGCCCTGATAAGCTGGCCACTATCATCACCGCCCACAGTGTACAACAGCAGGGTGGAATGCATTGGGTGGTCAAGTACTAGTTGCCATGATGGCAAATCCAGGATGTCAATATGTATATCAGGACCAAACAACAATGCATCTGCAGTAGTATGGTACAACAGAAGGCCTGTTGCAGAAATTAACACATGGGCCCGAAACATACTAAGAACACAGGAGTCTGAATGTGTATGCCACAACGGCGTATGCCCAGTAGTGTTCACTGATGGATCTGCCACTGGACCTGCAGACACAAGAATATACTATTTTAAAGAGGGGAAAATATTGAAATGGGAGTCTCTGACTGGAACTGCTAAGCATATTGAAGAATGCTCATGTTACGGGGAACGAACAGGAATTACCTGCACATGCAGGGACAATTGGCAGGGCTCAAATAGACCAGTGATTCAGATAGACCCAGTAGCAATGACACACACTAGTCAATATATATGCAGTCCTGTTCTTACAGACAATCCCCGACCGAATGACCCAAATATAGGTAAGTGTAATGACCCTTATCCAGGTAATAATAACAATGGAATCAAGGGATTCTCATACCTGGATGGGGCTAACACTTGGCTAGGGAGGACAATAAGCACAGCCTCGAGGTCTGGATACGAGATGTTAAAAGTGCCAAATGCATTGACAGATGATAGATCAAAGCCCATTCAAGGTCAGACAATTGTATTAAACGCTGACTGGAGTGGTTACAGTGGATCTTTCATGGACTATTGGGCTGAAGGGGACTGCTATCGAGCGTGTTTTTATGTGGAGTTGATACGTGGAAGACCCAAGGAGGATAAAGTGTGGTGGACCAGCAATAGTATAGTATCGATGTGTTCCAGTACAGAATTCCTGGGACAATGGAACTGGCCTGATGGGGCTAAAATAGAGTACTTCCTCTAA
>A/chicken/Dongguan/1051/2014
ATGAACACTCAAATCCTGGTACTCGCTCTGATTGCGATCATTCCAACAAATGCAGACAAAATCTGCCTCGGACATCATGCCGTGTCAAACGGAACCAAAGTAAACACATTAACTGAAAGAGGAGTGGAAGTCGTCAATGCAACTGAAACAGTGGAACGAACAAACATCCCCAGGATCTGCTCAAAAGGGAAAAAGACAGTTGACCTCGGTCAATGTGGACTCCTGGGGACAATCACTGGACCACCTCAATGTGACCAATTCCTAGAATTTTCAGCCGATTTAATTATTGAGAGGCGAGAAGGAAGTGATGTCTGTTATCCTGGGAAATTCGTGAATGAAGAAGCTCTGAGGCAAATTCTCAGAAAATCAGGCGGAATTGACAAGGAAGCAATGGGATTCACATACAGTGGAATAAGAACTAATGGAGCAACCAGTGCATGTAGGAGATCAGGATCTTCATTCTATGCAGAAATGAAATGGCTCCTGTCAAACACAGATAATGCTGCATTCCCGCAAATGACTAAGTCATATAAAAATACAAGAAAAAGCCCAGCTATAATAGTATGGGGGATCCATCATTCCGTATCAACTGCAGAGCAAACCAAGCTATATGGGAGTGGAAACAAACTGGTGACAGTTGGGAGTTCTAATTATCAACAATCTTTTGTACCGAGTCCAGGAGCGAGACCACAAGTTAATGGTTTATCTGGAAGAATTGACTTTCATTGGCTAATGCTAAATCCCAATGATACAGTCACTTTCAGTTTCAATGGGGCTTTCATAGCTCCAGACCGTGCAAGCTTCCTGAGAGGAAAATCTATGGGAATCCAGAGTGGAGTACAGGTTGATGCCGATTGTGAAGGGGACTGCTATCATAGTGGAGGGACAATAATAAGTAACTTGCCATTTCAGAACATAGATAGCAGGGCAGTTGGAAAATGTCCGAGATATGTTAAGCAAAGGAGTCTGCTGCTAGCAACAGGGATGAAGAATGTTCCTGAGATTCCAAAGGGAA------------GAGGCCTATTTGGTGCTATAGCRGGTTTCATTGAAAATGGATGGGAAGGCCTAATTGATGGTTGGTATGGTTTCAGACACCAGAATGCACAGGGAGAGGGAACTGCTGCAGATTACAAAAGCACTCAATCGGCAATTGATCAAATAACAGGAAAATTAAACCGGCTTATAGAAAAAACCAACCAACAATTTGAGTTGATAGACAATGAATTCAAYGAGGTAGAGAAGCAAATCGGTAATGTGATAAAYTGGACCAGAGATTCTATAACAGAAGTGTGGTCATACAATGCTGAACTCTTGGTAGCAATGGAGAACCAGCATACAATTGATCTGGCTGATTCAGAAATGGACAAACTGTACGAACGAGTGAAAAGACAGCTGAGAGAGAATGCTGAAGAAGATGGCACTGGTTGCTTTGAAATATTTCACAAGTGTGATGATGACTGTATGGCCAGYATTAGRAATAACACCTATGATCACAGCAAATACAGGGAAGAGGCAATGCAAAATAGAATACAGATTGACCCAGTCARACTAAGCRGCGGCTACAAAGATGTGATACTTTGGTTTAGCTTCGGGGCATCATGTTTCATACTTCTAGCCATTGTAATGGGCCTTGTCTTCATATGTGTAAAGAATGGAAACATGCGGTGCACTATTTGTATATAAATGAATCCAAATCAGAAGATTCTATGCACTTCAGCCACTGCTATCATAATAGGCGCAATCGCAGTACTCATTGGAATAGCAAACCTAGGATTGAACATAGGACTGCATCTAAAACCGGGCTGCAATTGCTCACACTCACAACCTGAAACAACCAACACAAGCCAAACAATAATAAACAACTATTATAATGAAACAAACATCACCAACATCCAAATGGAAGAGAGAACAAGCAAGAATTTCAATAACTTAACTAAAGGGCTCTGTACTATAAATTCATGGCACATATATGGGAAAGACAATGCAGTAAGAATTGGAGAGAGCTCGGATGTTTTAGTCACAAGAGAACCCTATGTGTCATGCGACCCAGATGAATGCAGGTTCTATGCTCTCAGCCAAGGAACAACAATCAGAGGGAAACACTCAAACGGAACAATACACGATAGGTCCCAGTATCGCGCCCTGATAAGCTGGCCACTATCATCACCGCCCACAGTGTACAACAGCAGGGTGGAATGCATTGGGTGGTCAAGTACTAGTTGCCATGATGGCAAATCCAGGATGTCAATATGTATATCAGGACCAAACAACAATGCATCTGCAGTAGTATGGTACAACAGAAGGCCTGTTGCAGAAATTAACACATGGGCCCGAAACATACTAAGAACACAGGAGTCTGAATGTGTATGCCACAACGGCGTATGCCCAGTAGTGTTCACTGATGGATCTGCCACTGGACCTGCAGACACAAGAATATACTATTTTAAAGAGGGGAAAATATTGAAATGGGAGTCTCTGACTGGAACTGCTAAGCATATTGAAGAATGCTCATGTTACGGGGAACGAACAGGAATTACCTGCACATGCAGGGACAATTGGCAGGGCTCAAATAGACCAGTGATTCAGATAGACCCAGTAGCAATGACACACACTAGTCAATATATATGCAGTCCTGTTCTTACAGACAATCCCCGACCGAATGACCCAAATATAGGTAAGTGTAATGACCCTTATCCAGGTAATAATAACAATGGAATCAAGGGATTCTCATACCTGGATGGGGCTAACACTTGGCTAGGGAGGACAATAAGCACAGCCTCGAGGTCTGGATACGAGATGTTAAAAGTGCCAAATGCATTGACAGATGATAGATCAAAGCCCATTCAAGGTCAGACAATTGTATTAAACGCTGACTGGAGTGGTTACAGTGGATCTTTCATGGACTATTGGGCTGAAGGGGACTGCTATCGAGCGTGTTTTTATGTGGAGTTGATACGTGGAAGACCCAAGGAGGATAAAGTGTGGTGGACCAGCAATAGTATAGTATCGATGTGTTCCAGTACAGAATTCCTGGGACAATGGAACTGGCCTGATGGGGCTAAAATAGAGTACTTCCTCTAA
>A/chicken/Dongguan/1057/2014
ATGAACACTCAAATCCTGGTATTCGCTCTGATTGCGATCATTCCAACAAATGCAGACAAAATCTGCCTCGGACATCATGCCGTGTCAAACGGAACCAAAGTAAACACATTAACTGAAAGAGGAGTGGAAGTCGTCAATGCAACTGAAACAGTGGAACGAACAAACATCCCCAGGATCTGCTCAAAAGGGAAAAAGACAGTTGACCTCGGTCAATGTGGACTCCTGGGGACAATCACTGGACCACCTCAATGTGACCAATTCCTAGAATTTTCAGCCGATTTAATTATTGAGAGGCGAGAAGGAAGTGATGTCTGTTATCCTGGGAAATTCGTGAATGAAGAAGCTCTGAGGCAAATTCTCAGAGAATCAGGCGGAATTGACAAGGAAGCAATGGGATTCACATACAGTGGAATAAGAGCTAATGGAGCAACCAGTGCATGTAGGAGATCAGGATCTTCATTCTATGCAGAAATGAAATGGCTCCTGTCAAACACAGATAATGCTGCATTCCCGCAAATGACTAAGTCATATAAAAATACAAGAAAAAGCCCAGCTCTAATAGTATGGGGGATCCATCATTCCGTATCAACTGCAGAGCAAACCAAGCTATATGGGAGTGGAAACAAACTGGTGACAGTTGGGAGTTCTAATTATCAACAATCTTTTGTACCGAGTCCAGGAGCGAGACCACAAGTTAATGGTTTATCTGGAAGAATTGACTTTCATTGGCTAATGCTAAATCCCAATGATACAGTCACTTTCAGTTTCAATGGGGCTTTCATAGCTCCAGACCGTGCAAGCTTCCTGAGAGGAAAATCTATGGGAATCCAGAGTGGAGTACAGGTTGATGCCAATTGTGAAGGGGACTGCTATCATAGTGGAGGGACAATAATAAGTAACTTGCCATTTCAGAACATAGATAGCAGGGCAGTTGGAAAATGTCCGAGATATGTTAAGCAAAAGAGTCTGCTGCTAGCAACAGGGATGAAGAATGTTCCTGAGATTCCAAAGGGAA------------GAGGCCTATTTGGTGCTATAGCGGGTTTCATTGAAAATGGATGGGAAGGCCTAATTGATGGTTGGTATGGTTTCAGACACCAGAATGCACAGGGAGAGGGAACTGCTGCAGATTACAAAAGCACTCAATCGGCAATTGATCAAATAACAGGAAAATTAAACCGGCTTATAGAAAAAACCAACCAACAGTTTGAGTTGATAGACAATGAATTCAATGAGGTAGAGAAGCAAATCGGTAATGTGATAAATTGGACCAGAGATTCTATAACAGAAGTGTGGTCATACAATGCTGAACTCTTGGTAGCAATGGAGAACCAGCATACAATTGATCTGGCTGATTCAGAAATGGACAAACTGTACGAACGAGTGAAGAGACAGCTGAGAGAGAATGCTGAAGAAGATGGCACTGGTTGCTTTGAAATATTTCACAAGTGTGATAATGACTGTATGGCCAGTATTAGAAATAACACCTATGATCACAGCAAATACAGGGAAGAGGCAATGCAAAATAGAATACAGATTGACCCAGTCAAACTAAGCAGCGGCTACAAAGATGTGATACTTTGGTTTAGCTTCGGGGCATCATGTTTCATACTTCTAGCCATTGTAATGGGCCTTGTCTTCATATGTGTAAAGAATGGAAACATGCGGTGCACTATTTGTATATAAATGAATCCAAATCAGAAGATTCTATGCACTTCAGCCACTGCTATCATAATAGGCGCAATCGCAGTACTCATTGGAATAGCAAACCTAGGATTGAACATAGGACTGCATCTAAAACCGGGCTGCAATTGCTCACACTCACAACCTGAAACAACCAACACAAGCCAAACAATAATAAACAACTATTATAATGAAACAAACATCACCAACATCCAAATGGAAGAGAGAACAAGCAAGAATTTCAATAACTTAACTAAAGGGCTCTGTACTATAAATTCATGGCACATATATGGGAAAGACAATGCAGTAAGAATTGGAGAGAGCTCGGATGTTTTAGTCACAAGAGAACCCTATGTTTCATGCGACCCAGATGAATGCAGGTTCTATGCTCTCAGCCAAGGAACAACAATCAGAGGGAAACACTCAAACGGAACAATACACGATAGGTCCCAGTATCGCGCCCTGATAAGCTGGCCACTATCATCACCGCCCACAGTGTACAACAGCAGGGTGGAATGCATTGGGTGGTCAAGTACTAGTTGCCATGATGGCAAATCCAGGATGTCAATATGTATATCAGGACCAAACAACAATGCATCTGCAGTAGTATGGTACAACAGAAGGCCTGTTGCAGAAATTAACACATGGGCCCGAAACATACTAAGAACACAGGAATCTGAATGTGTATGCCACAACGGCGTATGCCCAGTAGTGTTCACTGATGGATCTGCCACTGGACCTGCAGACACAAGAATATACTATTTTAAAGAGGGGAAAATATTGAAATGGGAGTCTCTGACTGGAACTGCTAAGCATATTGAAGAATGCTCATGTTACGGGGAACGAACAGGAATTACCTGCACATGCAGGGACAATTGGCAGGGCTCAAATAGACCAGTGATTCAGATAGACCCAGTAGCAATGACACACACTAGTCAATATATATGCAGTCCTGTTCTTACAGACAATCCCCGACCGAATGACCCAAATATAGGTAAGTGTAATGACCCTTATCCAGGTAATAATAACAATGGAGTCAAGGGATTCTCATACCTGGATGGGGCTAACACTTGGCTAGGGAGGACAATAAGCACAGCCTCGAGGTCTGGATACGAGATGTTAAAAGTGCCAAATGCATTGACAGATGATAGATCAAAGCCCATTCAAGGTCAGACAATTGTATTAAACGCTGACTGGAGTGGTTACAGTGGATCTTTCATGGACTATTGGGCTGAAGGGGACTGCTATCGAGCGTGTTTTTATGTGGAGTTGATACGTGGAAGACCCAAGGAGGATAAAGTGTGGTGGACTAGCAATAGTATAGTATCGATGTGTTCCAGTACAGAATTCCTGGGACAATGGAACTGGCCTGATGGGGCTAAAATAGAGTACTTCCTCTAA
>A/chicken/Dongguan/1075/2014
ATGAACACTCAAATCCTGGTATTCGCTCTGATTGCGATCATTCCAACAAATGCAGATAAAATCTGCCTCGGACATCATGCCGTGTCAAACGGAACCAAAGTAAACACATTAACTGAAAGAGGAGTGGAAGTCGTCAATGCAACTGAAACAGTGGAACGAACAAACATCCCCAGGATCTGCTCAAAAGGGAAAAAGACAGTTGACCTCGGTCAATGTGGACTACTGGGGACAATCACTGGACCACCTCAATGTGACCAATTCCTAGAATTTTCAGCCGATTTAATTATTGAGAGGCGAGAAGGAAGTGATGTCTGTTATCCTGGGAAATTCGTGAATGAAGAAGCACTGAGGCAAATTCTCAGAGAATCAGGCGGAATTGACAAGGAAGCAATGGGATTCACATACAGTGGAATAAGAACTAATGGAGCAACCAGTGCATGTAGGAGATCAGGATCTTCATTCTATGCAGAAATGAAATGGCTCCTGTCAAACACAGATAATGCTGCATTCCCGCAAATGACTAAGTCATATAAAAATACAAGAAAAAGCCCTGCTCTAATAGTATGGGGGATCCATCATTCCGTATCAACTGCGGAGCAAACCAAGCTATATGGGAGTGGAAACAAACTGGTGACAGTTGGAAGTTCTAATTATCAACAATCTTTTGTACCGAGTCCAGGAGCGAGACCACAAGTTAATGGTTTATCTGGAAGAATTGACTTTCATTGGCTAATGCTAAATCCCAATGATACAGTCACTTTCAGTTTCAATGGGGCTTTCATAGCTCCAGAACGTGCAAGCTTCCTGAGAGGAAAATCTATGGGAATCCAGAGTGGAGTACAGGTTGATGCCAATTGTGAAGGGGACTGCTATCATAGTGGAGGGACAATAATAAGTAACTTGCCATTTCAGAACATAGATAGCAGGGCAGTTGGAAAATGTCCGAGATATGTTAAGCAAAGGAGTCTGCTGCTAGCAACAGGGATGAAGAATGTTCCTGAGATTCCAAAGGGAA------------GAGGCCTATTTGGTGCTATAGCGGGTTTCATTGAAAATGGATGGGAAGGCCTAATTGATGGTTGGTATGGTTTCAAACACCAGAATGCACAGGGAGAGGGAACTGCTGCAGATTACAAAAGCACTCAATCGGCAATTGATCAAATAACAGGAAAATTAAACCGGCTTATAGAAAAAACCAACCAACAATTTGAGTTGATAGACAATGAATTCAACGAGGTAGAGACGCAAATCGGTAATGTGATAAATTGGACCAGAGATTCTATAACAGAAGTGTGGTCATACAATGCTGAACTCTTGGTAGCAATGGAGAACCAGCATACAATTGATCTGGCTGATTCAGAAATGGACAAACTGTACGAACGAGTGAAAAGACAGCTGAGAGAGAATGCTGAAGAAGATGGCACTGGTTGCTTTGAAATATTCCACAAGTGTGATGATGACTGTATGGCCAGCATTAGAAATAACACCTATGATCACAGCAAATACAGGGGAGAGGCAATGCAAAATAGAATACAGATTGATCCAGTCAAACTAAGCAGCGGCTACAAAGATGTGATACTTTGGTTTAGCTTCGGGGCATCATGTTTCATACTTCTAGCCATTGTAATGGGCCTTGTCTTCATATGTGTAAAGAATGGAAACATGCGGTGCACTATTTGTATATAAATGAATCCAAATCAGAAGATTCTATGCACTTCAGCCACTGCTATCATAATAGGCGCAATCGCAGTACTCATTGGAATAGCAAACCTAGGATTGAACATAGGACTGCATCTAAAACCGGGCTGCAATTGCTCACACTCACAACCTGAAACAACCAACACAAGCCAAACAATAATAAACAACTATTATAATGAAACAAACATCACCAACATCCAAATGGAAGAGAGAACAAGCAAGAATTTCAATAACTTAACTAAAGGGCTCTGTACTATAAATTCATGGCACATATATGGTAAAGACAATGCAGTAAGAATTGGAGAGAGCTCGGATGTTTTAGTCACAAGAGAACCCTATGTTTCATGCGACCCAGATGAATGCAGGTTCTATGCTCTCAGCCAAGGAACAACAATCAGAGGGAAACACTCAAACGGAACAATACACGATAGGTCCCAGTATCGCGCCCTGATAAGCTGGCCACTATCATCACCGCCCACAGTGTACAACAGCAGGGTGGAATGCATTGGGTGGTCAAGTGCTAGTTGCCATGATGGCAAATCCAGGATGTCAATATGTATATCAGGACCAAACAACAATGCATCTGCAGTAGTATGGTACAACAGAAGGCCTGTTGCAGAAATTAACACATGGGCCCGAAACATACTAAGAACACAGGAGTCTGAATGTGTATGCCACAACGGCATATGCCCAGTAGTGTTCACTGATGGATCTGCCACTGGACCTGCAGACACAAGAATATACTATTTTAAAGAGGGGAAAATATTGAAATGGGAGTCTCTGACTGGAACTGCTAAGCATATTGAAGAATGCTCATGTTACGGGGAACGAACAGGAATTACCTGCACATGCAGGGACAATTGGCAGGGCTCAAATAGACCAGTGATTCAGATAGACCCAGTAGCAATGACACACACTAGTCAATATATATGCAGTCCTGTTCTTACAGACAATCCCCGACCGAATGACCCAAATATAGGTAAGTGTAATGACCCTTATCCAGGTAATAATAACAATGGAATCAAGGGATTCTCATACCTGGATGGGGCTAACACTTGGCTAGGGAGGACAATAAGCACAGCCTCGAGGTCTGGATACGAGATGTTAAAAGTGCCAAATGCATTGACAGATGATAGATCAAAGCCCATTCAAGGTCAGACAATTGTATTAAACGCTGACTGGAGTGGTTACAGTGGATCTTTCATGGACTATTGGGCTGAAGGGGACTGCTATCGAGCGTGTTTTTATGTGGAGTTGATACGTGGAAGACCCAAGGAGGATAAAGTGTGGTGGACCAGCAATAGTATAGTATCGATGTGTTCCAGTACAGAATTCCTGGGACAATGGAACTGGCCTGATGGGGCTAAAATAGAGTACTTCCTCTAA
>A/chicken/Dongguan/1091/2014
ATGAACACTCAAATCCTGGTATTCGCTCTGATTGCGATCATTCCAACAAATGCAGACAAAATCTGCCTCGGACATCATGCCGTGTCAAACGGAACCAAAGTAAACACATTAACTGAAAGAGGAGTGGAAGTCGTCAATGCAACTGAAACAGTGGAACGAACAAACATCCCCAGGATCTGCTCAAAAGGGAAAAAGACAGTTGACCTCGGTCAATGTGGACTCCTGGGGACAATCACTGGACCACCTCAATGTGACCAATTCCTAGAATTTTCAGCCGATTTAATTATTGAGAGGCGAGAAGGAAGTGATGTCTGTTATCCTGGGAAATTCGTGAATGAAGAAGCTCTGAGGCAAATTCTCAGAAAATCAGGCGGAATTGACAAGGAAGCAATGGGATTCACATACAGTGGAATAAGAACTAATGGAGCAACCAGTGCATGTAGGAGATCAGGATCTTCATTCTATGCAGAAATGAAATGGCTCCTGTCAAACACAGATAATGCTGCATTCCCGCAAATGACTAAGTCATATAAAAATACAAGAAAAAGCCCAGCTATAATAGTATGGGGGATCCATCATTCCGTATCAACTGCAGAGCAAACCAAGCTATATGGGAGTGGAAACAAACTGGTGACAGTTGGGAGTTCTAATTATCAACAATCTTTTGTACCGAGTCCAGGAGCGAGACCACAAGTTAATGGTTTATCTGGAAGAATTGACTTTCATTGGCTAATGCTAAATCCCAATGATACAGTCACTTTCAGTTTCAATGGGGCTTTCATAGCTCCAGACCGTGCAAGCTTCCTGAGAGGAAAATCTATGGGAATCCAGAGTGGAGTACAGGTTGATGCCGATTGTGAAGGGGACTGCTATCATAGTGGAGGGACAATAATAAGTAACTTGCCATTTCAGAACATAGATAGCAGGGCAGTTGGAAAATGTCCGAGATATGTTAAGCAAAGGAGTCTGCTGCTAGCAACAGGGATGAAGAATGTTCCTGAGATTCCAAAGGGAA------------GAGGCCTATTTGGTGCTATAGCGGGTTTCATTGAAAATGGATGGGAAGGCCTAATTGATGGTTGGTATGGTTTCAGACACCAGAATGCACAGGGAGAGGGAACTGCTGCAGATTACAAAAGCACTCAATCGGCAATTGATCAAATAACAGGAAAATTAAACCGGCTTATAGAAAAAACCAACCAACAATTTGAGTTGATAGACAATGAATTCAACGAGGTAGAGAAGCAAATCGGTAATGTGATAAACTGGACCAGAGATTCTATAACAGAAGTGTGGTCATACAATGCTGAACTCTTGGTAGCAATGGAGAACCAGCATACAATTGATCTGGCTGATTCAGAAATGGACAAACTGTACGAACGAGTGAAAAGACAGCTGAGAGAGAATGCTGAAGAAGATGGCACTGGTTGCTTTGAAATATTTCACAAGTGTGATGATGACTGTATGGCCAGCATTAGGAATAACACCTATGATCACAGCAAATACAGGGAAGAGGCAATGCAAAATAGAATACAGATTGACCCAGTCAAACTAAGCAGCGGCTACAAAGATGTGATACTTTGGTTTAGCTTCGGGGCATCATGTTTCATACTTCTAGCCATTGTAATGGGCCTTGTCTTCATATGTGTAAAGAATGGAAACATGCGGTGCACTATTTGTATATAAATGAATCCAAATCAGAAGATTCTATGCACTTCAGCCACTGCTATCATAATAGGCGCAATCGCAGTACTCATTGGAATAGCAAACCTAGGATTGAACATAGGACTGCATCTAAAACCGGGCTGCAATTGCTCACACTCACAACCTGAAACAACCAACACAAGCCAAACAATAATAAACAACTATTATAATGAAACAAACATCACCAACATCCAAATGGAAGAGAGAACAAGCAAGAATTTCAATAACTTAACTAAAGGGCTCTGTACTATAAATTCATGGCACATATATGGGAAAGACAATGCAGTAAGAATTGGAGAGAGCTCGGATGTTTTAGTCACAAGAGAACCCTATGTGTCATGCGACCCAGATGAATGCAGGTTCTATGCTCTCAGCCAAGGAACAACAATCAGAGGGAAACACTCAAACGGAACAATACACGATAGGTCCCAGTATCGCGCCCTGATAAGCTGGCCACTATCATCACCGCCCACAGTGTACAACAGCAGGGTGGAATGCATTGGGTGGTCAAGTACTAGTTGCCATGATGGCAAATCCAGGATGTCAATATGTATATCAGGACCAAACAACAATGCATCTGCAGTAGTATGGTACAACAGAAGGCCTGTTGCAGAAATTAACACATGGGCCCGAAACATACTAAGAACACAGGAGTCTGAATGTGTATGCCACAACGGCGTATGCCCAGTAGTGTTCACTGATGGATCTGCCACTGGACCTGCAGACACAAGAATATACTATTTTAAAGAGGGGAAAATATTGAAATGGGAGTCTCTGACTGGAACTGCTAAGCATATTGAAGAATGCTCATGTTACGGGGAACGAACAGGAATTACCTGCACATGCAGGGACAATTGGCAGGGATCAAATAGACCAGTGATTCAGATAGACCCAGTAGCAATGACACACACTAGTCAATATATATGCAGTCCTGTTCTTACAGACAATCCCCGACCGAATGACCCAAATATAGGTAAGTGTAATGACCCTTATCCAGGTAATAATAACAATGGAATCAAGGGATTCTCATACCTGGATGGGGCTAACACTTGGCTAGGGAGGACAATAAGCACAGCCTCGAGGTCTGGATACGAGATGTTAAAAGTGCCAAATGCATTGACAGATGATAGATCAAAGCCCATTCAAGGTCAGACAATTGTATTAAACGCTGACTGGAGTGGTTACAGTGGATCTTTCATGGACTATTGGGCTGAAGGGGACTGCTATCGAGCGTGTTTTTATGTGGAGTTGATACGTGGAAGACCCAAGGAGGATAAAGTGTGGTGGACCAGCAATAGTATAGTATCGATGTGTTCCAGTACAGAATTCCTGGGACAATGGAACTGGCCTGATGGGGCTAAAATAGAGTACTTCCTCTAA
>A/chicken/Dongguan/1096/2014
ATGAACACTCAAATCCTGGTATTCGCTCTGATTGCGATCATTCCAACAAATGCAGACAAAATCTGCCTCGGACATCATGCCGTGTCAAACGGAACCAAAGTAAACACATTAACTGAAAGAGGAGTGGAAGTCGTCAATGCAACTGAAACAGTGGAACGAACAAACATCCCCAGGATCTGCTCAAAAGGGAAAAAGACAGTTGACCTCGGTCAATGTGGACTCCTGGGGACAATCACTGGACCACCTCAATGTGACCAATTCCTAGAATTTTCAGCCGATTTAATTATTGAGAGGCGAGAAGGAAGTGATGTCTGTTATCCTGGGAAATTCGTGAATGAAGAAGCTCTGAGGCAAATTCTCAGAAAATCAGGCGGAATTGACAAGGAAGCAATGGGATTCACATACAGTGGAATAAGAACTAATGGAGCAACCAGTGCATGTAGGAGATCAGGATCTTCATTCTATGCAGAAATGAAATGGCTCCTGTCAAACACAGATAATGCTGCATTCCCGCAAATGACTAAGTCATATAAAAATACAAGAAAAAGCCCAGCTATAATAGTATGGGGGATCCATCATTCCGTATCAACTGCAGAGCAAACCAAGCTATATGGGAGTGGAAACAAACTGGTGACAGTTGGGAGTTCTAATTATCAACAATCTTTTGTACCGAGTCCAGGAGCGAGACCACAAGTTAATGGTTTATCTGGAAGAATTGACTTTCATTGGCTAATGCTAAATCCCAATGATACAGTCACTTTCAGTTTCAATGGGGCTTTCATAGCTCCAGACCGTGCAAGCTTCCTGAGAGGAAAATCTATGGGAATCCAGAGTGGAGTACAGGTTGATGCCGATTGTGAAGGGGACTGCTATCATAGTGGAGGGACAATAATAAGTAACTTGCCATTTCAGAACATAGATAGCAGGGCAGTTGGAAAATGTCCGAGATATGTTAAGCAAAGGAGTCTGCTGCTAGCAACAGGGATGAAGAATGTTCCTGAGATTCCAAAGGGAA------------GAGGCCTATTTGGTGCTATAGCGGGTTTCATTGAAAATGGATGGGAAGGCCTAATTGATGGTTGGTATGGTTTCAGACACCAGAATGCACAGGGAGAGGGAACTGCTGCAGATTACAAAAGCACTCAATCGGCAATTGATCAAATAACAGGAAAATTAAACCGGCTTATAGAAAAAACCAACCAACAATTTGAGTTGATAGACAATGAATTCAACGAGGTAGAGAAGCAAATCGGTAATGTGATAAACTGGACCAGAGATTCTATAACAGAAGTGTGGTCATACAATGCTGAACTCTTGGTAGCAATGGAGAACCAGCATACAATTGATCTGGCTGATTCAGAAATGGACAAACTGTACGAACGAGTGAAAAGACAGCTGAGAGAGAATGCTGAAGAAGATGGCACTGGTTGCTTTGAAATATTTCACAAGTGTGATGATGACTGTATGGCCAGCATTAGGAATAACACCTATGATCACAGCAAATACAGGGAAGAGGCAATGCAAAATAGAATACAGATTGACCCAGTCAAACTAAGCAGCGGCTACAAAGATGTGATACTTTGGTTTAGCTTCGGGGCATCATGTTTCATACTTCTAGCCATTGTAATGGGCCTTGTCTTCATATGTGTAAAGAATGGAAACATGCGGTGCACTATTTGTATATAAATGAATCCAAATCAGAAGATTCTATGCACTTCAGCCACTGCTATCATAATAGGCGCAATCGCAGTACTCATTGGAATAGCAAACCTAGGATTGAACATAGGACTGCATCTAAAACCGGGCTGCAATTGCTCACACTCACAACCTGAAACAACCAACACAAGCCAAACAATAATAAACAACTATTATAATGAAACAAACATCACCAACATCCAAATGGAAGAGAGAACAAGCAAGAATTTCAATAACTTAACTAAAGGGCTCTGTACTATAAATTCATGGCACATATATGGGAAAGACAATGCAGTAAGAATTGGAGAGAGCTCGGATGTTTTAGTCACAAGAGAACCCTATGTGTCATGCGACCCAGATGAATGCAGGTTCTATGCTCTCAGCCAAGGAACAACAATCAGAGGGAAACACTCAAACGGAACAATACACGATAGGTCCCAGTATCGCGCCCTGATAAGCTGGCCACTATCATCACCGCCCACAGTGTACAACAGCAGGGTGGAATGCATTGGGTGGTCAAGTACTAGTTGCCATGATGGCAAATCCAGGATGTCAATATGTATATCAGGACCAAACAACAATGCATCTGCAGTAGTATGGTACAACAGAAGGCCTGTTGCAGAAATTAACACATGGGCCCGAAACATACTAAGAACACAGGAGTCTGAATGTGTATGCCACAACGGCGTATGCCCAGTAGTGTTCACTGATGGATCTGCCACTGGACCTGCAGACACAAGAATATACTATTTTAAAGAGGGGAAAATATTGAAATGGGAGTCTCTGACTGGAACTGCTAAGCATATTGAAGAATGCTCATGTTACGGGGAACGAACAGGAATTACCTGCACATGCAGGGACAATTGGCAGGGCTCAAATAGACCAGTGATTCAGATAGACCCAGTAGCAATGACACACACTAGTCAATATATATGCAGTCCTGTTCTTACAGACAATCCCCGACCGAATGACCCAAATATAGGTAAGTGTAATGACCCTTATCCAGGTAATAATAACAATGGAATCAAGGGATTCTCATACCTGGATGGGGCTAACACTTGGCTAGGGAGGACAATAAGCACAGCCTCGAGGTCTGGATACGAGATGTTAAAAGTGCCAAATGCATTGACAGATGATAGATCAAAGCCCATTCAAGGTCAGACAATTGTATTAAACGCTGACTGGAGTGGTTACAGTGGATCTTTCATGGACTATTGGGCTGAAGGGGACTGCTATCGAGCGTGTTTTTATGTGGAGTTGATACGTGGAAGACCCAAGGAGGATAAAGTGTGGTGGACCAGCAATAGTATAGTATCGATGTGTTCCAGTACAGAATTCCTGGGACAATGGAACTGGCCTGATGGGGCTAAAATAGAGTACTTCCTCTAA
>A/chicken/Dongguan/1100/2014
ATGAACACTCAAATCCTGGTATTCGCTCTGATTGCGATCATTCCAACAAATGCAGACAAAATCTGCCTCGGACATCATGCCGTGTCAAACGGAACCAAAGTAAACACATTAACTGAAAGAGGAGTGGAAGTCGTCAATGCAACTGAAACAGTGGAACGAACAAACATCCCCAGGATCTGCTCAAAAGGGAAAAGGACAGTTGACCTCGGTCAATGTGGACTCCTGGGGACAATCACTGGACCACCTCAATGTGACCAATTCCTAGAATTTTCAGCCGATTTAATTATTGAGAGGCGAGAAGGAAGTGATGTCTGTTATCCTGGGAAATTCGTGAATGAAGAAGCTCTGAGGCAAATTCTCAGAGAATCAGGCGGAATTGAAAAGGAAGCAATGGGATTCACATACAGTGGAATAAGAGCTAATGGAGCAACCAGTGCATGTAGGAGATCAGGATCTTCATTCTATGCAGAAATGAAATGGCTCCTGTCAAACACAGATAATGCTGCATTCCCGCAAATGACTAAGTCATATAAAAATACAAGAAAAAGCCCAGCTCTAATAGTATGGGGGATCCATCATTCCGTATCAACTGCAGAGCAAACCAAGCTATATGGGAGTGGAAACAAACTGGTGACAGTTGGGAGTTCTAATTATCAACAATCTTTTGTACCGAGTCCAGGAGCGAGACCACAAGTTAATGGTTTATCTGGAAGAATTGACTTTCATTGGCTAATGCTAAATCCCAATGATACAGTCACTTTCAGTTTCAATGGGGCTTTCATAGCTCCAGACCGTGCAAGCTTCCTGAGAGGAAAATCTATGGGAATCCAGAGTGGAGTACAGGTTGATGCCAATTGTGAAGGGGACTGCTATCATAGTGGAGGGACAATAATAAGTAACTTGCCATTTCAGAACATAGATAGCAGGGCAGTTGGAAAATGTCCGAGATATGTTAAGCAAAGGAGTCTGCTGCTAGCAACAGGGATGAAGAATGTTCCTGAGATTCCAAAGGGAA------------GAGGCCTATTTGGTGCTATAGCAGGTTTCATTGAAAATGGATGGGAAGGCCTAATTGATGGTTGGTATGGTTTCAGACACCAGAATGCACAGGGAGAGGGAACTGCTGCAGATTACAAAAGCACTCAATCGGCAATTGATCAAATAACAGGAAAATTAAACCGGCTTATAGAAAAAACCAACCAACAATTTGAGTTGATAGACAATGAATTCAATGAGGTAGAGAAGCAAATCGGTAATGTGATAAATTGGACCAGAGATTCTATAACAGAAGTGTGGTCATACAATGCTGAACTCTTGGTAGCAATGGAGAACCAGCATACAATTGATCTGGCTGATTCAGAAATGGACAAACTGTACGAACGAGTGAAAAGACAGCTGAGAGAGAATGCTGAAGAAGATGGCACTGGTTGCTTTGAAATATTTCACAAGTGTGATGATGACTGTATGGCCAGTATTAGAAATAACACCTATGATCACAGCAAATACAGGGAAGAGGCAATGCAAAATAGAATACAGATTGACCCAGTCAAACTAAGCGGCGGCTACAAAGATGTGATACTTTGGTTTAGCTTCGGGGCATCATGTTTCATACTTCTAGCCATTGTAATGGGCCTTGTCTTCATATGTGTAAAGAATGGAAACATGCGGTGCACTATTTGTATATAAATGAATCCAAATCAGAAGATTCTATGCACTTCAGCCACTGCTATCATAATAGGCGCAATCGCAGTACTCATTGGAATAGCAAACCTAGGATTGAACATAGGACTGCATCTAAAACCGGGCTGCAATTGCTCACACTCACAACCTGAAACAACCAACACAAGCCAAACAATAATAAACAACTATTATAATGAAACAAACATCACCAACATCCAAATGGAAGAGAGAACAAGCAAGAATTTCAATAACTTAACTAAAGGGCTCTGTACTATAAATTCATGGCACATATATGGGAAAGACAATGCAGTAAGAATTGGAGAGAGCTCGGATGTTTTAGTCACAAGAGAACCCTATGTTTCATGCGACCCAGATGAATGCAGGTTCTATGCTCTCAGCCAAGGAACAACAATCAGAGGGAAACACTCAAACGGAACAATACACGATAGGTCCCAGTATCGCGCCCTGATAAGCTGGCCACTATCATCACCGCCCACAGTGTACAACAGCAGGGTGGAATGCATTGGGTGGTCAAGTACTAGTTGCCATGATGGCAAATCCAGGATGTCAATATGTATATCAGGACCAAACAACAATGCATCTGCAGTAGTATGGTACAACAGAAGGCCTGTTGCAGAAATTAACACATGGGCCCGAAACATACTAAGAACACAGGAATCTGAATGTGTATGCCACAACGGCGTATGCCCAGTAGTGTTCACTGATGGATCTGCCACTGGACCTGCAGACACAAGAATATACTATTTTAAAGAGGGGAAAATATTGAAATGGGAGTCTCTGACTGGAACTGCTAAGCATATTGAAGAATGCTCATGTTACGGGGAACGAACAGGAATTACCTGCACATGCAGGGACAATTGGCAGGGCTCAAATAGACCAGTGATTCAGATAGACCCAGTAGCAATGACACACACTAGTCAATATATATGCAGTCCTGTTCTTACAGACAATCCCCGACCGAATGACCCAAATATAGGTAAGTGTAATGACCCTTATCCAGGTAATAATAACAATGGGGTCAAGGGATTCTCATACCTGGATGGGGCTAACACTTGGCTAGGGAGGACAATAAGCACAGCCTCGAGGTCTGGATACGAGATGTTAAAAGTGCCAAATGCATTGACAGATGATAGATCAAAGCCCATTCAAGGTCAGACAATTGTATTAAACGCTGACTGGAGTGGTTACAGTGGATCTTTCATGGACTATTGGGCTGAAGGGGACTGCTATCGAGCGTGTTTTTATGTGGAGTTGATACGTGGAAGACCCAAGGAGGATAAAGTGTGGTGGACCAGCAATAGTATAGTATCGATGTGTTCCAGTACAGAATTCCTGGGACAATGGAACTGGCCTGATGGGGCTAAAATAGAGTACTTCCTCTAA
>A/chicken/Dongguan/1108/2014
ATGAACACTCAAATCCTGGTATTCGCTCTGATTGCGATCATTCCAACAAATGCAGACAAAATCTGCCTCGGACATCATGCCGTGTCAAACGGAACCAAAGTAAACACATTAACTGAAAGAGGAGTGGAAGTCGTCAATGCAACTGAAACAGTGGAACGAACAAACATCCCCAGGATCTGCTCAAAAGGGAAAAAGACAGTTGACCTCGGTCAATGTGGACTCCTGGGGACAATCACTGGACCACCTCAATGTGACCAATTCCTAGAATTTTCAGCCGATTTAATTATTGAGAGGCGAGAAGGAAGTGATGTCTGTTATCCTGGGAAATTCGTGAATGAAGAAGCTCTGAGGCAAATTCTCAGAAAATCAGGCGGAATTGACAAGGAAGCAATGGGATTCACATACAGTGGAATAAGAACTAATGGAGCAACCAGTGCATGTAGGAGATCAGGATCTTCATTCTATGCAGAAATGAAATGGCTCCTGTCAAACACAGATAATGCTGCATTCCCGCAAATGACTAAGTCATATAAAAATACAAGAAAAAGCCCAGCTATAATAGTATGGGGGATCCATCATTCCGTATCAACTGCAGAGCAAACCAAGCTATATGGGAGTGGAAACAAACTGGTGACAGTTGGGAGTTCTAATTATCAACAATCTTTTGTACCGAGTCCAGGAGCGAGACCACAAGTTAATGGTTTATCTGGAAGAATTGACTTTCATTGGCTAATGCTAAACCCCAATGATACAGTCACTTTCAGTTTCAATGGGGCTTTCATAGCTCCAGACCGTGCAAGCTTCCTGAGAGGAAAATCTATGGGAATCCAGAGTGGAGTACAGGTTGATGCCGATTGTGAAGGGGACTGCTATCATAGTGGAGGGACAATAATAAGTAACTTGCCATTTCAGAACATAGATAGCAGGGCAGTTGGAAAATGTCCGAGATATGTTAAGCAAAGGAGTCTGCTGCTAGCAACAGGGATGAAGAATGTTCCTGAGATTCCAAAGGGAA------------GAGGCCTATTTGGTGCTATAGCGGGTTTCATTGAAAATGGATGGGAAGGCCTAATTGATGGTTGGTATGGTTTCAGACACCAGAATGCACAGGGAGAGGGAACTGCTGCAGATTACAAAAGCACTCAATCGGCAATTGATCAAATAACAGGAAAATTAAACCGGCTTATAGAAAAAACCAACCAACAATTTGAGTTGATAGACAATGAATTCAACGAGGTAGAGAAGCAAATCGGTAATGTGATAAACTGGACCAGAGATTCTATAACAGAAGTGTGGTCATACAATGCTGAACTCTTGGTAGCAATGGAGAACCAGCATACAATTGATCTGGCTGATTCAGAAATGGACAAACTGTACGAACGAGTGAAAAGACAGCTGAGAGAGAATGCTGAAGAAGATGGCACTGGTTGCTTTGAAATATTTCACAAGTGTGATGATGACTGTATGGCCAGCATTAGGAATAACACCTATGATCACAGCAAATACAGGGAAGAGGCAATGCAAAATAGAATACAGATTGACCCAGTCAAACTAAGCAGCGGCTACAAAGATGTGATACTTTGGTTTAGCTTCGGGGCATCATGTTTCATACTTCTAGCCATTGTAATGGGCCTTGTCTTCATATGTGTAAAGAATGGAAACATGCGGTGCACTATTTGTATATAAATGAATCCAAATCAGAAGATTCTATGCACTTCAGCCACTGCTATCATAATAGGCGCAATCGCAGTACTCATTGGAATAGCAAACCTAGGATTGAACATAGGACTGCATCTAAAACCGGGCTGCAATTGCTCACACTCACAACCTGAAACAACCAACACAAGCCAAACAATAATAAACAACTATTATAATGAAACAAACATCACCAACATCCAAATGGAAGAGAGAACAAGCAAGAATTTCAATAACTTAACTAAAGGGCTCTGTACTATAAATTCATGGCACATATATGGGAAAGACAATGCAGTAAGAATTGGAGAGAGCTCGGATGTTTTAGTCACAAGAGAACCCTATGTGTCATGCGACCCAGATGAATGCAGGTTCTATGCTCTCAGCCAAGGAACAACAATCAGAGGGAAACACTCAAACGGAACAATACACGATAGGTCCCAGTATCGCGCCCTGATAAGCTGGCCACTATCATCACCGCCCACAGTGTACAACAGCAGGGTGGAATGCATTGGGTGGTCAAGTACTAGTTGCCATGATGGCAAATCCAGGATGTCAATATGTATATCAGGACCAAACAACAATGCATCTGCAGTAGTATGGTACAACAGAAGGCCTGTTGCAGAAATTAACACATGGGCCCGAAACATACTAAGAACACAGGAGTCTGAATGTGTATGCCACAACGGCGTATGCCCAGTAGTGTTCACTGATGGATCTGCCACTGGACCTGCAGACACAAGAATATACTATTTTAAAGAGGGGAAAATATTGAAATGGGAGTCTCTGACTGGAACTGCTAAGCATATTGAAGAATGCTCATGTTACGGGGAACGAACAGGAATTACCTGCACATGCAGGGACAATTGGCAGGGCTCAAATAGACCAGTGATTCAGATAGACCCAGTAGCAATGACACACACTAGTCAATATATATGCAGTCCTGTTCTTACAGACAATCCCCGACCGAATGACCCAAATATAGGTAAGTGTAATGACCCTTATCCAGGTAATAATAACAATGGAATCAAGGGATTCTCATACCTGGATGGGGCTAACACTTGGCTAGGGAGGACAATAAGCACAGCCTCGAGGTCTGGATACGAGATGTTAAAAGTGCCAAATGCATTGACAGATGATAGATCAAAGCCCATTCAAGGTCAGACAATTGTATTAAACGCTGACTGGAGTGGTTACAGTGGATCTTTCATGGACTATTGGGCTGAAGGGGACTGCTATCGAGCGTGTTTTTATGTGGAGTTGATACGTGGAAGACCCAAGGAGGATAAAGTGTGGTGGACCAGCAATAGTATAGTATCGATGTGTTCCAGTACAGAATTCCTGGGACAATGGAACTGGCCTGATGGGGCTAAAATAGAGTACTTCCTCTAA
>A/chicken/Dongguan/1124/2014
ATGAACACTCAAATCCTGGTATTCGCTCTGATTGCGATCATTCCAACAAATGCAGACAAAATCTGCCTCGGACATCATGCCGTGTCAAACGGAACCAAAGTAAACACATTAACTGAAAGAGGAGTGGAAGTCGTCAATGCAACTGAAACAGTGGAACGAACAAACATCCCCAGGATCTGCTCAAAAGGGAAAAAGACAGTTGACCTCGGTCAATGTGGACTCCTGGGGACAATCACTGGACCACCTCAATGTGACCAATTCCTAGAATTTTCAGCCGATTTAATTATTGAGAGGCGAGAAGGAAGTGATGTCTGTTATCCTGGGAAATTCGTGAATGAAGAAGCTCTGAGGCAAATTCTCAGAAAATCAGGCGGAATTGACAAGGAAGCAATGGGATTCACATACAGTGGAATAAGAACTAATGGAGCAACCAGTGCATGTAGGAGATCAGGATCTTCATTCTATGCAGAAATGAAATGGCTCCTGTCAAACACAGATAATGCTGCATTCCCGCAAATGACTAAGTCATATAAAAATACAAGAAAAAGCCCAGCTATAATAGTATGGGGGATCCATCATTCCGTATCAACTGCAGAGCAAACCAAGCTATATGGGAGTGGAAACAAACTGGTGACAGTTGGGAGTTCTAATTATCAACAATCTTTTGTACCGAGTCCAGGAGCGAGACCACAAGTTAATGGTTTATCTGGAAGAATTGACTTTCATTGGCTAATGCTAAATCCCAATGATACAGTCACTTTCAGTTTCAATGGGGCTTTCATAGCTCCAGACCGTGCAAGCTTCCTGAGAGGAAAATCTATGGGAATCCAGAGTGGAGTACAGGTTGATGCCGATTGTGAAGGGGACTGCTATCATAGTGGAGGGACAATAATAAGTAACTTGCCATTTCAGAACATAGATAGCAGGGCAGTTGGAAAATGTCCGAGATATGTTAAGCAAAGGAGTCTGCTGCTAGCAACAGGGATGAAGAATGTTCCTGAGATTCCAAAGGGAA------------GAGGCCTATTTGGTGCTATAGCGGGTTTCATTGAAAATGGATGGGAAGGCCTAATTGATGGTTGGTATGGTTTCAGACACCAGAATGCACAGGGAGAGGGAACTGCTGCAGATTACAAAAGCACTCAATCGGCAATTGATCAAATAACAGGAAAATTAAACCGGCTTATAGAAAAAACCAACCAACAATTTGAGTTGATAGACAATGAATTCAACGAGGTAGAGAAGCAAATCGGTAATGTGATAAACTGGACCAGAGATTCTATAACAGAAGTGTGGTCATACAATGCTGAACTCTTGGTAGCAATGGAGAACCAGCATACAATTGATCTGGCTGATTCAGAAATGGACAAACTGTACGAACGAGTGAAAAGACAGCTGAGAGAGAATGCTGAAGAAGATGGCACTGGTTGCTTTGAAATATTTCACAAGTGTGATGATGACTGTATGGCCAGCATTAGGAATAACACCTATGATCACAGCAAATACAGGGAAGAGGCAATGCAAAATAGAATACAGATTGACCCAGTCAAACTAAGCAGCGGCTACAAAGATGTGATACTTTGGTTTAGCTTCGGGGCATCATGTTTCATACTTCTAGCCATTGTAATGGGCCTTGTCTTCATATGTGTAAAGAATGGAAACATGCGGTGCACTATTTGTATATAAATGAATCCAAATCAGAAGATTCTATGCACTTCAGCCACTGCTATCATAATAGGCGCAATCGCAGTACTCATTGGAATAGCAAACCTAGGATTGAACATAGGACTGCATCTAAAACCGGGCTGCAATTGCTCACACTCACAACCTGAAACAACCAACACAAGCCAAACAATAATAAACAACTATTATAATGAAACAAACATCACCAACATCCAAATGGAAGAGAGAACAAGCAAGAATTTCAATAACTTAACTAAAGGGCTCTGTACTATAAATTCATGGCACATATATGGGAAAGACAATGCAGTAAGAATTGGAGAGAGCTCGGATGTTTTAGTCACAAGAGAACCCTATGTGTCATGCGACCCAGATGAATGCAGGTTCTATGCTCTCAGCCAAGGAACAACAATCAGAGGGAAACACTCAAACGGAACAATACACGATAGGTCCCAGTATCGCGCCCTGATAAGCTGGCCACTATCATCACCGCCCACAGTGTACAACAGCAGGGTGGAATGCATTGGGTGGTCAAGTACTAGTTGCCATGATGGCAAATCCAGGATGTCAATATGTATATCAGGACCAAACAACAATGCATCTGCAGTAGTATGGTACAACAGAAGGCCTGTTGCAGAAATTAACACATGGGCCCGAAACATACTAAGAACACAGGAGTCTGAATGTGTATGCCACAACGGCGTATGCCCAGTAGTGTTCACTGATGGATCTGCCACTGGACCTGCAGACACAAGAATATACTATTTTAAAGAGGGGAAAATATTGAAATGGGAGTCTCTGACTGGAACTGCTAAGCATATTGAAGAATGCTCATGTTACGGGGAACGAACAGGAATTACCTGCACATGCAGGGACAATTGGCAGGGCTCAAATAGACCAGTGATTCAGATAGACCCAGTAGCAATGACACACACTAGTCAATATATATGCAGTCCTGTTCTTACAGACAATCCCCGACCGAATGACCCAAATATAGGTAAGTGTAATGACCCTTATCCAGGTAATAATAACAATGGAATCAAGGGATTCTCATACCTGGATGGGGCTAACACTTGGCTAGGGAGGACAATAAGCACAGCCTCGAGGTCTGGATACGAGATGTTAAAAGTGCCAAATGCATTGACAGATGATAGATCAAAGCCCATTCAAGGTCAGACAATTGTATTAAACGCTGACTGGAGTGGTTACAGTGGATCTTTCATGGACTATTGGGCTGAAGGGGACTGCTATCGAGCGTGTTTTTATGTGGAGTTGATACGTGGAAGACCCAAGGAGGATAAAGTGTGGTGGACCAGCAATAGTATAGTATCGATGTGTTCCAGTACAGAATTCCTGGGACAATGGAACTGGCCTGATGGGGCTAAAATAGAGTACTTCCTCTAA
>A/chicken/Dongguan/1143/2014
ATGAACACTCAAATCCTGGTATTCGCTCTGATTGCGATCATTCCAACAAATGCAGACAAAATCTGCCTCGGACATCATGCCGTGTCAAACGGAACCAAAGTAAACACATTAACTGAAAGAGGAGTGGAAGTCGTCAATGCAACTGAAACAGTGGAACGAACAAACATCCCCAGAATCTGCTCAAAAGGGAAAAAGACAGTTGACCTCGGTCAATGTGGACTCCTGGGGACAATCACTGGACCACCTCAATGTGACCAATTCCTAGAATTTTCAGCCGATTTAATTATTGAGAGGCGAGAAGGAAGTGATGTCTGTTATCCTGGGAAATTCGTGAATGAAGAAGCTCTGAGACAAATTCTCAGAGAATCAGGCGGAATTGACAAGGAAGCAATGGGATTCACATACAGTGGAATAAGAGCTAATGGAGCAACCAGTGCATGTAGGAGATCAGGATCTTCATTCTATGCAGAAATGAAATGGCTCCTGTCAAACACAGATAATGCTGCATTCCCGCAAATGACTAAGTCATATAAAAATACAAGAAAAAGCCCAGCTCTAATAGTATGGGGGATCCATCATTCCGTATCAACTGCAGAGCAAACCAAGCTATATGGGAGTGGAAACAAACTGGTGACAGTTGGGAGTTCTAATTATCAACAATCTTTTGTACCGAGTCCAGGAGCGAGACCACAAGTTAATGGTTTATCTGGAAGAATTGACTTTCATTGGCTAATGCTAAATCCCAATGATACAGTCACTTTCAGTTTCAATGGGGCTTTCATAGCTCCAGACCGTGCAAGCTTCCTGAGAGGAAAATCTATGGGAATCCAGAGTGGAGTACAGGTTGATGCCAATTGTGAAGGGGACTGCTATCATAGTGGAGGGACAATAATAAGTAACTTGCCATTTCAGAACATAGATAGCAGGGCAGTTGGAAAATGTCCGAGATATGTTAAGCAAAGGAGTCTGCTGCTAGCAACAGGGATGAAGAATGTTCCTGAGATTCCAAAGGGAA------------GAGGCCTATTTGGTGCTATAGCGGGTTTCATTGAAAATGGATGGGAAGGCCTAATTGATGGTTGGTATGGTTTCAGACACCAGAATGCACAGGGAGAGGGAACTGCTGCAGATTACAAAAGCACTCAATCGGCAATTGATCAAATAACAGGAAAATTAAACCGGCTTATAGAAAAAACCAACCAACAATTTGAGTTGATAGACAATGAATTCAATGAGGTAGAGAAGCAAATCGGTAATGTGATAAATTGGACCAGAGATTCTATAACAGAAGTGTGGTCATACAATGCTGAACTCTTGGTAGCAATGGAGAACCAGCATACAATTGATCTGGCTGATTCAGAAATGGACAAACTGTACGAACGAGTGAAAAGACAGCTGAGAGAGAATGCTGAAGAAGATGGCACTGGTTGCTTTGAAATATTTCACAAGTGTGATAATGACTGTATGGCCAGTATTAGAAATAACACCTATGATCACAGCAAATACAGGGAAGAGGCAATGCAAAATAGAATACAGATTGACCCAGTCAAACTAAGCAGCGGCTACAAAGATGTGATACTTTGGTTTAGCTTCGGGGCATCATGTTTCATACTTCTAGCCATTGTAATGGGCCTTGTCTTCATATGTGTAAAGAATGGAAACATGCGGTGCACTATTTGTATATAAATGAATCCAAATCAGAAGATTCTATGCACTTCAGCCACTGCTATCATAATAGGCGCAATCGCAGTACTCATTGGAATAGCAAACCTAGGATTGAACATAGGACTGCATCTAAAACCGGGCTGCAATTGCTCACACTCACAACCTGAAACAACCAACACAAGCCAAACAATAATAAACAACTATTATAATGAAACAAACATCACCAACATCCAAATGGAAGAGAGAACAAGCAAGAATTTCAATAACTTAACTAAAGGGCTCTGTACTATAAATTCATGGCACATATATGGGAAAGACAATGCAGTAAGAATTGGAGAGAGCTCGGATGTTTTAGTCACTAGAGAACCCTATGTTTCATGCGACCCAGATGAATGCAGGTTCTATGCTCTCAGCCAAGGAACAACAATCAGAGGGAAACACTCAAACGGAACAATACACGATAGGTCCCAGTATCGCGCCCTGATAAGCTGGCCACTATCATCACCGCCCACAGTGTACAACAGCAGGGTGGAATGCATTGGGTGGTCAAGTACTAGTTGCCATGATGGCAAGTCCAGGATGTCAATATGTATATCAGGACCAAACAACAATGCATCTGCAGTAGTATGGTACAACAGAAGGCCTGTTGCAGAAATTAACACATGGGCCCGAAACATACTAAGAACACAGGAATCTGAATGTGTATGCCACAACGGCGTATGCCCAGTAGTGTTCACTGATGGATCTGCCACTGGACCTGCAGACACAAGAATATACTATTTTAAAGAGGGGAAAATATTGAAATGGGAGTCTCTGACTGGAACTGCTAAGCATATTGAAGAATGCTCATGTTACGGGGAACGAACAGGGATTACCTGCACATGCAGGGACAATTGGCAGGGCTCAAATAGACCAGTGATTCAGATAGACCCAGTAGCAATGACACACACTAGTCAATATATATGCAGTCCTGTTCTTACAGACAATCCCCGACCGAATGACCCAAATATAGGTAAGTGTAATGACCCTTATCCAGGTAATAATAACAATGGAGTCAAGGGATTCTCATACCTGGATGGGGCTAACACTTGGCTAGGGAGGACAATAAGCACAGCCTCGAGGTCTGGATACGAGATGTTAAAAGTGCCAAATGCATTGACAGATGATAGATCAAAGCCCATTCAAGGTCAGACAATTGTATTAAACGCTGACTGGAGTGGTTACAGTGGATCTTTCATGGACTATTGGGCTAAAGGGGACTGCTATCGAGCGTGTTTTTATGTGGAGTTGATACGTGGAAGACCCAAGGAGGATAAAGTGTGGTGGACCAGCAATAGTATAGTATCGATGTGTTCCAGTACAGAATTCCTGGGACAATGGAACTGGCCTGATGGGGCTAAAATAGAGTACTTCCTCTAA
>A/chicken/Dongguan/1177/2014
ATGAACACTCAAATCCTGGTATTCGCTCTGATTGCGATCATTCCAACAAATGCAGACAAAATCTGCCTCGGACATCATGCCGTGTCAAACGGAACCAAAGTAAACACATTAACTGAAAGAGGAGTGGAAGTCGTCAATGCAACTGAAACAGTGGAACGAACAAACATCCCCAGGATCTGCTCAAAAGGGAAAAAGACAGTTGACCTCGGTCAATGTGGACTACTGGGGACAATCACTGGACCACCTCAATGTGACCAATTCCTAGAATTTTCAGCCGATTTAATTATTGAGAGGCGAGAAGGAAGTGATGTCTGTTATCCTGGAAAATTCGTGAATGAAGAAGCTCTGAGGCAAATTCTCAGAGAATCAGGCGGAATTGACAAGGAAGCAATGGGATTCACATACAGTGGAATAAGAACTAATGGAGCAACCAGTGCATGTAAGAGATCAGGATCTTCATTCTATGCAGAAATGAAATGGCTCCTGTCAAACACAGATAATGCTGCATTCCCGCAGATGACTAAGTCATATAAAAATACAAGAAAAAGCCCAGCTCTAATAGTATGGGGGATCCATCATTCCGTATCAATTGCAGAGCAAACCAAGCTATATGGGAGTGGAAACAAACTGGTGACAGTTGGGAGTTCTAATTATCAACAATCTTTTGTACCGAGTCCAGGAGCGAGACCACAAGTTAATGGTCTATCTGGAAGAATTGACTTTCATTGGCTAATGCTAAATCCCAATGATACAGTCACTTTCAGTTTCAATGGGGCTTTCATAGCTCCAGACCGTGCAAGCTTCCTGAGAGGAAAATCTATGGGAATCCAGAGTGGAGTACAGGTTGATGCCAATTGTGAAGGGGACTGCTATCATAGTGGAGGAACAATAATAAGTAACTTGCCATTTCAGAACATAGATAGCAGGGCAGTTGGAAAATGTCCGAGATATGTTAAGCAAAAGAGTCTGCTGCTAGCAACAGGGATGAAGAATGTTCCTGAGATTCCAAAGGGAA------------GAGGCCTATTTGGTGCTATAGCGGGTTTCATTGAAAATGGATGGGAAGGCCTAATTGATGGTTGGTATGGTTTCAGACACCAGAATGCACAGGGAGAGGGAACTGCTGCAGATTACAAAAGCACTCAATCGGCAATTGATCAAATAACAGGAAAATTAAACCGGCTTATAGAAAAAACCAACCAACAATTTGAGTTGATAGACAATGAATTCAATGAGGTAGAGAAGCAAATCGGTAATGTGATAAATTGGACCAGAGATTCTATAACAGAAGTGTGGTCATACAATGCTGAACTCTTGGTAGCAATGGAGAACCAGCATACAATTGATCTGGCTGATTCAGAAATGGACAAACTGTACGAACGAGTGAAAAGACAGCTGAGAGAGAATGCTGAAGAAGATGGCACTGGTTGCTTTGAAATATTTCACAAGTGTGATGATGACTGTATGGCCAGTATTAGAAATAACACCTATGATCACAGCAAGTACAGGGAAGAGGCAATGCAAAATAGAATACAGATTGACCCAGTCAAACTAAGCAGCGGCTACAAAGATGTGATACTTTGGTTTAGCTTCGGGGCATCATGTTTCATACTTCTAGCCATTGTAATGGGCCTTGTCTTCATATGTGTAAAGAATGGAAACATGCGGTGCACTATTTGTATATAAATGAATCCAAATCAGAAGATTCTATGCACTTCAGCCACTGCTATCATAATAGGCGCAATCGCAGTACTCATTGGAATAGCAAACCTAGGATTGAACATAGGACTGCATCTAAAACCGGGCTGCAATTGCTCACACTCACAACCTGAAACAACCAACACAAGCCAAACAATAATAAACAACTATTATAATGAAACAAACATCACCAAAATCCAAATGGAAGAGAGAACAAGCAGGAATTTCAATAACTTAACTAAAGGGCTCTGTACTATAAATTCATGGCACATATATGGGAAAGACAATGCAGTAAGAATTGGAGAGAGCTCGGATGTTTTAGTCACAAGAGAACCCTATGTTTCATGCGACCCAGATGAATGCAGGTTCTATGCTCTCAGCCAAGGAACAACAATCAGAGGGAAACACTCAAACGGAACAATACACGATAGGTCCCAGTATCGCGCCCTGATAAGCTGGCCACTATCATCACCGCCCACAGTGTACAACAGCAGGGTGGAATGCATTGGGTGGTCAAGCACTAGTTGCCATGATGGCAAATCCAGGATGTCAATATGTATATCAGGACCAAGCAACAATGCATCTGCAGTAGTGTGGTACAACAGAAGGCCTGTTGCAGAAATTAACACATGGGCCCGAAACATACTAAGAACACAGGAATCTGAATGTGTATGCCACAATGGCATATGCCCAATAGTGTTCACCGATGGGTCTGCCACTGGACCTGCCGACACAAGAATATACTATTTTAAAGAGGGGAAAATATTGAAATGGGAGTCTCTGACTGGAACTGCTAAGCATATTGAAGAATGCTCATGTTACGGGGAACGAACAGGAATTACCTGCACATGCAGGGACAATTGGCAGGGCTCAAATAGACCAGTGATTCAGATAGACCCGGTAGCAATGACACACACTAGTCAATATATATGCAGTCCTGTTCTTACAGACACTCCCCGACCGAATGACCCAAATATAGGTAAGTGTAATGACCCTTATCCAGGTAATAACAACAATGGAGTCAAGGGATTCTCATACCTGGATGGGGCTAACACTTGGCTAGGGAGGACAATAAGCACAGCCTCGAGGTCTGGATACGAGATGTTAAAAGTGCCAAATGCATTGACAGATGATAGATCAAAGCCCATTCAAGGTCAGACAATTGTATTAAACGCTGACTGGAGTGGTTACAGTGGATCTTTCATGGACTATTGGGCTGAAGGGGACTGCTATCGAGCGTGTTTTTATGTGGAGTTGATACGTGGAAGACCCAAGGAGGATAAAGTGTGGTGGACCAGCAATAGTATAGTATCGATGTGTTCCAGTACAGAATTCCTGGGACAATGGAACTGGCCTGATGGGGCTAGAATAGAGTACTTCCTCTAA
>A/chicken/Dongguan/1188/2014
ATGAACACTCAAATCCTGGTATTCGCTCTGATTGCGATCATTCCAACAAATGCAGACAAAATCTGCCTCGGACATCATGCCGTGTCAAACGGAACCAAAGTAAACACATTAACTGAAAGAGGAGTGGAAGTCGTCAATGCAACTGAAACAGTGGAACGAACAAACATCCCCAGGATCTGCTCAAAAGGGAAAAAGACAGTTGACCTCGGTCAATGTGGACTCCTGGGGACAATCACTGGACCACCTCAATGTGACCAATTCCTAGAATTTTCAGCCGATTTAATTATTGAGAGGCGAGAAGGAAGTGATGTCTGTTATCCTGGGAAATTCGTGAATGAAGAAGCTCTGAGGCAAATTCTCAGAGAATCAGGCGGAATTGACAAGGAAGCAATGGGATTCACATACAGTGGAATAAGAGCTAATGGAGCAACCAGTGCATGTAGGAGATCAGGATCTTCATTCTATGCAGAAATGAAATGGCTCCTGTCAAACACAGATAATGCTGCATTCCCGCAAATGACTAAGTCATATAAAAATACAAGAAAAAGCCCAGCTCTAATAGTATGGGGGATCCATCATTCCGTATCAACTGCAGAGCAAACCAAGCTATATGGGAGTGGAAACAAACTGGTGACAGTTGGGAGTTCTAATTATCAACAATCTTTTGTACCGAGTCCAGGAGCGAGACCACAAGTTAATGGTTTATCTGGAAGAATTGACTTTCATTGGCTAATGCTAAATCCCAATGATACAGTCACTTTCAGTTTCAATGGGGCTTTCATAGCTCCAGAGCGTGCAAGCTTCCTGAGAGGAAAATCTATGGGAATCCAGAGTGGAGTACAGGTTGATGCCAATTGTGAAGGGGACTGCTATCATAGTGGAGGGACAATAATAAGTAACTTGCCATTTCAGAACATAGATAGCAGGGCAGTTGGAAAATGTCCGAGATATGTTAAGCAAAGGAGTCTGCTGCTAGCAACAGGGATGAAGAATGTTCCTGAGATTCCAAAGGGAA------------GAGGCCTATTTGGTGCTATAGCAGGTTTCATTGAAAATGGATGGGAAGGCCTAATTGATGGTTGGTATGGTTTCAGACACCAGAATGCACAGGGAGAGGGAACTGCTGCTGATTACAAAAGCACTCAATCGGCAATTGATCAAATAACAGGAAAATTAAACCGGCTTATAGAAAAAACCAACCAACAATTTGAGTTGATAGACAATGAATTCAATGAGGTAGAGAAGCAAATCGGTAATGTGATAAATTGGACCAGAGATTCTATAACAGAAGTGTGGTCATACAATGCTGAACTCTTGGTAGCAATGGAGAACCAGCATACAATTGATCTGGCTGATTCAGAAATGGACAAACTGTACGAACGAGTGAAAAGACAGCTGAGAGAGAATGCTGAAGAAGATGGCACTGGTTGCTTTGAAATATTTCACAAGTGTGATGATGACTGTATGGCCAGTATTAGAAATAACACCTATGATCACAGCAAATACAGGGAAGAGGCAATGCAAAATAGAATACAGATTGACCCAGTCAAACTAAGCAGCGGCTACAAAGATGTGATACTTTGGTTTAGCTTCGGGGCATCATGTTTCATACTTCTAGCCATTGTAATGGGCCTTGTCTTCATATGTGTAAAGAATGGAAACATGCGGTGCACTATTTGTATATAAATGAATCCAAATCAGAAGATTCTATGCACTTCAGCCACTGCTATCATAATAGGCGCAATCGCAGTACTCATTGGAATAGCAAACCTAGGATTGAACATAGGACTGCATCTAAAACCGGGCTGCAATTGCTCACACTCACAACCTGAAACAACCAACACAAGCCAAACAATAATAAACAACTATTATAATGAAACAAACATCACCAACATCCAAATGGAAGAGAGAACAAGCAAGAATTTCAATAACTTAACTAAAGGGCTCTGTACTATAAATTCATGGCACATATATGGGAAAGACAATGCAGTAAGAATTGGAGAGAGCTCGGATGTTTTAGTCACAAGAGAACCCTATGTTTCATGCGACCCAGATGAATGCAGGTTCTATGCTCTCAGCCAAGGAACAACAATCAGAGGGAAACACTCAAACGGAACAATACACGATAGGTCCCAGTATCGCGCCCTGATAAGCTGGCCACTATCATCACCGCCCACAGTGTACAACAGCAGGGTGGAATGCATTGGGTGGTCAAGTACTAGTTGCCATGATGGCAAATCCAGGATGTCAATATGTATATCAGGACCAAACAACAATGCATCTGCAGTAGTATGGTACAACAGAAGGCCTGTTGCAGAAATTAACACATGGGCCCGAAACATACTAAGAACACAGGAATCTGAATGTGTATGCCACAACGGCGTATGCCCAGTAGTGTTCACTGATGGACCTGCCACTGGACCTGCAGACACAAGAATATACTATTTTAAAGAGGGGAAAATATTGAAATGGGAGTCTCTGACTGGAACTGCTAAGCATATTGAAGAATGCTCATGTTACGGGGAACGAACAGGAATTACCTGCACATGCAGGGACAATTGGCAGGGCTCAAATAGACCAGTGATTCAGATAGACCCAGTAGCAATGACACACACTAGTCAATATATATGCAGTCCTGTTCTTACAGACAATCCCCGACCGAATGACCCAAATATAGGTAAGTGTAATGACCCTTATCCAGGTAATAATAACAATGGAGTCAAGGGATTCTCATACCTGGATGGGGCTAACACTTGGCTAGGGAGGACAATAAGCACAGCCTCGAGGTCTGGATACGAGATGTTAAAAGTGCCAAATGCATTGACAGATGATAGATCAAAGCCCATTCAAGGTCAGACAATTGTATTAAACGCTGACTGGAGTGGTTACAGTGGATCTTTCATGGACTATTGGGCTGAAGGGGACTGCTATCGAGCGTGTTTTTATGTGGAGTTGATACGTGGAAGACCCAAGGAGGATAAAGTGTGGTGGACCAGCAATAGTATAGTATCGATGTGTTCCAGTACAGAATTCCTGGGACAATGGAACTGGCCTGATGGGGCTAAAATAGAGTACTTCCTCTAA
>A/chicken/Dongguan/1230/2014
ATGAACACTCAAATCCTGGTATTCGCTCTGATTGCGATCATTCCAACAAATGCAGACAAAATCTGCCTCGGACATCATGCCGTGTCAAACGGAACCAAAGTAAACACATTAACTGAAAGAGGAGTGGAAGTCGTCAATGCAACTGAAACAGTGGAACGAACAAACATCCCCAGGATCTGCTCAAAAGGGAAAAAGACAGTTGACCTCGGTCAATGTGGACTACTGGGGACAATCACTGGACCACCTCAATGTGACCAATTCCTAGAATTTTCAGCCGATTTAATTATTGAGAGGCGAGAAGGAAGTGATGTCTGTTATCCTGGAAAATTCGTGAATGAAGAAGCTCTGAGACAAATTCTCAGAGAATCAGGCGGAATTGACAAGGAAGCAATGGGATTCACATACAGTGGAATAAGAACTAATGGAGCAACCAGTGCATGTAGGAGATCAGGATCTTCATTCTATGCAGAAATGAAATGGCTCCTGTCAAACACAGATAATGCTGCATTCCCGCAGATGACTAAGTCATATAAAAATACAAGAAAAAGCCCAGCTCTAATAGTATGGGGGATCCATCATTCCGTATCAACTGCAGAGCAAACCAAGCTATATGGGAGTGGAAACAAACTGGTGACAGTTGGGAGTTCTAATTATCAACAATCTTTTGTACCGAGTCCAGGAGCGAGACCACAAGTTAATGGTCTATCTGGAAGAATTGACTTTCATTGGCTAATGCTAAATCCCAATGATACAGTCACTTTCAGTTTCAATGGGGCTTTCATAGCTCCAGACCGTGCAAGCTTCCTGAGAGGAAAATCTATGGGAATCCAGAGTGGAGTACAGGTTGATGCCAATTGTGAAGGGGACTGCTATCATAGTGGAGGAACAATAATAAGTAACTTGCCATTTCAGAACATAGATAGCAGGGCAGTTGGAAAATGTCCGAGATATGTTAAGCAAAAGAGTCTGCTGCTAGCAACAGGGATGAAGAATGTTCCTGAGATTCCAAAGGGAA------------GAGGCCTATTTGGTGCTATAGCGGGTTTCATTGAAAATGGATGGGAAGGCCTAATTGATGGTTGGTATGGTTTCAGACACCAGAATGCACAGGGAGAGGGAACTGCTGCAGATTACAAAAGCACTCAATCGGCAATTGATCAAATAACAGGAAAATTAAACCGGCTTATAGAAAAAACCAACCAACAATTTGAGTTGATAGACAATGAATTCAATGAGGTAGAGAAGCAAATCGGTAATGTGATAAATTGGACCAGAGATTCTATAACAGAAGTGTGGTCATACAATGCTGAACTCTTGGTAGCAATGGAGAACCAGCATACAATTGATCTGGCTGATTCAGAAATGGACAAACTGTACGAACGAGTGAAAAGACAGCTGAGAGAGAATGCTGAAGAAGATGGCACTGGTTGCTTTGAAATATTTCACAAGTGTGATGATGACTGTATGGCCAGTATTAGAAATAACACCTATGATCACAGCAAGTACAGGGAAGAGGCAATGCAAAATAGAATACAGATTGACCCAGTCAAACTAAGCAGCGGCTACAAAGATGTGATACTTTGGTTTAGCTTCGGGGCATCATGTTTCATACTTCTAGCCATTGTAATGGGCCTTGTCTTCATATGTGTAAAGAATGGAAACATGCGGTGCACTATTTGTATATAAATGAATCCAAATCAGAAGATTCTATGCACTTCAGCCACTGCTATCATAATAGGCGCAATCGCAGTACTCATTGGAATAGCAAACCTAGGATTGAACATAGGACTGCATCTAAAACCGGGCTGCAATTGCTCACACTCACAACCTGAAACAACCAACACAAGCCAAACAATAATAAACAACTATTATAATGAAACAAACATCACCAACATCCAAATGGAAGAGAGAACAAGCAGGAATTTCAATAACTTAACTAAAGGGCTCTGTACTATAAATTCATGGCACATATATGGGAAAGACAATGCAGTAAGAATTGGAGAGAGCTCGGATGTTTTAGTCACAAGAGAACCCTATGTTTCATGCGACCCAGATGAATGCAGGTTCTATGCTCTCAGCCAAGGAACAACAATCAGAGGGAAACACTCAAACGGAACAATACACGATAGGTCCCAGTATCGCGCCCTGATAAGCTGGCCACTATCATCACCGCCCACAGTGTACAACAGCAGGGTGGAATGCATTGGGTGGTCAAGCACTAGTTGCCATGATGGCAAATCCAGGATGTCAATATGTATATCAGGACCAAACAACAATGCATCTGCAGTAGTGTGGTACAACAGAAGGCCTGTTGCAGAAATTAACACATGGGCCCGAAACATACTAAGAACACAGGAATCTGAATGTGTATGCCACAATGGCATATGCCCAATAGTGTTCACCGATGGGTCTGCCACTGGACCTGCAGACACAAGAATATACTATTTTAAAGAGGGGAAAATATTGAAATGGGAGTCTCTGACTGGAACTGCTAAGCATATTGAAGAATGCTCATGTTACGGGGAACGAACAGGAATTACCTGCACATGCAGGGACAATTGGCAGGGCTCAAATAGACCAGTGATTCAGATAGACCCAGTAGCAATGACACACACTAGTCAATATATATGCAGTCCTGTTCTTACAGACACTCCCCGACCGAATGACCCAAATATAGGTAAGTGTAATGACCCTTATCCAGGTAATAACAACAATGGAGTCAAGGGATTCTCATACCTGGATGGGGCTAACACTTGGCTAGGGAGGACAATAAGCACAGCCTCGAGGTCTGGATACGAGATGTTAAAAGTGCCAAATGCATTGACAGATGATAGATCAAAGCCCATTCAAGGTCAGACAATTGTATTAAACGCTGACTGGAGTGGTTACAGTGGATCTTTCATGGACTATTGGGCTGAAGGGGACTGCTATCGAGCGTGTTTTTATGTGGAGTTGATACGTGGAAGACCCAAGGAGGATAAAGTGTGGTGGACCAGCAATAGTATAGTATCGATGTGTTCCAGTACAGAATTCCTGGGACAATGGAACTGGCCTGATGGGGCTAGAATAGAGTACTTCCTCTAA
>A/chicken/Dongguan/1297/2014
ATGAACACTCAAATCCTGGTATTCGCTCTGATTGCGATCATTCCAACAAATGCAGACAAAATCTGCCTCGGACATCATGCCGTGTCAAACGGAACCAAAGTAAACACATTAACTGAAAGAGGAGTGGAAGTCGTCAATGCAACTGAAACAGTGGAACGAACAAACATCCCCAGGATCTGCTCAAAAGGGAAAAAGACAGTTGACCTCGGTCAATGTGGACTCCTGGGGACAATCACTGGACCACCTCAATGTGACCAATTCCTAGAATTTTCAGCCGATTTAATTATTGAGAGGCGAGAAGGAAGTGATGTCTGTTATCCTGGGAAATTCGTGAATGAAGAAGCTCTGAGGCAAATTCTCAGAGAATCAGGCGGAATTGACAAGGAAGCAATGGGATTCACATACAGTGGAATAAGAACTAATGGAGCAACCAGTGCATGTAGGAGATCAGGATCTTCATTCTATGCAGAAATGAAATGGCTCCTGTCAAACACAGATAATGCTGCATTCCCGCAAATGACTAAATCATATAAAAATACAAGAAAAAGCCCAGCTCTAATAGTATGGGGGATCCATCATTCCGTATCAACTGCAGAGCAAACCAAGCTATATGGGAGTGGAAACAAACTGGTGACAGTTGGGAGTTCTAATTATCAACAATCTTTTGTACCGAGTCCAGGAGCGAGACCACAAGTTAATGGTTTATCTGGAAGAATTGACTTTCATTGGCTAATGCTAAATCCCAATGATACAGTCACTTTTAGTTTCAATGGGGCTTTCATAGCTCCAGACCGTGCAAGCTTCCTGAGAGGAAAATCTATGGGAATCCAGAGTGGAGTACAGGTTGATGCCAATTGTGAAGGGGACTGCTATCATAGTGGAGGGACAATAATAAGTAATTTGCCATTTCAGAACATAGATAGCAGGGCAGTTGGAAAATGTCCGAGATATGTTAAGCAAAGGAGTCTGCTGCTAGCAACAGGGATGAAGAATGTTCCTGAGATTCCAAAGGGAA------------GAGGCCTATTTGGTGCTATAGCGGGTTTCATTGAAAATGGATGGGAAGGCCTAATTGATGGTTGGTATGGTTTCAGACACCAGAATGCACAGGGAGAGGGAACTGCTGCAGATTACAAAAGCACTCAATCGGCAATTGATCAAATAACAGGAAAATTAAACCGGCTTATAGAAAAAACCAACCAACAATTTGAGTTGATAGACAATGAATTCAACGAGGTAGAGACGCAAATCGGTAATGTGATAAATTGGACCAGAGATTCTATAACAGAAGTGTGGTCATACAATGCTGAACTCTTGGTAGCAATGGAGAACCAGCATACAATTGATCTGGCTGATTCAGAAATGGACAAACTGTACGAACGAGTGAAAAGACAGCTGAGAGAGAATGCTGAAGAAGATGGCACTGGTTGCTTTGAAATATTTCACAAGTGTGATGATGACTGTATGGCCAGCATTAGAAATAACACCTATGATCACAGCAAATACAGGGAAGAGGCAATGCAAAATAGAATACAGATTGATCCAGTCAAACTAAGCAGCGGCTACAAAGATGTGATACTTTGGTTTAGCTTCGGGGCATCATGTTTCATACTTCTAGCCATTGTAATGGGCCTTGTCTTCATATGTGTAAAGAATGGAAACATGCGGTGCACTATTTGTATATAAATGAATCCAAATCAGAAGATTCTATGCACTTCAGCCACTGCTATCATAATAGGCGCAATCGCAGTACTCATTGGAATAACAAACCTAGGATTGAACATAGGACTGCATCTAAAACCGGGCTGCAATTGCTCACACTCACAACCTGAAACAACCAACACAAGCCAAACAATAATAAACAACTATTATAATGAAACAAACATCACCAACATCCAAATGGAAGAGAGAACAAGCAAGAATTTCAATAACTTAACTAAAGGGCTCTGTACTATAAATTCATGGCACATATATGGGAAAGACAATGCAGTAAGAATTGGAGAGAGCTCGGATGTTTTAGTCACAAGAGAACCCTATGTTTCATGCGACCCAGATGAATGCAGGTTCTATGCTCTCAGCCAAGGAACAACAATCAGAGGGAAACACTCAAACGGAACAATACACGATAGGTCCCAGTATCGCGCCCTGATAAGCTGGCCACTATCATCACCGCCCACAGTGTACAACAGCAGGGTGGAATGCATTGGGTGGTCAAGTACTAGTTGCCATGATGGCAAATCCAGGATGTCAATATGTATATCAGGACCAAACAACAATGCATCTGCAGTAGTATGGTACAACAGAAGGCCTGTTGCAGAAATTAACACATGGGCCCGAAACATACTAAGAACACAGGAGTCTGAATGTGTATGCCACAACGGCGTATGCCCAGTAGTGTTCACTGATGGATCTGCCACTGGACCTGCAGACACAAGAATATACTATTTTAAAGAGGGGAAAATATTGAAATGGGAGTCTCTGACTGGAACTGCTAAGCATATTGAAGAATGCTCATGTTACGGGGAACGAACAGGAATTACCTGCACATGCAGGGACAATTGGCAGGGCTCAAATAGACCAGTGATTCAGATAGACCCAGTAGCAATGACACACACTAGTCAATATATATGCAGTCCTGTTCTTACAGACAATCCCCGACCGAATGACCCAAATATAGGTAAGTGTAATGACCCTTATCCAGGTAATAATAACAATGGAATCAAGGGATTCTCATACCTGGATGGGGCTAACACTTGGCTAGGGAGGACAATAAGCACAGCCTCGAGGTCTGGATACGAGATGTTAAAAGTGCCAAATGCATTGACAGATGATAGATCAAAGCCCATTCAAGGTCAGACAATTGTATTAAACGCTGACTGGAGTGGTTACAGTGGATCTTTCATGGACTATTGGGCTGAAGGGGACTGCTATCGAGCGTGTTTTTATGTGGAGTTGATACGTGGAAGACCCAAGGAGGATAAAGTGTGGTGGACCAGCAATAGTATAGTATCGATGTGTTCCAGTACAGAATTCCTGGGACAATGGAACTGGCCTGATGGGGCTAAAATAGAGTACTTCCTCTAA
>A/chicken/Dongguan/1303/2014
ATGAACACTCAAATCCTGGTATTCGCTCTGATTGCGATCATTCCAACAAATGCAGACAAAATCTGCCTCGGACATCATGCCGTGTCAAACGGAACCAAAGTAAACACATTAACTGAAAGAGGAGTGGAAGTCGTCAATGCAACTGAAACAGTGGAACGAACAAACATCCCCAGGATCTGCTCAAAAGGGAAAAAGACAGTTGACCTCGGTCAATGTGGACTCCTGGGGACAATCACTGGACCACCTCAATGTGACCAATTCCTAGAATTTTCAGCCGATTTAATTATTGAGAGGCGAGAAGGAAGTGATGTCTGTTATCCTGGGAAATTCGTGAATGAAGAAGCTCTGAGGCAAATTCTCAGAGAATCAGGCGGAATTGACAAGGAAGCAATGGGATTCACATACAGTGGAATAAGAACTAATGGAGCAACCAGTGCATGTAGGAGATCAGGATCCTCATTCTATGCAGAAATGAAATGGCTCCTGTCAAACACAGATAATGCTGCATTCCCGCAAATGACTAAATCATATAAAAATACAAGAAAAAGCCCAGCTCTAATAGTATGGGGGATCCATCATTCCGTATCAACTGCAGAGCAAACCAAGCTATATGGGAGTGGAAACAAACTGGTGACAGTTGGGAGTTCTAATTATCAACAATCTTTTGTACCGAGTCCAGGAGCGAGACCACAAGTTAATGGTTTATCTGGAAGAATTGACTTTCATTGGCTAATGCTAAATCCCAATGATACAGTCACTTTTAGTTTCAATGGGGCTTTCATAGCTCCAGACCGTGCAAGCTTCCTGAGAGGAAAATCTATGGGAATCCAGAGTGGAGTACAGGTTGATGCCAATTGTGAAGGGGACTGCTATCATAGTGGAGGGACAATAATAAGTAATTTGCCATTTCAGAACATAGATAGCAGGGCAGTTGGAAAATGTCCGAGATATGTTAAGCAAAGGAGTCTGCTGCTAGCAACAGGGATGAAGAATGTTCCTGAGATTCCAAAGGGAA------------GAGGCCTATTTGGTGCTATAGCGGGTTTCATTGAAAATGGATGGGAAGGCCTAATTGATGGTTGGTATGGTTTCAGACACCAGAATGCACAGGGAGAGGGAACTGCTGCAGATTACAAAAGCACTCAATCGGCAATTGATCAAATAACAGGAAAATTAAACCGGCTTATAGAAAAAACCAACCAACAATTTGAGTTGATAGACAATGAATTCAACGAGGTAGAGACGCAAATCGGTAATGTGATAAATTGGACCAGAGATTCTATAACAGAAGTGTGGTCATACAATGCTGAACTCTTGGTAGCAATGGAGAACCAGCATACAATTGATCTGGCTGATTCAGAAATGGACAAACTGTACGAACGAGTGAAAAGACAGCTGAGAGAGAATGCTGAAGAAGATGGCACTGGTTGCTTTGAAATATTTCACAAGTGTGATGATGACTGTATGGCCAGCATTAGAAATAACACCTATGATCACAGCAAATACAGGGAAGAGGCAATGCAAAATAGAATACAGATTGATCCAGTCAAACTAAGCAGCGGCTACAAAGATGTGATACTTTGGTTTAGCTTCGGGGCATCATGTTTCATACTTCTAGCCATTGTAATGGGCCTTGTCTTCATATGTGTAAAGAATGGAAACATGCGGTGCACTATTTGTATATAAATGAATCCAAATCAGAAGATTCTATGCACTTCAGCCACTGCTATCATAATAGGCGCAATCGCAGTACTCATTGGAATAACAAACCTAGGATTGAACATAGGACTGCATCTAAAACCGGGCTGCAATTGCTCACACTCACAACCTGAAACAACCAACACAAGCCAAACAATAATAAACAACTATTATAATGAAACAAACATCACCAACATCCAAATGGAAGAGAGAACAAGCAAGAATTTCAATAACTTAACTAAAGGGCTCTGTACTATAAATTCATGGCACATATATGGGAAAGACAATGCAGTAAGAATTGGAGAGAGCTCGGATGTTTTAGTCACAAGAGAACCCTATGTTTCATGCGACCCAGATGAATGCAGGTTCTATGCTCTCAGCCAAGGAACAACAATCAGAGGGAAACACTCAAACGGAACAATACACGATAGGTCCCAGTATCGCGCCCTGATAAGCTGGCCACTATCATCACCGCCCACAGTGTACAACAGCAGGGTGGAATGCATTGGGTGGTCAAGTACTAGTTGCCATGATGGCAAATCCAGGATGTCAATATGTATATCAGGACCAAACAACAATGCATCTGCAGTAGTATGGTACAACAGAAGGCCTGTTGCAGAAATTAACACATGGGCCCGAAACATACTAAGAACACAGGAGTCTGAATGTGTATGCCACAACGGCGTATGCCCAGTAGTGTTCACTGATGGATCTGCCACTGGACCTGCAGACACAAGAATATACTATTTTAAAGAGGGGAAAATATTGAAATGGGAGTCTCTGACTGGAACTGCTAAGCATATTGAAGAATGCTCATGTTACGGGGAACGAACAGGAATTACCTGCACATGCAGGGACAATTGGCAGGGCTCAAATAGACCAGTGATTCAGATAGACCCAGTAGCAATGACACACACTAGTCAATATATATGCAGTCCTGTTCTTACAGACAATCCCCGACCGAATGACCCAAATATAGGTAAGTGTAATGACCCTTATCCAGGTAATAATAACAATGGAATCAAGGGATTCTCATACCTGGATGGGGCTAACACTTGGCTAGGGAGGACAATAAGCACAGCCTCGAGGTCTGGATACGAGATGTTAAAAGTGCCAAATGCATTGACAGATGATAGATCAAAGCCCATTCAAGGTCAGACAATTGTATTAAACGCTGACTGGAGTGGTTACAGTGGATCTTTCATGGACTATTGGGCTGAAGGGGACTGCTATCGAGCGTGTTTTTATGTGGAGTTGATACGTGGAAGACCCAAGGAGGATAAAGTGTGGTGGACCAGCAATAGTATAGTATCGATGTGTTCCAGTACAGAATTCCTGGGACAATGGAACTGGCCTGATGGGGCTAAAATAGAGTACTTCCTCTAA
>A/chicken/Dongguan/1307/2014
ATGAACACTCAAATCCTGGTATTCGCTCTGATTGCGATCATTCCAACAAATGCAGACAAAATCTGCCTCGGACATCATGCCGTGTCAAACGGAACCAAAGTAAACACATTAACTGAAAGAGGAGTGGAAGTCGTCAATGCAACTGAAACAGTGGAACGAACAAACATCCCCAGGATCTGCTCAAAAGGGAAAAAGACAGTTGACCTCGGTCAATGTGGACTCCTGGGGACAATCACTGGACCACCTCAATGTGACCAATTCCTAGAATTTTCAGCCGATTTAATTATTGAGAGGCGAGAAGGAAGTGATGTCTGTTATCCTGGGAAATTCGTGAATGAAGAAGCTCTGAGGCAAATTCTCAGAGAATCAGGCGGAATTGACAAGGAAGCAATGGGATTCACATACAGTGGAATAAGAGCTAATGGAGCAACCAGTGCATGTAGGAGATCAGGATCTTCATTCTATGCAGAAATGAAATGGCTCCTGTCAAACACAGATAATGCTGCATTCCCGCAAATGACTAAGTCATATAAAAATACAAGAAAAAGCCCAGCTCTAATAGTATGGGGGATCCATCATTCCGTATCAACTGCAGAGCAAACCAAGCTATATGGGAGTGGAAACAAACTGGTGACAGTTGGGAGTTCTAATTATCAACAATCTTTTGTACCGAGTCCAGGAGCGAGACCACAAGTTAATGGTTTATCTGGAAGAATTGACTTTCATTGGCTAATGCTAAATCCCAATGATACAGTCACTTTCAGTTTCAATGGGGCTTTCATAGCTCCAGAGCGTGCAAGCTTCCTGAGAGGAAAATCTATGGGAATCCAGAGTGGAGTACAGGTTGATGCCAATTGTGAAGGGGACTGCTATCATAGTGGAGGGACAATAATAAGTAACTTGCCATTTCAGAACATAGATAGCAGGGCAGTTGGAAAATGTCCGAGATATGTTAAGCAAAGGAGTCTGCTGCTAGCAACAGGGATGAAGAATGTTCCTGAGATTCCAAAGGGAA------------GAGGCCTATTTGGTGCTATAGCAGGTTTCATTGAAAATGGATGGGAAGGCCTAATTGATGGTTGGTATGGTTTCAGACACCAGAATGCACAGGGAGAGGGAACTGCTGCTGATTACAAAAGCACTCAATCGGCAATTGATCAAATAACAGGAAAATTAAACCGGCTTATAGAAAAAACCAACCAACAATTTGAGTTGATAGACAATGAATTCAATGAGGTAGAGAAGCAAATCGGTAATGTGATAAATTGGACCAGAGATTCTATAACAGAAGTGTGGTCATACAATGCTGAACTCTTGGTAGCAATGGAGAACCAGCATACAATTGATCTGGCTGATTCAGAAATGGACAAACTGTACGAACGAGTGAAAAGACAGCTGAGAGAGAATGCTGAAGAAGATGGCACTGGTTGCTTTGAAATATTTCACAAGTGTGATGATGACTGTATGGCCAGTATTAGAAATAACACCTATGATCACAGCAAATACAGGGAAGAGGCAATGCAAAATAGAATACAGATTGACCCAGTCAAACTAAGCAGCGGCTACAAAGATGTGATACTTTGGTTTAGCTTCGGGGCATCATGTTTCATACTTCTAGCCATTGTAATGGGCCTTGTCTTCATATGTGTAAAGAATGGAAACATGCGGTGCACTATTTGTATATAAATGAATCCAAATCAGAAGATTCTATGCACTTCAGCCACTGCTATCATAATAGGCGCAATCGCAGTACTCATTGGAATAGCAAACCTAGGATTGAACATAGGACTGCATCTAAAACCGGGCTGCAATTGCTCACACTCACAACCTGAAACAACCAACACAAGCCAAACAATAATAAACAACTATTATAATGAAACAAACATCACCAACATCCAAATGGAAGAGAGAACAAGCAAGAATTTCAATAACTTAACTAAAGGGCTCTGTACTATAAATTCATGGCACATATATGGGAAAGACAATGCAGTAAGAATTGGAGAGAGCTCGGATGTTTTAGTCACAAGAGAACCCTATGTTTCATGCGACCCAGATGAATGCAGGTTCTATGCTCTCAGCCAAGGAACAACAATCAGAGGGAAACACTCAAACGGAACAATACACGATAGGTCCCAGTATCGCGCCCTGATAAGCTGGCCACTATCATCACCGCCCACAGTGTACAACAGCAGGGTGGAATGCATTGGGTGGTCAAGTACTAGTTGCCATGATGGCAAATCCAGGATGTCAATATGTATATCAGGACCAAACAACAATGCATCTGCAGTAGTATGGTACAACAGAAGGCCTGTTGCAGAAATTAACACATGGGCCCGAAACATACTAAGAACACAGGAATCTGAATGTGTATGCCACAACGGCGTATGCCCAGTAGTGTTCACTGATGGACCTGCCACTGGACCTGCAGACACAAGAATATACTATTTTAAAGAGGGGAAAATATTGAAATGGGAGTCTCTGACTGGAACTGCTAAGCATATTGAAGAATGCTCATGTTACGGGGAACGAACAGGAATTACCTGCACATGCAGGGACAATTGGCAGGGCTCAAATAGACCAGTGATTCAGATAGACCCAGTAGCAATGACACACACTAGTCAATATATATGCAGTCCTGTTCTTACAGACAATCCCCGACCGAATGACCCAAATATAGGTAAGTGTAATGGCCCTTATCCAGGTAATAATAACAATGGAGTCAAGGGATTCTCATACCTGGATGGGGCTAACACTTGGCTAGGGAGGACAATAAGCACAGCCTCGAGGTCTGGATACGAGATGTTAAAAGTGCCAAATGCATTGACAGATGATAGATCAAAGCCCATTCAAGGTCAGACAATTGTATTAAACGCTGACTGGAGTGGTTACAGTGGATCTTTCATGGACTATTGGGCTGAAGGGGACTGCTATCGAGCGTGTTTTTATGTGGAGTTGATACGTGGAAGACCCAAGGAGGATAAAGTGTGGTGGACCAGCAATAGTATAGTATCGATGTGTTCCAGTACAGAATTCCTGGGACAATGGAACTGGCCTGATGGGGCTAAAATAGAGTACTTCCTCTAA
>A/chicken/Dongguan/1312/2014
ATGAACACTCAAATCCTGGTATTCGCTCTGATTGCGATCATTCCAACAAATGCAGATAAAATCTGCCTCGGACATCATGCCGTGTCAAACGGAACCAAAGTAAACACATTAACTGAAAGAGGAGTGGAAGTCGTCAATGCAACTGAAACAGTGGAACGAACAAACATCCCCAGGATCTGCTCAAAAGGGAAAAAGACAGTTGACCTCGGTCAATGTGGACTACTGGGGACAATCACTGGACCACCTCAATGTGACCAATTCCTAGAATTTTCAGCCGATTTAATTATTGAGAGGCGAGAAGGAAGTGATGTCTGTTATCCTGGGAAATTCGTGAATGAAGAAGCACTGAGGCAAATTCTCAGAGAATCAGGCGGAATTGACAAGGAAGCAATGGGATTCACATACAGTGGAATAAGAACTAATGGAGCAACCAGTGCATGTAGGAGATCAGGATCTTCATTCTATGCAGAAATGAAATGGCTCCTGTCAAACACAGATAATGCTGCATTCCCGCAAATGACTAAGTCATATAAAAATACAAGAAAAAGCCCAGCTCTAATAGTATGGGGGATCCATCATTCCGTATCAACTGCGGAGCAAACCAAGCTATATGGGAGTGGAAACAAACTGGTGACAGTTGGGAGTTCTAATTATCAACAATCTTTTGTACCGAGTCCAGGAGCGAGACCACAAGTTAATGGTTTATCTGGAAGAATTGACTTTCATTGGCTAATGCTAAATCCCAATGATACAGTCACTTTCAGTTTCAATGGGGCTTTCATAGCTCCAGAACGTGCAAGCTTCCTGAGAGGAAAATCTATGGGAATCCAGAGTGGAGTACAGGTTGATGCCAATTGTGAAGGGGACTGCTATCATAGTGGAGGGACAATAATAAGTAACTTGCCATTTCAGAACATAGATAGCAGGGCAGTTGGAAAATGTCCGAGATATGTTAAGCAAAGGAGTCTGCTGCTAGCAACAGGGATGAAGAATGTTCCTGAGATTCCAAAGGGAA------------GAGGCCTATTTGGTGCTATAGCGGGTTTCATTGAAAATGGATGGGAAGGCCTAATTGATGGTTGGTATGGTTTCAAACACCAGAATGCACAGGGAGAGGGAACTGCTGCAGATTACAAAAGCACTCAATCGGCAATTGATCAAATAACAGGAAAATTAAACCGGCTTATAGAAAAAACCAACCAACAATTTGAGTTGATAGACAATGAATTCAACGAGGTAGAGACGCAAATCGGTAATGTGATAAATTGGACCAGAGATTCTATAACAGAAGTGTGGTCATACAATGCTGAACTCTTGGTAGCAATGGAGAACCAGCATACAATTGATCTGGCTGATTCAGAAATGGACAAACTGTACGAACGAGTGAAAAGACAGCTGAGAGAGAATGCTGAAGAAGATGGCACTGGTTGCTTTGAAATATTCCACAAGTGTGATGATGACTGTATGGCCAGCATTAGAAATAACACCTATGATCACAGCAAATACAGGGGAGAGGCAATGCAAAATAGAATACAGATTGATCCAGTCAAACTAAGCAGCGGCTACAAAGATGTGATACTTTGGTTTAGCTTCGGGGCATCATGTTTCATGCTTCTAGCCATTGTAATGGGCCTTGTCTTCATATGTGTAAAGAATGGAAACATGCGGTGCACTATTTGTATATAAATGAATCCAAATCAGAAGATTCTATGCACTTCAGCCACTGCTATCATAATAGGCGCAATCGCAGTACTCATTGGAATAGCAAACCTAGGATTGAACATAGGACTGCATCTAAAACCGGGCTGCAATTGCTCACACTCACAACCTGAAACAACCAACACAAGCCAAACAATAATAAACAACTATTATAATGAAACAAACATCACCAACATCCAAATGGAAGAGAGAACAAGCAAGAATTTCAATAACTTAACTAAAGGGCTCTGTACTATAAATTCATGGCACATATATGGGAAAGACAATGCAGTAAGAATTGGAGAGAGCTCGGATGTTTTAGTCACAAGAGAACCCTATGTTTCATGCGACCCAGATGAATGCAGGTTCTATGCTCTCAGCCAAGGAACAACAATCAGAGGGAAACACTCAAACGGAACAATACACGATAGGTCCCAGTATCGCGCCCTGATAAGCTGGCCACTATCATCACCGCCCACAGTGTACAACAGCAGGGTGGAATGCATTGGGTGGTCAAGTACTAGTTGCCATGATGGCAAATCCAGGATGTCAATATGTATATCAGGACCAAACAACAATGCATCTGCAGTAGTATGGTACAACAGAAGGCCTGTTGCAGAAATTAACACATGGGCCCGAAACATACTAAGAACACAGGAATCTGAATGTGTATGCCACAACGGCGTATGCCCAGTAGTGTTCACTGATGGATCTGCCACTGGACCTGCAGACACAAGAATATACTATTTTAAAGAGGGGAAAATATTGAAATGGGAGTCTCTGACTGGAACTGCTAAGCATATTGAAGAATGCTCATGTTACGGGGAACGAACAGGAATTACCTGCACATGCAGGGACAATTGGCAGGGCTCAAATAGACCAGTGATTCAGATAGACCCAGTAGCAATGACACACACTAGTCAATATATATGCAGTCCTGTTCTTACAGACAATCCCCGACCGAATGACCCAAATATAGGTAAGTGTAATGACCCTTATCCAGGTAATAATAACAATGGAGTCAAGGGATTCTCATACCTGGATGGGGCTAACACTTGGCTAGGGAGGACAATAAGCACAGCCTCGAGGTCTGGATACGAGATGTTAAAAGTGCCAAATGCATTGACAGATGATAGATCAAAGCCCATTCAAGGTCAGACAATTGTATTAAACGCTGACTGGAGTGGTTACAGTGGATCTTTCATGGACTATTGGGCTGAAGGGGACTGCTATCGAGCGTGTTTTTATGTGGAGTTGATACGTGGAAGACCCAAGGAGGATAAAGTGTGGTGGACCAGCAATAGTATAGTATCGATGTGTTCCAGTACAGAATTCCTGGGACAATGGAACTGGCCTGATGGGGCTAAAATAGAGTACTTCCTCTAA
>A/chicken/Dongguan/1314/2014
ATGAACACTCAAATCCTGGTATTCGCTCTGATTGCGATCATTCCAACAAATGCAGATAAAATCTGCCTCGGACATCATGCCGTGTCAAACGGAACCAAAGTAAACACATTAACTGAAAGAGGAGTGGAAGTCGTCAATGCAACTGAAACAGTGGAACGAACAAACATCCCCAGGATCTGCTCAAAAGGGAAAAAGACAGTTGACCTCGGTCAATGTGGACTCCTGGGGACAATCACTGGACCACCTCAATGTGACCAATTCCTAGAATTTTCAGCCGATTTAATTATTGAGAGGCGAGAAGGAAGTGATGTCTGTTATCCTGGGAAATTCGTGAATGAAGAAGCTCTGAGGCAAATTCTCAGAGAATCAGGCGGAATTGACAAGGAAGCAATGGGATTCACATACAGTGGAATAAGAACTAATGGAGCAACCAGTGCATGTAGGAGATCAGGATCTTCATTCTATGCAGAAATGAAATGGCTCCTGTCAAACACAGATAATGCTGCATTCCCGCAAATGACTAAGTCATATAAAAATACAAGAAAAAGCCCAGCTCTAATAGTATGGGGGATCCATCATTCCGTATCAACTGCAGAGCAAACCAAGCTATATGGGAGTGGAAACAAACTGGTGACGGTTGGGAGTTCTAATTATCAACAATCTTTTGTACCGAGTCCAGGAGCGAGACCACAAGTTAATGGTTTATCTGGAAGAATTGACTTTCATTGGCTAATGCTAAATCCCAATGATACAGTCACTTTCAATTTCAATGGGGCTTTCATAGCTCCAGAACGTGCAAGCTTCCTGAGAGGAAAATCTATGGGAATCCAGAGTGGAGTACAGGTTGATGCCAATTGTGAAGGGGACTGCTATCATAGTGGAGGGACAATAATAAGTAACTTGCCATTTCAGAACATAGATAGCAGGGCAGTTGGAAAATGTCCGAGATATGTTAAGCAAAGGAGTCTGCTGCTAGCAACAGGGATGAAGAATGTTCCTGAGATTCCAAAGGGAA------------GAGGCCTATTTGGTGCTATAGCGGGTTTCATTGAAAATGGATGGGAAGGCCTAATTGATGGTTGGTATGGTTTCAAACACCAGAATGCACAGGGAGAGGGAACTGCTGCAGATTACAAAAGCACTCAATCGGCAATTGATCAAATAACAGGAAAATTAAACCGGCTTATAGAAAAAACCAACCAACAATTTGAGTTGATAGACAATGAATTCAACGAGGTAGAGACGCAAATCGGTAATGTGATAAATTGGACCAGAGATTCTATAACAGAAGTGTGGTCATACAATGCTGAACTCTTGGTAGCAATGGAGAACCAGCATACAATTGATCTGGCTGATTCAGAAATGGACAAACTGTACGAACGAGTGAAAAGACAGCTGAGAGAGAATGCTGAAGAAGATGGCACTGGTTGCTTTGAAATATTTCACAAGTGTGATGATGACTGTATGGCCAGCATTAGAAATAACACCTATGATCACAGCAAATACAGGGAAGAGGCAATGCAAAATAGAATACAGATTGATCCAGTCAAACTAAGCAGCGGCTACAAAGATGTGATACTTTGGTTTAGCTTCGGGGCATCATGTTTCATACTTCTAGCCATTGTAATGGGCCTTGTCTTCATATGTGTAAAGAATGGAAACATGCGGTGCACTATTTGTATATAAATGAATCCAAATCAGAAGATTCTATGCACTTCAGCCACTGCTATCATAATAGGCGCAATCGCAGTACTCATTGGAATAACAAACCTAGGATTGAACATAGGACTGCATCTAAAACCGGGCTGCAATTGCTCACACTCACAACCTGAAACAACCAACACAAGCCAAACAATAATAAACAACTATTATAATGAAACAAACATCACCAACATCCAAATGGAAGAGAGAACAAGCAATAATTTCAATAACTTAACTAAAGGGCTCTGTACTATAAATTCATGGCACATATATGGGAAAGACAATGCAGTAAGAATTGGAGAGAGCTCGGATGTTTTAGTCACAAGAGAACCCTATGTTTCATGCGACCCAGATGAATGCAGGTTCTATGCTCTCAGCCAAGGAACAACAATCAGAGGGAAACACTCAAACGGAACAATACACGATAGGTCCCAGTATCGCGCCCTGATAAGCTGGCCACTATCATCACCGCCCACAGTGTACAACAGCAGGGTGGAATGCATTGGGTGGTCAAGTACTAGTTGCCATGATGGCAAATCCAGGATGTCAATATGTATATCAGGACCAAACAACAATGCATCTGCAGTAGTATGGTACAACAGAAGGCCTGTTGCAGAAATTAACACATGGGCCCGAAACATACTAAGAACACAGGAGTCTGAATGTGTATGCCACAACGGCGTATGCCCAGTAGTGTTCACTGATGGATCTGCCACTGGACCTGCAGACACAAGAATATACTATTTTAAAGAGGGGAAAATATTGAAATGGGAGTCTCTGACTGGAACTGCTAAGCATGTTGAAGAATGCTCATGTTACGGGGAACGAACAGGAATTACCTGCACATGCAGGGACAATTGGCAGGGCTCAAATAGACCAGTGATTCAGATAGACCCAGTAGCAATGACACACACTAGTCAATATATATGCAGTCCTGTTCTTACAGACAATCCCCGACCGAATGACCCAAATATAGGTAAGTGTAATGACCCTTATCCAGGTAATAATAACAATGGAATCAAGGGATTCTCATACCTGGATGGGGCTAACACTTGGCTAGGGAGGACAATAAGCACAGCCTCGAGGTCTGGATACGAGATGTTAAAAGTGCCAAATGCATTGACAGATGATAGATCAAAGCCCATTCAAGGTCAGACAATTGTATTAAACGCTGACTGGAGTGGTTACAGTGGATCTTTCATGGACTATTGGGCTGAAGGGGACTGCTATCGAGCGTGTTTTTATGTGGAGTTGATACGTGGAAGACCCAAGGAGGATAAAGTGTGGTGGACCAGCAATAGTATAGTATCGATGTGTTCCAGTACAGAATTCCTGGGACAATGGAACTGGCCTGATGGGGCTAAAATAGAGTACTTCCTCTAA
>A/chicken/Dongguan/1318/2014
ATGAACACTCAAATCCTGGTATTCGCTCTGATTGCGATCATTCCAACAAATGCAGACAAAATCTGCCTCGGACATCATGCCGTGTCAAACGGAACCAAAGTAAACACATTAACTGAAAGAGGAGTGGAAGTCGTCAATGCAACTGAAACAGTGGAACGAACAAACATCCCCAGGATCTGCTCAAAAGGGAAAAAGACAGTTGACCTCGGTCAATGTGGACTCCTGGGGACAATCACTGGACCACCTCAATGTGACCAATTCCTAGAATTTTCAGCCGATTTAATTATTGAGAGGCGAGAAGGAAGTGATGTCTGTTATCCTGGGAAATTCGTGAATGAAGAAGCTCTGAGGCAAATTCTCAGAGAATCAGGCGGAATTGACAAGGAAGCAATGGGATTCACATACAGTGGAATAAGAGCTAATGGAGCAACCAGTGCATGTAGGAGATCAGGATCTTCATTCTATGCAGAAATGAAATGGCTCCTGTCAAACACAGATAATGCTGCATTCCCGCAAATGACTAAGTCATATAAAAATACAAGAAAAAGCCCAGCTCTAATAGTATGGGGGATCCATCATTCCGTATCAACTGCAGAGCAAACCAAGCTATATGGGAGTGGAAACAAACTGGTGACAGTTGGGAGTTCTAATTATCAACAATCTTTTGTACCGAGTCCAGGAGCGAGACCACAAGTTAATGGTTTATCTGGAAGAATTGACTTTCATTGGCTAATGCTAAATCCCAATGATACAGTCACTTTCAGTTTCAATGGGGCTTTCATAGCTCCAGAGCGTGCAAGCTTCCTGAGAGGAAAATCTATGGGAATCCAGAGTGGAGTACAGGTTGATGCCAATTGTGAAGGGGACTGCTATCATAGTGGAGGGACAATAATAAGTAACTTGCCATTTCAGAACATAGATAGCAGGGCAGTTGGAAAATGTCCGAGATATGTTAAGCAAAGGAGTCTGCTGCTAGCAACAGGGATGAAGAATGTTCCTGAGATTCCAAAGGGAA------------GAGGCCTATTTGGTGCTATAGCAGGTTTCATTGAAAATGGATGGGAAGGCCTAATTGATGGTTGGTATGGTTTCAGACACCAGAATGCACAGGGAGAGGGAACTGCTGCTGATTACAAAAGCACTCAATCGGCAATTGATCAAATAACAGGAAAATTAAACCGGCTTATAGAAAAAACCAACCAACAATTTGAGTTGATAGACAATGAATTCAATGAGGTAGAGAAGCAAATCGGTAATGTGATAAATTGGACCAGAGATTCTATAACAGAAGTGTGGTCATACAATGCTGAACTCTTGGTAGCAATGGAGAACCAGCATACAATTGATCTGGCTGATTCAGAAATGGACAAACTGTACGAACGAGTGAAAAGACAGCTGAGAGAGAATGCTGAAGAAGATGGCACTGGTTGCTTTGAAATATTTCACAAGTGTGATGATGACTGTATGGCCAGTATTAGAAATAACACCTATGATCACAGCAAATACAGGGAAGAGGCAATGCAAAATAGAATACAGATTGACCCAGTCAAACTAAGCAGCGGCTACAAAGATGTGATACTTTGGTTTAGCTTCGGGGCATCATGTTTCATACTTCTAGCCATTGTAATGGGCCTTGTCTTCATATGTGTAAAGAATGGAAACATGCGGTGCACTATTTGTATATAAATGAATCCAAATCAGAAGATTCTATGCACTTCAGCCACTGCTATCATAATAGGCGCAATCGCAGTACTCATTGGAATAGCAAACCTAGGATTGAACATAGGACTGCATCTAAAACCGGGCTGCAATTGCTCACACTCACAACCTGAAACAACCAACACAAGCCAAACAATAATAAACAACTATTATAATGAAACAAACATCACCAACATCCAAATGGAAGAGAGAACAAGCAAGAATTTCAATAACTTAACTAAAGGGCTCTGTACTATAAATTCATGGCACATATATGGGAAAGACAATGCAGTAAGAATTGGAGAGAGCTCGGATGTTTTAGTCACAAGAGAACCCTATGTTTCATGCGACCCAGATGAATGCAGGTTCTATGCTCTCAGCCAAGGAACAACAATCAGAGGGAAACACTCAAACGGAACAATACACGATAGGTCCCAGTATCGCGCCCTGATAAGCTGGCCACTATCATCACCGCCCACAGTGTACAACAGCAGGGTGGAATGCATTGGGTGGTCAAGTACTAGTTGCCATGATGGCAAATCCAGGATGTCAATATGTATATCAGGACCAAACAATAATGCATCTGCAGTAGTATGGTACAACAGAAGGCCTGTTGCAGAAATTAACACATGGGCCCGAAACATACTAAGAACACAGGAATCTGAATGTGTATGCCACAACGGCGTGTGCCCAGTAGTGTTCACTGATGGATCTGCCACTGGACCTGCAGACACAAGAATATACTATTTTAAAGAGGGGAAAATATTGAAATGGGAGTCTCTGACTGGAACTGCTAAGCATATTGAAGAATGCTCATGTTACGGGGAACGAACAGGAATTACCTGCACATGCAGGGACAATTGGCAGGGCTCAAATAGACCAGTGATTCAGATAGACCCAGTAGCAATGACACACACTAGTCAATATATATGCAGTCCTGTTCTTACAGACAATCCCCGACCGAATGACCCAAATATAGGTAAGTGTAATGACCCTTATCCAGGTAATAATAACAATGGAGTCAAGGGATTCTCATACCTGGATGGGGCTAACACTTGGCTAGGGAGGACAATAAGCACAGCCTCGAGGTCTGGATACGAGATGTTAAAAGTGCCAAATGCATTGACAGATGATAGATCAAAGCCCATTCAAGGTCAGACAATTGTATTAAACGCTGACTGGAGTGGTTACAGTGGATCTTTCATGGACTATTGGGCTGAAGGGGACTGCTATCGAGCGTGTTTTTATGTGGAGTTGATACGTGGAAGACCCAAGGAGGATAAAGTGTGGTGGACCAGCAATAGTATAGTATCGATGTGTTCCAGTACAGAATTCCTGGGACAATGGAACTGGCCTGATGGGGCTAAAATAGAGTACTTCCTCTAA
>A/chicken/Dongguan/1358/2014
ATGAACACTCAAATCCTGGTATTCGCTCTGATTGCGATCATTCCAACAAATGCAGATAAAATCTGCCTCGGACATCATGCCGTGTCAAACGGAACCAAAGTAAACACATTAACTGAAAGAGGAGTGGAAGTCGTCAATGCAACTGAAACAGTGGAACGAACAAACATCCCCAGGATCTGCTCAAAAGGGAAAAAGACAGTTGACCTCGGTCAATGTGGACTACTGGGGACAATCACTGGACCACCTCAATGTGACCAATTCCTAGAATTTTCAGCCGATTTAATTATTGAGAGGCGAGAAGGAAGTGATGTCTGTTATCCTGGGAAATTCGTGAATGAAGAAGCACTGAGGCAAATTCTCAGAGAATCAGGCGGAATTGACAAGGAAGCAATGGGATTCACATACAGTGGAATAAGAACTAATGGAGCAACCAGTGCATGTAGGAGATCAGGATCTTCATTCTATGCAGAAATGAAATGGCTCCTGTCAAACACAGATAATGCTGCATTCCCGCAAATGACTAAGTCATATAAAAATACAAGAAAAAGCCCAGCTCTAATAGTATGGGGGATCCATCATTCCGTATCAACTGCGGAGCAAACCAAGCTATATGGGAGTGGAAACAAACTGGTGACAGTTGGGAGTTCTAATTATCAACAATCTTTTGTACCGAGTCCAGGAGCGAGACCACAAGTTAATGGTTTATCTGGAAGAATTGACTTTCATTGGCTAATGCTAAATCCCAATGATACAGTCACTTTCAGTTTCAATGGGGCTTTCATAGCTCCAGAACGTGCAAGCTTCCTGAGAGGAAAATCTATGGGAATCCAGAGTGGAGTACAGGTTGATGCCAATTGTGAAGGGGACTGCTATCATAGTGGAGGGACAATAATAAGTAACTTGCCATTTCAGAACATAGATAGCAGGGCAGTTGGAAAATGTCCGAGATATGTTAAGCAAAGGAGTCTGCTGCTAGCAACAGGGATGAAGAATGTTCCTGAGATTCCAAAGGGAA------------GAGGCCTATTTGGTGCTATAGCGGGTTTCATTGAAAATGGATGGGAAGGCCTAATTGATGGTTGGTATGGTTTCAAACACCAGAATGCACAGGGAGAGGGAACTGCTGCAGATTACAAAAGCACTCAATCGGCAATTGATCAAATAACAGGAAAATTAAACCGGCTTATAGAAAAAACCAACCAACAATTTGAGTTGATAGACAATGAATTCAACGAGGTAGAGACGCAAATCGGTAATGTGATAAATTGGACCAGAGATTCTATAACAGAAGTGTGGTCATACAATGCTGAACTCTTGGTAGCAATGGAGAACCAGCATACAATTGATCTGGCTGATTCAGAAATGGACAAACTGTACGAACGAGTGAAAAGACAGCTGAGAGAGAATGCTGAAGAAGATGGCACTGGTTGCTTTGAAATATTCCACAAGTGTGATGATGACTGTATGGCCAGCATTAGAAATAACACCTATGATCACAGCAAATACAGGGGAGAGGCAATGCAAAATAGAATACAGATTGATCCAGTCAAACTAAGCAGCGGCTACAAAGATGTGATACTTTGGTTTAGCTTCGGGGCATCATGTTTCATGCTTCTAGCCATTGTAATGGGCCTTGTCTTCATATGTGTAAAGAATGGAAACATGCGGTGCACTATTTGTATATAAATGAATCCAAATCAGAAGATTCTATGCACTTCAGCCACTGCTATCATAATAGGCGCAATCGCAGTACTCATTGGAATAGCAAACCTAGGATTGAACATAGGACTGCATCTAAAACCGGGCTGCAATTGCTCACACTCACAACCTGAAACAACCAACACAAGCCAAACAATAATAAACAACTATTATAATGAAACAAACATCACCAACATCCAAATGGAAGAGAGAACAAGCAAGAATTTCAATAACTTAACTAAAGGGCTCTGTACTATAAATTCATGGCACATATATGGGAAAGACAATGCAGTAAGAATTGGAGAGAGCTCGGATGTTTTAGTCACAAGAGAACCCTATGTTTCATGCGACCCAGATGAATGCAGGTTCTATGCTCTCAGCCAAGGAACAACAATCAGAGGGAAACACTCAAACGGAACAATACACGATAGGTCCCAGTATCGCGCCCTGATAAGCTGGCCACTATCATCACCGCCCACAGTGTACAACAGCAGGGTGGAATGCATTGGGTGGTCAAGTACTAGTTGCCATGATGGCAAATCCAGGATGTCAATATGTATATCAGGACCAAACAACAATGCATCTGCAGTAGTATGGTACAACAGAAGGCCTGTTGCAGAAATTAACACATGGGCCCGAAACATACTAAGAACACAGGAATCTGAATGTGTATGCCACAACGGCGTATGCCCAGTAGTGTTCACTGATGGATCTGCCACTGGACCTGCAGACACAAGAATATACTATTTTAAAGAGGGGAAAATATTGAAATGGGAGTCTCTGACTGGAACTGCTAAGCATATTGAAGAATGCTCATGTTACGGGGAACGAACAGGAATTACCTGCACATGCAGGGACAATTGGCAGGGCTCAAATAGACCAGTGATTCAGATAGACCCAGTAGCAATGACACACACTAGTCAATATATATGCAGTCCTGTTCTTACAGACAATCCCCGACCGAATGACCCAAATATAGGTAAGTGTAATGACCCTTATCCAGGTAATAATAACAATGGAGTCAAGGGATTCTCATACCTGGATGGGGCTAACACTTGGCTAGGGAGGACAATAAGCACAGCCTCGAGGTCTGGATACGAGATGTTAAAAGTGCCAAATGCATTGACAGATGATAGATCAAAGCCCATTCAAGGTCAGACAATTGTATTAAACGCTGACTGGAGTGGTTACAGTGGATCTTTCATGGACTATTGGGCTGAAGGGGACTGCTATCGAGCGTGTTTTTATGTGGAGTTGATACGTGGAAGACCCAAGGAGGATAAAGTGTGGTGGACCAGCAATAGTATAGTATCGATGTGTTCCAGTACAGAATTCCTGGGACAATGGAACTGGCCTGATGGGGCTAAAATAGAGTACTTCCTCTAA
>A/chicken/Dongguan/1374/2014
ATGAACACTCAAATCCTGGTATTCGCTCTGATTGCGATCATTCCAACAAATGCAGATAAAATCTGCCTCGGACATCATGCCGTGTCAAACGGAACCAAAGTAAACACATTAACTGAAAGAGGAGTGGAAGTCGTCAATGCAACTGAAACAGTGGAACGAACAAACATCCCCAGGATCTGCTCAAAAGGGAAAAAGACAGTTGACCTCGGTCAATGTGGACTCCTGGGGACAATCACTGGACCACCTCAATGTGACCAATTCCTAGAATTTTCAGCCGATTTAATTATTGAGAGGCGAGAAGGAAGTGATGTCTGTTATCCTGGGAAATTCGTGAATGAAGAAGCTCTGAGGCAAATTCTCAGAGAATCAGGCGGAATTGACAAGGAAGCAATGGGATTCACATACAGTGGAATAAGAACTAATGGAGCAACCAGTGCATGTAGGAGATCAGGATCTTCATTCTATGCAGAAATGAAATGGCTCCTGTCAAACACAGATAATGCTGCATTCCCGCAAATGACTAAGTCATATAAAAATACAAGAAAAAGCCCAGCTCTAATAGTATGGGGGATCCATCATTCCGTATCAACTGCAGAGCAAACCAAGCTATATGGGAGTGGAAACAAACTGGTGACGGTTGGGAGTTCTAATTATCAACAATCTTTTGTACCGAGTCCAGGAGCGAGACCACAAGTTAATGGTTTATCTGGAAGAATTGACTTTCATTGGCTAATGCTAAATCCCAATGATACAGTCACTTTCAGTTTCAATGGGGCTTTCATAGCTCCAGAACGTGCAAGCTTCCTGAGAGGAAAATCTATGGGAATCCAGAGTGGAGTACAGGTTGATGCCAATTGTGAAGGGGACTGCTATCATAGTGGAGGGACAATAATAAGTAACTTGCCATTTCAGAACATAGATAGCAGGGCAGTTGGAAAATGTCCGAGATATGTTAAGCAAAGGAGTCTGCTGCTAGCAACAGGGATGAAGAATGTTCCTGAGATTCCAAAGGGAA------------GAGGCCTATTTGGTGCTATAGCGGGTTTCATTGAAAATGGATGGGAAGGCCTAATTGATGGTTGGTACGGTTTCAAACACCAGAATGCACAGGGAGAGGGAACTGCTGCAGATTACAAAAGCACTCAATCGGCAATTGATCAAATAACAGGAAAATTAAACCGGCTTATAGAAAAAACCAACCAACAATTTGAGTTGATAGACAATGAATTCAACGAGGTAGAGACGCAAATCGGTAATGTGATAAATTGGACCAGAGATTCTATAACAGAAGTGTGGTCATACAATGCTGAACTCTTGGTAGCAATGGAGAACCAGCATACAATTGATCTGGCTGATTCAGAAATGGACAAACTGTACGAACGAGTGAAAAGACAGCTGAGAGAGAATGCTGAAGAAGATGGCACTGGTTGCTTTGAAATATTTCACAAGTGTGATGATGACTGTATGGCCAGCATTAGAAATAACACCTATGATCACAGCAAATACAGGGAAGAGGCAATGCAAAATAGAATACAGATTGATCCAGTCAAACTAAGCAGCGGCTACAAAGATGTGATACTTTGGTTTAGCTTCGGGGCATCATGTTTCATACTTCTAGCCATTGTAATGGGCCTTGTCTTCATATGTGTAAAGAATGGAAACATGCGGTGCACTATTTGTATATAAATGAATCCAAATCAGAAGATTCTATGCACTTCAGCCACTGCTATCATAATAGGCGCAATCGCAGTACTCATTGGAATAACAAACCTAGGATTGAACATAGGACTGCATCTAAAACCGGGCTGCAATTGCTCACACTCACAACCTGAAACAACCAACACAAGCCAAACAATAATAAACAACTATTATAATGAAACAAACATCACCAACATCCAAATGGAAGAGAGAACAAGCAAGAATTTCAATAACTTAACTAAAGGGCTCTGTACTATAAATTCATGGCACATATATGGGAAAGACAATGCAGTAAGAATTGGAGAGAGCTCGGATGTTTTAGTCACAAGAGAACCCTATGTTTCATGCGACCCAGATGAATGCAGGTTCTATGCTCTCAGCCAAGGAACAACAATCAGAGGGAAACACTCAAACGGAACAATACACGATAGGTCCCAGTATCGCGCCCTGATAAGCTGGCCACTATCATCACCGCCCACAGTGTACAACAGCAGGGTGGAATGCATTGGGTGGTCAAGTACTAGTTGCCATGATGGCAAATCCAGGATGTCAATATGTATATCAGGACCAAACAACAATGCATCTGCAGTAGTATGGTACAACAGAAGGCCTGTTGCAGAAATTAACACATGGGCCCGAAACATACTAAGAACACAGGAGTCTGAATGTGTATGCCACAACGGCGTATGCCCAGTAGTGTTCACTGATGGATCTGCCACTGGACCTGCAGACACAAGAATATACTATTTTAAAGAGGGGAAAATATTGAAATGGGAGTCTCTGACTGGAACTGCTAAGCATGTTGAAGAATGCTCATGTTACGGGGAACGAACAGGAATTACCTGCACATGCAGGGACAATTGGCAGGGCTCAAATAGACCAGTGATTCAGATAGACCCAGTAGCAATGACACACACTAGTCAATATATATGCAGTCCTGTTCTTACAGACAATCCCCGACCGAATGACCCAAATATAGGTAAGTGTAATGACCCTTATCCAGGTAATAATAACAATGGAATCAAGGGATTCTCATACCTGGATGGGGCTAACACTTGGCTAGGGAGGACAATAAGCACAGCCTCGAGGTCTGGATACGAGATGTTAAAAGTGCCAAATGCATTGACAGATGATAGATCAAAGCCCATTCAAGGTCAGACAATTGTATTAAACGCTGACTGGAGTGGTTACAGTGGATCTTTCATGGACTATTGGGCTGAAGGGGACTGCTATCGAGCGTGTTTTTATGTGGAGTTGATACGTGGAAGACCCAAGGAGGATAAAGTGTGGTGGACCAGCAATAGTATAGTATCGATGTGTTCCAGTACAGAATTCCTGGGACAATGGAACTGGCCTGATGGGGCTAAAATAGAGTACTTCCTCTAA
>A/chicken/Dongguan/1382/2014
ATGAACACTCAAATCCTGGTATTCGCTCTGATTGCGATCATTCCAACAAATGCAGACAAAATCTGCCTCGGACATCATGCCGTGTCAAACGGAACCAAAGTAAACACATTAACTGAAAGAGGAGTGGAAGTCGTCAATGCAACTGAAACAGTGGAACGAACAAACATCCCCAGGATCTGCTCAAAAGGGAAAAAGACAGTTGACCTCGGTCAATGTGGACTCCTGGGGACAATCACTGGACCACCTCAATGTGACCAATTCCTAGAATTTTCAGCCGATTTAATTATTGAGAGGCGAGAAGGAAGTGATATCTGTTATCCTGGGAAATTCGTGAATGAAGAAGCTCTGAGGCAAATTCTCAGAGAATCAGGCGGAATTGACAAGGAAGCAATGGGATTCACATACAGTGGAATAAGAGCTAATGGAGCAACCAGTGCATGTAGGAGATCAGGATCTTCATTCTATGCAGAAATGAAATGGCTCCTGTCAAACACAGATAATGCTGCATTCCCGCAAATGACTAAGTCATATAAAAATACAAGAAAAAGCCCAGCTCTAATAGTATGGGGGATCCATCATTCCGTATCAACTGCAGAGCAAACCAAGCTATATGGGAGTGGAAACAAACTGGTGACAGTTGGGAGTTCTAATTATCAACAATCTTTTGTACCGAGTCCAGGAGCGAGACCACAAGTTAATGGTTTATCTGGAAGAATTGACTTTCATTGGCTAATGCTAAATCCCAATGATACAGTCACTTTCAGTTTCAATGGGGCTTTCATAGCTCCAGAGCGTGCAAGCTTCCTGAGAGGAAAATCTATGGGAATCCAGAGTGGAGTACAGGTTGATGCCAATTGTGAAGGGGACTGCTATCATAGTGGAGGGACAATAATAAGTAACTTGCCATTTCAGAACATAGATAGCAGGGCAGTTGGAAAATGTCCGAGATATGTTAAGCAAAGGAGTCTGCTGCTAGCAACAGGGATGAAGAATGTTCCTGAGATTCCAAAGGGAA------------GAGGCCTATTTGGTGCTATAGCAGGTTTCATTGAAAATGGATGGGAAGGCCTAATTGATGGTTGGTATGGTTTCAGACACCAGAATGCACAGGGAGAGGGAACTGCTGCTGATTACAAAAGCACTCAATCGGCAATTGATCAAATAACAGGAAAATTAAACCGGCTTATAGAAAAAACCAACCAACAATTTGAGTTGATAGACAATGAATTCAATGAGGTAGAGAAGCAAATCGGTAATGTGATAAATTGGACCAGAGATTCTATAACAGAAGTGTGGTCATACAATGCTGAACTCTTGGTAGCAATGGAGAACCAGCATACAATTGATCTGGCTGATTCAGAAATGGACAAACTGTACGAACGAGTGAAAAGACAGCTGAGAGAGAATGCTGAAGAAGATGGCACTGGTTGCTTTGAAATATTTCACAAGTGTGATGATGACTGTATGGCCAGTATTAGAAATAACACCTATGATCACAGCAAATACAGGGAAGAGGCAATGCAAAATAGAATACAGATTGACCCAGTCAAACTAAGCAGCGGCTACAAAGATGTGATACTTTGGTTTAGCTTCGGGGCATCATGTTTCATACTTCTAGCCATTGTAATGGGCCTTGTCTTCATATGTGTAAAGAATGGAAACATGCGGTGCACTATTTGTATATAAATGAATCCAAATCAGAAGATTCTATGCACTTCAGCCACTGCTATCATAATAGGCGCAATCGCAGTACTCATTGGAATAGCAAACCTAGGATTGAACATAGGACTGCATCTAAAACCGGGCTGCAATTGCTCACACTCACAACCTGAAACAACCAACACAAGCCAAACAATAATAAACAACTATTATAATGAAACAAACATCACCAACATCCAAATGGAAGAGAGAACAAGCAAGAATTTCAATAACTTAACTAAAGGGCTCTGTACTATAAATTCATGGCACATATATGGGAAAGACAATGCAGTAAGAATTGGAGAGAGCTCGGATGTTTTAGTCACAAGAGAACCCTATGTTTCATGCGACCCAGATGAATGCAGGTTCTATGCTCTCAGCCAAGGAACAACAATCAGAGGGAAACACTCAAACGGAACAATACACGATAGGTCCCAGTATCGCGCCCTGATAAGCTGGCCACTATCATCACCGCCCACAGTGTACAACAGCAGGGTGGAATGCATTGGGTGGTCAAGTACTAGTTGCCATGATGGCAAATCCAGAATGTCAATATGTATATCAGGACCAAACAACAATGCATCTGCAGTAGTATGGTACAACAGAAGGCCTGTTGCAGAAATTAACACATGGGCCCGAAACATACTAAGAACACAGGAATCTGAATGTGTATGCCACAACGGCGTGTGCCCAGTAGTGTTCACTGATGGATCTGCCACTGGACCTGCAGACACAAGAATATACTATTTTAAAGAGGGGAAAATATTGAAATGGGAGTCTCTGACTGGAACTGCTAAGCATATTGAAGAATGCTCATGTTACGGGGAACGAACAGGAATTACCTGCACATGCAGGGACAATTGGCAGGGCTCAAATAGACCAGTGGTTCAGATAGACCCAGTAGCAATGACACACACTAGTCAATATATATGCAGTCCTGTTCTTACAGACAATCCCCGACCGAATGACCCAAATATAGGTAAGTGTAATGACCCTTATCCAGGTAATAATAACAATGGAGTCAAGGGATTCTCATACCTGGATGGGGCTAACACTTGGCTAGGGAGGACAATAAGCACAGCCTCGAGGTCTGGATACGAGATGTTAAAAGTGCCAAATGCATTGACAGATGATAGATCAAAGCCCATTCAAGGTCAGACAATTGTATTAAACGCTGACTGGAGTGGTTACAGTGGATCTTTCATGGACTATTGGGCTGAAGGGGACTGCTATCGAGCGTGTTTTTATGTGGAGTTGATACGTGGAAGACCCAAGGAGGATAAAGTGTGGTGGACCAGCAATAGTATAGTATCGATGTGTTCCAGTACAGAATTCCTGGGACAATGGAACTGGCCTGATGGGGCTAAAATAGAGTACTTCCTCTAA
>A/chicken/Dongguan/1393/2014
ATGAACACTCAAATCCTGGTATTCGCTCTGATTGCGATCATTCCAACAAATGCAGACAAAATCTGCCTCGGACATCATGCCGTGTCAAACGGAACCAAAGTAAACACATTAACTGAAAGAGGAGTGGAAGTCGTCAATGCAACTGAAACAGTGGAACGAACAAACATCCCCAGGATCTGCTCAAAAGGGAAAAAGACAGTTGACCTCGGTCAATGTGGACTCCTGGGGACAATCACTGGACCACCTCAATGTGACCAATTCCTAGAATTTTCAGCCGATTTAATTATTGAGAGGCGAGAAGGAAGTGATGTCTGTTATCCTGGGAAATTCGTGAATGAAGAAGCTCTGAGGCAAATTCTCAGAGAATCAGGCGGAATTGAAAAGGAAGCAATGGGATTCACATACAGTGGAATAAGAGCTAATGGAGCAACCAGTGCATGTAGGAGATCAGGATCTTCATTCTATGCAGAAATGAAATGGCTCCTGTCAAACACAGATAATGCTGCATTCCCGCAAATGACTAAGTCATATAAAAATACAAGAAAAAGCCCAGCTCTAATAGTATGGGGGATCCATCATTCCGTATCAACTGCAGAGCAAACCAAGCTATATGGGAGTGGAAACAAACTGGTGACAGTTGGGAGTTCTAATTATCAACAATCTTTTGTACCGAGTCCAGGAGCGAGACCACAAGTTAATGGTTTATCTGGAAGAATTGACTTTCATTGGCTAATGCTAAATCCCAATGATACAGTCACTTTCAGTTTCAATGGGGCTTTCATAGCTCCAGACCGTGCAAGCTTCCTGAGAGGAAAATCTATGGGAATCCAGAGTGGAGTACAGGTTGATGCCAATTGTGAAGGGGACTGCTATCATAGTGGAGGGACAATAATAAGTAACTTGCCATTTCAGAACATAGATAGCAGGGCAGTTGGAAAATGTCCGAGATATGTTAAGCAAAGGAGTCTGCTGCTAGCAACAGGGATGAAGAATGTTCCTGAGATTCCAAAGGGAA------------GAGGCCTATTTGGTGCTATAGCAGGTTTCATTGAAAATGGATGGGAAGGCCTAATTGATGGTTGGTATGGTTTCAGACACCAGAATGCACAGGGAGAGGGAACTGCTGCAGATTACAAAAGCACTCAATCGGCAATTGATCAAATAACAGGAAAATTAAACCGGCTTATAGAAAAAACCAACCAACAATTTGAGTTGATAGACAATGAATTCAATGAGGTAGAGAAGCAAATCGGTAATGTGATAAATTGGACCAGAGATTCTATAACAGAAGTGTGGTCATACAATGCTGAACTCTTGGTAGCAATGGAGAACCAGCATACAATTGATCTGGCTGATTCAGAAATGGACAAACTGTACGAACGAGTGAAAAGACAGCTGAGAGAGAATGCTGAAGAAGATGGCACTGGTTGCTTTGAAATATTTCACAAGTGTGATGATGACTGTATGGCCAGTATTAGAAATAACACCTATGATCACAGCAAATACAGGGAAGAGGCAATGCAAAATAGAATACAGATTGACCCAGTCAAACTAAGCGGCGGCTACAAAGATGTGATACTTTGGTTTAGCTTCGGGGCATCATGTTTCATACTTCTAGCCATTGTAATGGGCCTTGTCTTCATATGTGTAAAGAATGGAAACATGCGGTGCACTATTTGTATATAAATGAATCCAAATCAGAAGATTCTATGCACTTCAGCCACTGCTATCATAATAGGCGCAATCGCAGTACTCATTGGAATAGCAAACCTAGGATTGAACATAGGACTGCATCTAAAACCGGGCTGCAATTGCTCACACTCACAACCTGAAACAACCAACACAAGCCAAACAATAATAAACAACTATTATAATGAAACAAACATCACCAACATCCAAATGGAAGAGAGAACAAGCAAGAATTTCAATAACTTAACTAAAGGGCTCTGTACTATAAATTCATGGCACATATATGGGAAAGACAATGCAGTAAGAATTGGAGAGAGCTCGGATGTTTTAGTCACAAGAGAACCCTATGTTTCATGCGACCCAGATGAATGCAGGTTCTATGCTCTCAGCCAAGGAACAACAATCAGAGGGAAACACTCAAACGGAACAATACACGATAGGTCCCAGTATCGCGCCCTGATAAGCTGGCCACTATCATCACCGCCCACAGTGTACAACAGCAGGGTGGAATGCATTGGGTGGTCAAGTACTAGTTGCCATGATGGCAAATCCAGGATGTCAATATGTATATCAGGACCAAACAACAATGCATCTGCAGTAGTATGGTACAACAGAAGGCCTGTTGCAGAAATTAACACATGGGCCCGAAACATACTAAGAACACAGGAATCTGAATGTGTATGCCACAACGGCGTATGCCCAGTAGTGTTCACTGATGGATCTGCCACTGGACCTGCAGACACAAGAATATACTATTTTAAAGAGGGGAAAATATTGAAATGGGAGTCTCTGACTGGAACTGCTAAGCATATTGAAGAATGCTCATGTTACGGGGAACGAACAGGAATTACCTGCACATGCAGGGACAATTGGCAGGGCTCAAATAGACCAGTGATTCAGATAGACCCAGTAGCAATGACACACACTAGTCAATATATATGCAGTCCTGTTCTTACAGACAATCCCCGACCGAATGACCCAAATATAGGTAAGTGTAATGACCCTTATCCAGGTAATAATAACAATGGGGTCAAGGGATTCTCATACCTGGATGGGGCTAACACTTGGCTAGGGAGGACAATAAGCACAGCCTCGAGGTCTGGATACGAGATGTTAAAAGTGCCAAATGCATTGACAGATGATAGATCAAAGCCCATTCAAGGTCAGACAATTGTATTAAACGCTGACTGGAGTGGTTACAGTGGATCTTTCATGGACTATTGGGCTGAAGGGGACTGCTATCGAGCGTGTTTTTATGTGGAGTTGATACGTGGAAGACCCAAGGAGGATAAAGTGTGGTGGACCAGCAATAGTATAGTATCGATGTGTTCCAGTACAGAATTCCTGGGACAATGGAACTGGCCTGATGGGGCTAAAATAGAGTACTTCCTCTAA
>A/chicken/Dongguan/1401/2014
ATGAACACTCAAATCCTGGTATTCGCTCTGATTGCGATCATTCCAACAAATGCAGACAAAATCTGCCTCGGACATCATGCCGTGTCAAACGGAACCAAAGTAAACACATTAACTGAAAGAGGAGTGGAAGTCGTCAATGCAACTGAAACAGTGGAACGAACAAACATCCCCAGGATCTGCTCAAAAGGGAAAAAGACAGTTGACCTCGGTCAATGTGGACTCCTGGGGACAATCACTGGACCACCTCAATGTGACCAATTCCTAGAATTTTCAGCCGATTTAATTATTGAGAGGCGAGAAGGAAGTGATGTCTGTTATCCTGGGAAATTCGTGAATGAAGAAGCTCTGAGGCAAATTCTCAGAGAATCAGGCGGAATTGACAAGGAAGCAATGGGATTCACATACAGTGGAATAAGAACTAATGGAGCAACCAGTGCATGTAGGAGATCAGGATCTTCATTCTATGCAGAAATGAAATGGCTCCTGTCAAACACAGATAATGCTGCATTCCCGCAAATGACTAAATCATATAAAAATACAAGAAAAAGCCCAGCTCTAATAGTATGGGGGATCCATCATTCCGTATCAACTGCAGAGCAAACCAAGCTATATGGGAGTGGAAACAAACTGGTGACAGTTGGGAGTTCTAATTATCAACAATCTTTTGTACCGAGTCCAGGAGCGAGACCACAAGTTAATGGTCTATCTGGAAGAATTGACTTTCATTGGCTAATGCTAAATCCCAATGATACAGTCACTTTTAGTTTCAATGGGGCTTTCATAGCTCCAGACCGTGCAAGCTTCCTGAGAGGAAAATCTATGGGAATCCAGAGTGGAGTACAGGTTGATGCCAATTGTGAAGGGGACTGCTATCATAGTGGAGGGACAATAATAAGTAATTTGCCATTTCAGAACATAGATAGCAGGGCAGTTGGAAAATGTCCGAGATATGTTAAGCAAAGGAGTCTGCTGCTAGCAACAGGGATGAAGAATGTTCCTGAGATTCCAAAGGGAA------------GAGGCCTATTTGGTGCTATAGCGGGTTTCATTGAAAATGGATGGGAAGGCCTAATTGATGGTTGGTATGGTTTCAGACACCAGAATGCACAGGGAGAGGGAACTGCTGCAGATTACAAAAGCACTCAATCGGCAATTGATCAAATAACAGGAAAATTAAACCGGCTTATAGAAAAAACCAACCAACAATTTGAGTTGATAGACAATGAATTCAACGAGGTAGAGACGCAAATCGGTAATGTGATAAATTGGACCAGAGATTCTATAACAGAAGTGTGGTCATACAATGCTGAACTCTTGGTAGCAATGGAGAACCAGCATACAATTGATCTGGCTGATTCAGAAATGGACAAACTGTACAAACGAGTGAAAAGACAGCTGAGAGAGAATGCTGAAGAAGATGGCACTGGTTGCTTTGAAATATTTCACAAGTGTGATGATGACTGTATGGCCAGCATTAGAAATAACACCTATGATCACAGCAAATACAGGGAAGAGGCAATGCAAAATAGAATACAGATTGATCCAGTCAAACTAAGCAGCGGCTACAAAGATGTGATACTTTGGTTTAGCTTCGGGGCATCATGTTTCATACTTCTAGCCATTGTAATGGGCCTTGTCTTCATATGTGTAAAGAATGGAAACATGCGGTGCACTATTTGTATATAAATGAATCCAAATCAGAAGATTCTATGCACTTCAGCCACTGCTATCATAATAGGCGCAATCGCAGTACTCATTGGAATAACAAACCTAGGATTGAACATAGGACTACATCTAAAACCGGGCTGCAATTGCTCACACTCACAACCTGAAACAACCAACACAAGCCAAACAATAATAAACAACTATTATAATGAAACAAACATCACCAACATCCAAATGGAAGAGAGAACAAGCAAGAATTTCAATAACTTAACTAAAGGGCTCTGTACTATAAATTCATGGCACATATATGGGAAAGACAATGCAGTAAGAATTGGAGAGAGCTCGGATGTTTTAGTCACAAGAGAACCCTATGTTTCATGCGACCCAGATGAATGCAGGTTCTATGCTCTCAGCCAAGGAACAACAATCAGAGGGAAACACTCAAACGGAACAATACACGATAGGTCCCAGTATCGCGCCCTGATAAGCTGGCCACTATCATCACCGCCCACAGTGTACAACAGCAGGGTGGAATGCATTGGGTGGTCAAGTACTAGTTGCCATGATGGCAAATCCAGGATGTCAATATGTATATCAGGACCAAACAACAATGCATCTGCAGTAGTATGGTACAACAGAAGGCCTGTTGCAGAAATTAACACATGGGCCCGAAACATACTAAGAACACAGGAGTCTGAATGTGTATGCCACAACGGAGTATGCCCAGTAGTGTTCACTGATGGATCTGCCACTGGACCTGCAGACACAAGAATATACTATTTTAAAGAGGGGAAAATATTGAAATGGGAGTCTCTGACTGGAACTGCTAAGCATATTGAAGAATGCTCATGTTACGGGGAACGAACAGGAATTACCTGCACATGCAGGGACAATTGGCAGGGCTCAAATAGACCAGTGATTCAGATAGACCCAGTAGCAATGACACACACTAGTCAATATATATGCAGTCCTGTTCTTACAGACAATCCCCGACCGAATGACCCAAATATAGGTAAGTGTAATGACCCTTATCCAGGTAATAATAACAATGGAATCAAGGGATTCTCATACCTGGATGGGGCTAACACTTGGCTAGGGAGGACAATAAGCACAGCCTCGAGGTCTGGATACGAGATGTTAAAAGTGCCAAATGCATTGACAGATGATAGATCAAAGCCCATTCAAGGTCAGACAATTGTATTAAACGCTGACTGGAGTGGTTACAGTGGATCTTTCATGGACTATTGGGCTGAAGGGGACTGCTATCGAGCGTGTTTTTATGTGGAGTTGATACGTGGAAGACCCAAGGAGGATAAAGTGTGGTGGACCAGCAATAGTATAGTATCGATGTGTTCCAGTACAGAATTCCTGGGACAATGGAACTGGCCTGATGGGGCTAAAATAGAGTACTTCCTCTAA
>A/chicken/Dongguan/1421/2014
ATGAACACTCAAATCCTGGTATTCGCTCTGATTGCGATCATTCCAACAAATGCAGACAAAATCTGCCTCGGACATCATGCCGTGTCAAACGGAACCAAAGTAAACACATTAACTGAAAGAGGAGTGGAAGTCGTCAATGCAACTGAAACAGTGGAACGAACAAACATCCCCAGGATCTGCTCAAAAGGGAAAAAGACAGTTGACCTCGGTCAATGTGGACTCCTGGGGACAATCACTGGACCACCTCAATGTGACCAATTCCTAGAATTTTCAGCCGATTTAATTATTGAGAGGCGAGAAGGAAGTGATGTCTGTTATCCTGGGAAATTCGTGAATGAAGAAGCTCTGAGGCAAATTCTCAGAAAATCAGGCGGAATTGACAAGGAAGCAATGGGATTCACATACAGTGGAATAAGAACTAATGGAGCAACCAGTGCATGTAGGAGATCAGGATCTTCATTCTATGCAGAAATGAAATGGCTCCTGTCAAACACAGATAATGCTGCATTCCCGCAAATGACTAAGTCATATAAAAATACAAGAAAAAGCCCAGCTATAATAGTATGGGGGATCCATCATTCCGTATCAACTGCAGAGCAAACCAAGCTATATGGGAGTGGAAACAAACTGGTGACAGTTGGGAGTTCTAATTATCAACAATCTTTTGTACCGAGTCCAGGAGCGAGACCACAAGTTAATGGTTTATCTGGAAGAATTGACTTTCATTGGCTAATGCTAAATCCCAATGATACAGTCACTTTCAGTTTCAATGGGGCTTTCATAGCTCCAGACCGTGCAAGCTTCCTGAGAGGAAAATCTATGGGAATCCAGAGTGGAGTACAGGTTGATGCCGATTGTGAAGGGGACTGCTATCATAGTGGAGGGACAATAATAAGTAACTTGCCATTTCAGAACATAGATAGCAGGGCAGTTGGAAAATGTCCGAGATATGTTAAGCAAAGGAGTCTGCTGCTAGCAACAGGGATGAAGAATGTTCCTGAGATTCCAAAGGGAA------------GAGGCCTATTTGGTGCTATAGCGGGTTTCATTGAAAATGGATGGGAAGGCCTAATTGATGGTTGGTATGGTTTCAGACACCAGAATGCACAGGGAGAGGGAACTGCTGCAGATTACAAAAGCACTCAATCGGCAATTGATCAAATAACAGGAAAATTAAACCGGCTTATAGAAAAAACCAACCAACAATTTGAGTTGATAGACAATGAATTCAACGAGGTAGAGAAGCAAATCGGTAATGTGATAAACTGGACCAGAGATTCTATAACAGAAGTGTGGTCATACAATGCTGAACTCTTGGTAGCAATGGAGAACCAGCATACAATTGATCTGGCTGATTCAGAAATGGACAAACTGTACGAACGAGTGAAAAGACAGCTGAGAGAGAATGCTGAAGAAGATGGCACTGGTTGCTTTGAAATATTTCACAAGTGTGATGATGACTGTATGGCCAGCATTAGGAATAACACCTATGATCACAGCAAATACAGGGAAGAGGCAATGCAAAATAGAATACAGATTGACCCAGTCAAACTAAGCAGCGGCTACAAAGATGTGATACTTTGGTTTAGCTTCGGGGCATCATGTTTCATACTTCTAGCCATTGTAATGGGCCTTGTCTTCATATGTGTAAAGAATGGAAACATGCGGTGCACTATTTGTATATAAATGAATCCAAATCAGAAGATTCTATGCACTTCAGCCACTGCTATCATAATAGGCGCAATCGCAGTACTCATTGGAATAGCAAACCTAGGATTGAACATAGGACTGCATCTAAAACCGGGCTGCAATTGCTCACACTCACAACCTGAAACAACCAACACAAGCCAAACAATAATAAACAACTATTATAATGAAACAAACATCACCAACATCCAAATGGAAGAGAGAACAAGCAAGAATTTCAATAACTTAACTAAAGGGCTCTGTACTATAAATTCATGGCACATATATGGGAAAGACAATGCAGTAAGAATTGGAGAGAGCTCGGATGTTTTAGTCACAAGAGAACCCTATGTGTCATGCGACCCAGATGAATGCAGGTTCTATGCTCTCAGCCAAGGAACAACAATCAGAGGGAAACACTCAAACGGAACAATACACGATAGGTCCCAGTATCGCGCCCTGATAAGCTGGCCACTATCATCACCGCCCACAGTGTACAACAGCAGGGTGGAATGCATTGGGTGGTCAAGTACTAGTTGCCATGATGGCAAATCCAGGATGTCAATATGTATATCAGGACCAAACAACAATGCATCTGCAGTAGTATGGTACAACAGAAGGCCTGTTGCAGAAATTAACACATGGGCCCGAAACATACTAAGAACACAGGAGTCTGAATGTGTATGCCACAACGGCGTATGCCCAGTAGTGTTCACTGATGGATCTGCCACTGGACCTGCAGACACAAGAATATACTATTTTAAAGAGGGGAAAATATTGAAATGGGAGTCTCTGACTGGAACTGCTAAGCATATTGAAGAATGCTCATGTTACGGGGAACGAACAGGAATTACCTGCACATGCAGGGACAATTGGCAGGGCTCAAATAGACCAGTGATTCAGATAGACCCAGTAGCAATGACACACACTAGTCAATATATATGCAGTCCTGTTCTTACAGACAATCCCCGACCGAATGACCCAAATATAGGTAAGTGTAATGACCCTTATCCAGGTAATAATAACAATGGAATCAAGGGATTCTCATACCTGGATGGGGCTAACACTTGGCTAGGGAGGACAATAAGCACAGCCTCGAGGTCTGGATACGAGATGTTAAAAGTGCCAAATGCATTGACAGATGATAGATCAAAGCCCATTCAAGGTCAGACAATTGTATTAAACGCTGACTGGAGTGGTTACAGTGGATCTTTCATGGACTATTGGGCTGAAGGGGACTGCTATCGAGCGTGTTTTTATGTGGAGTTGATACGTGGAAGACCCAAGGAGGATAAAGTGTGGTGGACCAGCAATAGTATAGTATCGATGTGTTCCAGTACAGAATTCCTGGGACAATGGAACTGGCCTGATGGGGCTAAAATAGAGTACTTCCTCTAA
>A/chicken/Dongguan/1433/2014
ATGAACACTCAAATCCTGGTATTCGCTCTGATTGCGATCATTCCAACAAATGCAGACAAAATCTGCCTCGGACATCATGCCGTGTCAAACGGAACCAAAGTAAACACATTAACTGAAAGAGGAGTGGAAGTCGTCAATGCAACTGAAACAGTGGAACGAACAAACATCCCCAGGATCTGCTCAAAAGGGAAAAAGACAGTTGACCTCGGTCAATGTGGACTCCTGGGGACAATCACTGGACCACCTCAATGTGACCAATTCCTAGAATTTTCAGCCGATTTAATTATTGAGAGGCGAGAAGGAAGTGATGTCTGTTATCCTGGGAAATTCGTGAATGAAGAAGCTCTGAGGCAAATTCTCAGAGAATCAGGCGGAATTGAAAAGGAAGCAATGGGATTCACATACAGTGGAATAAGAGCTAATGGAGCAACCAGTGCATGTAGGAGATCAGGATCTTCATTCTATGCAGAAATGAAATGGCTCCTGTCAAACACAGATAATGCTGCATTCCCGCAAATGACTAAGTCATATAAAAATACAAGAAAAAGCCCAGCTCTAATAGTATGGGGGATCCATCATTCCGTATCAACTGCAGAGCAAACCAAGCTATATGGGAGTGGAAACAAACTGGTGACAGTTGGGAGTTCTAATTATCAACAATCTTTTGTACCGAGTCCAGGAGCGAGACCACAAGTTAATGGTTTATCTGGAAGAATTGACTTTCATTGGCTAATGCTAAATCCCAATGATACAGTCACTTTCAGTTTCAATGGGGCTTTCATAGCTCCAGACCGTGCAAGCTTCCTGAGAGGAAAATCTATGGGAATCCAGAGTGGAGTACAGGTTGATGCCAATTGTGAAGGGGACTGCTATCATAGTGGAGGGACAATAATAAGTAACTTGCCATTTCAGAACATAGATAGCAGGGCAGTTGGAAAATGTCCGAGATATGTTAAGCAAAGGAGTCTGCTGCTAGCAACAGGGATGAAGAATGTTCCTGAGATTCCAAAGGGAA------------GAGGCCTATTTGGTGCTATAGCAGGTTTCATTGAAAATGGATGGGAAGGCCTAATTGATGGTTGGTATGGTTTCAGACACCAGAATGCACAGGGAGAGGGAACTGCTGCAGATTACAAAAGCACTCAATCGGCAATTGATCAAATAACAGGAAAATTAAACCGGCTTATAGAAAAAACCAACCAACAATTTGAGTTGATAGACAATGAATTCAATGAGGTAGAGAAGCAAATCGGTAATGTGATAAATTGGACCAGAGATTCTATAACAGAAGTGTGGTCATACAATGCTGAACTCTTGGTAGCAATGGAGAACCAGCATACAATTGATCTGGCTGATTCAGAAATGGACAAACTGTACGAACGAGTGAAAAGACAGCTGAGAGAGAATGCTGAAGAAGATGGCACTGGTTGCTTTGAAATATTTCACAAGTGTGATGATGACTGTATGGCCAGTATTAGAAATAACACCTATGATCACAGCAAATACAGGGAAGAGGCAATGCAAAATAGAATACAGATTGACCCAGTCAAACTAAGCGGCGGCTACAAAGATGTGATACTTTGGTTTAGCTTCGGGGCATCATGTTTCATACTTCTAGCCATTGTAATGGGCCTTGTCTTCATATGTGTAAAGAATGGAAACATGCGGTGCACTATTTGTATATAAATGAATCCAAATCAGAAGATTCTATGCACTTCAGCCACTGCTATCATAATAGGCGCAATCGCAGTACTCATTGGAATAGCAAACCTAGGATTGAACATAGGACTGCATCTAAAACCGGGCTGCAATTGCTCACACTCACAACCTGAAACAACCAACACAAGCCAAACAATAATAAACAACTATTATAATGAAACAAACATCACCAACATCCAAATGGAAGAGAGAACAAGCAAGAATTTCAATAACTTAACTAAAGGGCTCTGTACTATAAATTCATGGCACATATATGGGAAAGACAATGCAGTAAGAATTGGAGAGAGCTCGGATGTTTTAGTCACAAGAGAACCCTATGTTTCATGCGACCCAGATGAATGCAGGTTCTATGCTCTCAGCCAAGGAACAACAATCAGAGGGAAACACTCAAACGGAACAATACACGATAGGTCCCAGTATCGCGCCCTGATAAGCTGGCCACTATCATCACCGCCCACAGTGTACAACAGCAGGGTGGAATGCATTGGGTGGTCAAGTACTAGTTGCCATGATGGCAAATCCAGGATGTCAATATGTATATCAGGACCAAACAACAATGCATCTGCAGTAGTATGGTACAACAGAAGGCCTGTTGCAGAAATTAACACATGGGCCCGAAACATACTAAGAACACAGGAATCTGAATGTGTATGCCACAACGGCGTATGCCCAGTAGTGTTCACTGATGGACCTGCCACTGGACCTGCAGACACAAGAATATACTATTTTAAAGAGGGGAAAATATTGAAATGGGAGTCTCTGACTGGAACTGCTAAGCATATTGAAGAATGCTCATGTTACGGGGAACGAACAGGAATTACCTGCACATGCAGGGACAATTGGCAGGGCTCAAATAGACCAGTGATTCAGATAGACCCAGTAGCAATGACACACACTAGTCAATATATATGCAGTCCTGTTCTTACAGACAATCCCCGACCGAATGACCCAAATATAGGTAAGTGTAATGACCCTTATCCAGGTAATAATAACAATGGAGTCAAGGGATTCTCATACCTGGATGGGGCTAACACTTGGCTAGGGAGGACAATAAGCACAGCCTCGAGGTCTGGATACGAGATGTTAAAAGTGCCAAATGCATTGACAGATGATAGATCAAAGCCCATTCAAGGTCAGACAATTGTATTAAACGCTGACTGGAGTGGTTACAGTGGATCTTTCATGGACTATTGGGCTGAAGGGGACTGCTATCGAGCGTGTTTTTATGTGGAGTTGATACGTGGAAGACCCAAGGAGGATAAAGTGTGGTGGACCAGCAATAGTATAGTATCGATGTGTTCCAGTACAGAATTCCTGGGACAATGGAACTGGCCTGATGGGGCTAAAATAGAGTACTTCCTCTAA
>A/chicken/Dongguan/1456/2014
ATGAACACTCAAATCCTGGTATTCGCTCTGATTGCGATCATTCCAACAAATGCAGACAAAATCTGCCTCGGACATCATGCCGTGTCAAACGGAACCAAAGTAAACACATTAACTGAAAGAGGAGTGGAAGTCGTCAATGCAACTGAAACAGTGGAACGAACAAACATCCCCAGGATCTGCTCAAAAGGGAAAAAGACAGTTGACCTCGGTCAATGTGGACTCCTGGGGACAATCACTGGACCACCTCAATGTGACCAATTCCTAGAATTTTCAGCCGATTTAATTATTGAGAGGCGAGAAGGAAGTGATGTCTGTTATCCTGGGAAATTCGTGAATGAAGAAGCTCTGAGGCAAATTCTCAGAGAATCAGGCGGAATTGACAAGGAAGCAATGGGATTCACATACAGTGGAATAAGAACTAATGGAGCAACCAGTGCATGTAGGAGATCAGGATCTTCATTCTATGCAGAAATGAAATGGCTCCTGTCAAACACAGATAATGCTGCATTCCCGCAAATGACTAAATCATATAAAAATACAAGAAAAAGCCCAGCTCTAATAGTATGGGGGATCCATCATTCCGTATCAACTGCAGAGCAAACCAAGCTATATGGGAGTGGAAACAAACTGGTGACAGTTGGGAGTTCTAATTATCAACAATCTTTTGTACCGAGTCCAGGAGCGAGACCACAAGTTAATGGTTTATCTGGAAGAATTGACTTTCATTGGCTAATGCTAAATCCCAATGATACAGTCACTTTTAGTTTCAATGGGGCTTTCATAGCTCCAGAGCGTGCAAGCTTCCTGAGAGGAAAATCTATGGGAATCCAGAGTGGAGTACAGGTTGATGCCAATTGTGAAGGGGACTGCTATCATAGTGGAGGGACAATAATAAGTAATTTGCCATTTCAGAACATAGATAGCAGGGCAGTTGGAAAATGTCCGAGATATGTTAAGCAAAGGAGTCTGCTGCTAGCAACAGGGATGAAGAATGTTCCTGAGATTCCAAAGGGAA------------GAGGCCTATTTGGTGCTATAGCGGGTTTCATTGAAAATGGATGGGAAGGCCTAATTGATGGTTGGTATGGTTTCAGACACCAGAATGCACAGGGAGAGGGAACTGCTGCAGATTACAAAAGCACTCAATCGGCAATTGATCAAATAACAGGAAAATTAAACCGGCTTATAGAAAAAACCAACCAACAATTTGAGTTGATAGACAATGAATTCAACGAGGTAGAGACGCAAATCGGTAATGTGATAAATTGGACCAGAGATTCTATAACAGAAGTGTGGTCATACAATGCTGAACTCTTGGTAGCAATGGAGAACCAGCATACAATTGATCTGGCTGATTCAGAAATGGACAAACTGTACGAACGAGTGAAAAGACAGCTGAGAGAGAATGCTGAAGAAGATGGCACTGGTTGCTTTGAAATATTTCACAAGTGTGATGATGACTGTATGGCCAGCATTAGAAATAACACCTATGATCACAGCAAATACAGGGAAGAGGCAATGCAAAATAGAATACAGATTGATCCAGTCAAACTAAGCAGCGGCTACAAAGATGTGATACTTTGGTTTAGCTTCGGGGCATCATGTTTCATACTTCTAGCCATTGTAATGGGCCTTGTCTTCATATGTGTAAAGAATGGAAACATGCGGTGCACTATTTGTATATAAATGAATCCAAATCAGAAGATTCTATGCACTTCAGCCACTGCTATCATAATAGGCGCAATCGCAGTACTCATTGGAATAACAAACCTAGGATTGAACATAGGACTGCATCTAAAACCGGGCTGCAATTGCTCACACTCACAACCTGAAACAACCAACACAAGCCAAACAATAATAAACAACTATTATAATGAAACAAACATCACCAACATCCAAATGGAAGAGAGAACAAGCAAGAATTTCAATAACTTAACTAAAGGGCTCTGTACTATAAATTCATGGCACATATATGGGAAAGACAATGCAGTAAGAATTGGAGAGAGCTCGGATGTTTTAGTCACAAGAGAACCCTATGTTTCATGCGACCCAGATGAATGCAGGTTCTATGCTCTCAGCCAAGGAACAACAATCAGAGGGAAACACTCAAACGGAACAATACACGATAGGTCCCAGTATCGCGCCCTGATAAGCTGGCCACTATCATCACCGCCCACAGTGTACAACAGCAGGGTGGAATGCATTGGGTGGTCAAGTACTAGTTGCCATGATGGCAAATCCAGGATGTCAATATGTATATCAGGACCAAACAACAATGCATCTGCAGTAGTATGGTACAACAGAAGGCCTGTTGCAGAAATTAACACATGGGCCCGAAACATACTAAGAACACAGGAGTCTGAATGTGTATGCCACAACGGCGTATGCCCAGTAGTGTTCACTGATGGATCTGCCACTGGACCTGCAGACACAAGAATATACTATTTTAAAGAGGGGAAAATATTGAAATGGGAGTCTCTGACTGGAACTGCTAAGCATATTGAAGAATGCTCATGTTACGGGGAACGAACAGGAATTACCTGCACATGCAGGGACAATTGGCAGGGCTCAAATAGACCAGTGATTCAGATAGACCCAGTAGCAATGACACACACTAGTCAATATATATGCAGTCCTGTTCTTACAGACAATCCCCGACCGAATGACCCAAATATAGGTAAGTGTAATGACCCTTATCCAGGTAATAATAACAATGGAATCAAGGGATTCTCATACCTGGATGGGGCTAACACTTGGCTAGGGAGGACAATAAGCACAGCCTCGAGGTCTGGATACGAGATGTTAAAAGTGCCAAATGCATTGACAGATGATAGATCAAAGCCCATTCAAGGTCAGACAATTGTATTAAACGCTGACTGGAGTGGTTACAGTGGATCTTTCATGGACTATTGGGCTGAAGGGGACTGCTATCGAGCGTGTTTTTATGTGGAGTTGATACGTGGAAGACCCAAGGAGGATAAAGTGTGGTGGACCAGCAATAGTATAGTATCGATGTGTTCCAGTACAGAATTCCTGGGACAATGGAACTGGCCTGATGGGGCTAAAATAGAGTACTTCCTCTAA
>A/chicken/Dongguan/1459/2014
ATGAACACTCAAATCCTGGTATTCGCTCTGATTGCGATCATTCCAACAAATGCAGACAAAATCTGCCTCGGACATCATGCCGTGTCAAACGGAACCAAAGTAAACACATTAACTGAAAGAGGAGTGGAAGTCGTCAATGCAACTGAAACAGTGGAACGAACAAACATCCCCAGGATCTGCTCAAAAGGGAAAAAGACAGTTGACCTCGGTCAATGTGGACTCCTGGGGACAATCACTGGACCACCTCAATGTGACCAATTCCTAGAATTTTCAGCCGATTTAATTATTGAGAGGCGAGAAGGAAGTGATGTCTGTTATCCTGGGAAATTCGTGAATGAAGAAGCTCTGAGGCAAATTCTCAGAGAATCAGGCGGAATTGACAAGGAAGCAATGGGATTCACATACAGTGGAATAAGAACTAATGGAGCAACCAGTGCATGTAGGAGATCAGGATCTTCATTCTATGCAGAAATGAAATGGCTCCTGTCAAACACAGATAATGCTGCATTCCCGCAAATGACTAAATCATATAAAAATACAAGAAAAAGCCCAGCTCTAATAGTATGGGGGATCCATCATTCCGTATCAACTGCAGAGCAAACCAAGCTATATGGGAGTGGAAACAAACTGGTGACAGTTGGGAGTTCTAATTATCAACAATCTTTTGTACCGAGTCCAGGAGCGAGACCACAAGTTAATGGTTTATCTGGAAGAATTGACTTTCATTGGCTAATGCTAAATCCCAATGATACAGTCACTTTTAGTTTCAATGGGGCTTTCATAGCTCCAGACCGTGCAAGCTTCCTGAGAGGAAAATCTATGGGAATCCAGAGTGGAGTACAGGTTGATGCCAATTGTGAAGGGGACTGCTATCATAGTGGAGGGACAATAATAAGTAATTTGCCATTTCAGAACATAGATAGCAGGGCAGTTGGAAAATGTCCGAGATATGTTAAGCAAAGGAGTCTGCTGCTAGCAACAGGGATGAAGAATGTTCCTGAGATTCCAAAGGGAA------------GAGGCCTATTTGGTGCTATAGCGGGTTTCATTGAAAATGGATGGGAAGGCCTAATTGATGGTTGGTATGGTTTCAGACACCAGAATGCACAGGGAGAGGGAACTGCTGCAGATTACAAAAGCACTCAATCGGCAATTGATCAAATAACAGGAAAATTAAACCGGCTTATAGAAAAAACCAACCAACAATTTGAGTTGATAGACAATGAATTCAACGAGGTAGAGACGCAAATCGGTAATGTGATAAATTGGACCAGAGATTCTATAACAGAAGTGTGGTCATACAATGCTGAACTCTTGGTAGCAATGGAGAACCAGCATACAATTGATCTGGCTGATTCAGAAATGGACAAACTGTACGAACGAGTGAAAAGACAGCTGAGAGAGAATGCTGAAGAAGATGGCACTGGTTGCTTTGAAATATTTCACAAGTGTGATGATGACTGTATGGCCAGCATTAGAAATAACACCTATGATCACAGCAAATACAGGGAAGAGGCAATGCAAAATAGAATACAGATTGATCCAGTCAAACTAAGCAGCGGCTACAAAGATGTGATACTTTGGTTTAGCTTCGGGGCATCATGTTTCATACTTCTAGCCATTGTAATGGGCCTTGTCTTCATATGTGTAAAGAATGGAAACATGCGGTGCACTATTTGTATATAAATGAATCCAAATCAGAAGATTCTATGCACTTCAGCCACTGCTATCATAATAGGCGCAATCGCAGTACTCATTGGAATAACAAACCTAGGATTGAACATAGGACTGCATCTAAAACCGGGCTGCAATTGCTCACACTCACAACCTGAAACAACCAACACAAGCCAAACAATAATAAACAACTATTATAATGAAACAAACATCACCAACATCCAAATGGAAGAGAGAACAAGCAAGAATTTCAATAACTTAACTAAAGGGCTCTGTACTATAAATTCATGGCACATATATGGGAAAGACAATGCAGTAAGAATTGGAGAGAGCTCGGATGTTTTAGTCACAAGAGAACCCTATGTTTCATGCGACCCAGATGAATGCAGGTTCTATGCTCTCAGCCAAGGAACAACAATCAGAGGGAAACACTCAAACGGAACAATACACGATAGGTCCCAGTATCGCGCCCTGATAAGCTGGCCACTATCATCACCGCCCACAGTGTACAACAGCAGGGTGGAATGCATTGGGTGGTCAAGTACTAGTTGCCATGATGGCAAATCCAGGATGTCAATATGTATATCAGGACCAAACAACAATGCATCTGCAGTAGTATGGTACAACAGAAGGCCTGTTGCAGAAATTAACACATGGGCCCGAAACATACTAAGAACACAGGAGTCTGAATGTGTATGCCACAACGGCGTATGCCCAGTAGTGTTCACTGATGGATCTGCCACTGGACCTGCAGACACAAGAATATACTATTTTAAAGAGGGGAAAATATTGAAATGGGAGTCTCTGACTGGAACTGCTAAGCATATTGAAGAATGCTCATGTTACGGGGAACGAACAGGAATTACCTGCACATGCAGGGACAATTGGCAGGGCTCAAATAGACCAGTGATTCAGATAGACCCAGTAGCAATGACACACACTAGTCAATATATATGCAGTCCTGTTCTTACAGACAATCCCCGACCGAATGACCCAAATATAGGTAAGTGTAATGACCCTTATCCAGGTAATAATAACAATGGAATCAAGGGATTCTCATACCTGGATGGGGCTAACACTTGGCTAGGGAGGACAATAAGCACAGCCTCGAGGTCTGGATACGAGATGTTAAAAGTGCCAAATGCATTGACAGATGATAGATCAAAGCCCATTCAAGGTCAGACAATTGTATTAAACGCTGACTGGAGTGGTTACAGTGGATCTTTCATGGACTATTGGGCTGAAGGGGACTGCTATCGAGCGTGTTTTTATGTGGAGTTGATACGTGGAAGACCCAAGGAGGATAAAGTGTGGTGGACCAGCAATAGTATAGTATCGATGTGTTCCAGTACAGAATTCCTGGGACAATGGAACTGGCCTGATGGGGCTAAAATAGAGTACTTCCTCTAA
>A/chicken/Dongguan/1494/2014
ATGAACACTCAAATCCTGGTATTCGCTCTGATTGCGATCATTCCAACAAATGCAGACAAAATCTGCCTCGGACATCATGCCGTGTCAAACGGAACCAAAGTAAACACATTAACTGAAAGAGGAGTGGAAGTCGTCAATGCAACTGAAACAGTGGAACGAACAAACATCCCCAGGATCTGCTCAAAAGGGAAAAAGACAGTTGACCTCGGTCAATGTGGACTCCTGGGGACAATCACTGGACCACCTCAATGTGACCAATTCCTAGAATTTTCAGCCGATTTAATTATTGAGAGGCGAGAAGGAAGTGATGTCTGTTATCCTGGGAAATTCGTGAATGAAGAAGCTCTGAGGCAAATTCTCAGAGAATCAGGCGGAATTGACAAGGAAGCAATGGGATTCACATACAGTGGAATAAGAGCTAATGGAGCAACCAGTGCATGTAGGAGATCAGGATCTTCATTCTATGCAGAAATGAAATGGCTCCTGTCAAACACAGATAATGCTGCATTCCCGCAAATGACTAAGTCATATAAAAATACAAGAAAAAGCCCAGCTCTAATAGTATGGGGGATCCATCATTCCGTATCAACTGCAGAGCAAACCAAGCTATATGGGAGCGGAAACAAACTGGTGACAGTTGGGAGTTCTAATTATCAACAATCTTTTGTACCGAGTCCAGGAGCGAGACCACAAGTTAATGGTTTATCTGGAAGAATTGACTTTCATTGGCTAATGCTAAATCCCAATGATACAGTCACTTTCAGTTTCAATGGGGCTTTCATAGCTCCAGACCGTGCAAGCTTCCTGAGAGGAAAATCTATGGGAATCCAGAGTGGAGTACAGGTTGATGCCAATTGTGAAGGGGACTGCTATCATAGTGGAGGGACAATAATAAGTAACTTGCCATTTCAGAACATAGATAGCAGGGCAGTTGGAAAATGTCCGAGATATGTTAAGCAAAGGAGTCTGCTGCTAGCAACAGGGATGAAGAATGTTCCTGAGACTCCAAAGGGAA------------GAGGCCTATTTGGTGCTATAGCGGGTTTCATTGAAAATGGATGGGAAGGCCTAATTGATGGTTGGTATGGTTTCAGACACCAGAATGCACAGGGAGAGGGAACTGCTGCAGATTACAAAAGCACTCAATCGGCAATTGATCAAATAACAGGAAAATTAAACCGGCTTATAGAAAAAACCAACCAACAATTTGAGTTGATAGACAATGAATTCAATGAGGTAGAGAAGCAAATCGGTAATGTGATAAATTGGACCAGAGATTCTATAACAGAAGTGTGGTCATACAATGCTGAACTCTTGGTAGCAATGGAGAACCAGCATACAATTGATCTGGCTGATTCAGAAATGGACAAACTGTACGAACGAGTGAAAAGACAGCTGAGAGAGAATGCTGAAGAAGATGGCACTGGTTGCTTTGAAATATTTCACAAGTGTGATAATGACTGTATGGCCAGTATTAGAAATAACACCTATGATCACAGCAAATACAGGGAAGAGGCAATGCAAAATAGAATACAGATTGACCCAGTCAAACTAAGCAGCGGCTACAAAGATGTAATACTTTGGTTTAGCTTCGGGGCATCATGTTTCATACTTCTAGCCATTGTAATGGGCCTTGTCTTCATATGTGTAAAGAATGGAAACATGCGGTGCACTATTTGTATATAAATGAATCCAAATCAGAAGATTCTATGCACTTCAGCCACTGCTATCATAATAGGCGCAATCGCAGTACTCATTGGAATAGCAAACCTAGGATTGAACATAGGACTGCATCTAAAACCGGGCTGCAATTGCTCACACTCACAACCTGAAACAACCAACACAAGCCAAACAATAATAAACAACTATTATAATGAAACAAACATCACCAACATCCAAATGGAAGAGAGAACAAGCAAGAATTTCAATAACTTAACTAAAGGGCTCTGTACTATAAATTCATGGCACATATATGGGAAAGACAATGCAGTAAGAATTGGAGAGAGCTCGGATGTTTTAGTCACAAGAGAACCCTATGTTTCATGCGACCCAGATGAATGCAGGTTCTATGCTCTCAGCCAAGGAACAACAATCAGAGGGAAACACTCAAACGGAACAATACACGATAGGTCCCAGTATCGCGCCCTGATAAGCTGGCCACTATCATCACCGCCCACAGTGTACAACAGCAGGGTGGAATGCATTGGGTGGTCAAGTACTAGTTGCCATGATGGCAAATCCAGGATGTCAATATGTATATCAGGACCAAACAACAATGCATCTGCAGTAGTATGGTACAACAGAAGGCCTGTTGCAGAAATTAACACATGGGCCCGAAACATACTAAGAACACAGGAATCTGAATGTGTATGCCACAACGGCGTATGCCCAGTAGTGTTCACTGATGGATCTGCCACTGGACCTGCAGACACAAGAATATACTATTTTAAAGAGGGGAAAATATTGAAATGGGAGTCTCTGACTGGAACTGCTAAGCATATTGAAGAATGCTCATGTTACGGGGAACGAACAGGAATTACCTGCACATGCAGGGACAATTGGCAGGGCTCAAATAGACCAGTGATTCAGATAGACCCAGTAGCAATGACACACACTAGTCAATATATATGCAGTCCTGTTCTTACAGACAATCCCCGACCGAATGACCCAAATATAGGTAAGTGTAATGACCCTTATCCAGGTAATAATAACAATGGAGTCAAGGGATTCTCATACCTGGATGGGGCTAACACTTGGCTAGGGAGGACAATAAGCACAGCCTCGAGGTCTGGATACGAGATGTTAAAAGTGCCAAATGCATTGACAGATGATAGATCAAAGCCCATTCAAGGTCAGACAATTGTATTAAACGCTGACTGGAGTGGCTACAGTGGATCTTTCATGGACTATTGGGCTGAAGGGGACTGCTATCGAGCGTGTTTTTATGTGGAGTTGATACGTGGAAGACCCAAGGAGGATAAAGTGTGGTGGACCAGCAATAGTATAGTATCGATGTGTTCCAGTACAGAATTCCTGGGACAATGGAACTGGCCTGATGGGGCTAAAATAGAGTACTTCCTCTAA
>A/chicken/Dongguan/1505/2014
ATGAACACTCAAATCCTGGTATTCGCTCTGATTGCGATCATTCCAACAAATGCAGACAAAATCTGCCTCGGACATCATGCCGTGTCAAACGGAACCAAAGTAAACACATTAACTGAAAGAGGAGTGGAAGTCGTCAATGCAACTGAAACAGTGGAACGAACAAACATCCCCAGGATCTGCTCAAAAGGGAAAAAGACAGTTGACCTCGGTCAATGTGGACTCCTGGGGACAATCACTGGACCACCTCAATGTGACCAATTTCTAGAATTTTCAGCCGATTTAATTATTGAGAGGCGAGAAGGAAGTGATGTCTGTTATCCTGGGAAATTCGTGAATGAAGAAGCTCTGAGGCAAATTCTCAGAAAATCAGGCGGAATTGACAAGGAAGCAATGGGATTCACATACAGTGGAATAAGAACTAATGGAGCAACCAGTGCATGTAGGAGATCAGGATCTTCATTCTATGCAGAAATGAAATGGCTCCTGTCAAACACAGATAATGCTGCATTCCCGCAAATGACTAAGTCATACAAAAATACAAGAAAAAGCCCAGCTATAATAGTATGGGGGATCCATCATTCCGTATCAACTGCAGAGCAAACCAAGCTATATGGGAGTGGAAACAAACTGGTGACAGTTGGGAGTTCTAATTATCAACAATCTTTTGTACCGAGTCCAGGAGCGAGACCACAAGTTAATGGTTTATCTGGAAGAATTGACTTTCATTGGCTAATGCTAAATCCCAATGATACAGTCACTTTCAGTTTCAATGGGGCTTTCATAGCTCCAGACCGTGCAAGCTTCCTGAGAGGAAAATCTATGGGAATCCAGAGTGGAGTACAGGTTGATGCCGATTGTGAAGGGGACTGCTATCATAGTGGAGGGACAATAATAAGTAACTTGCCATTTCAGAACATAGATAGCAGGGCAGTTGGAAAATGTCCGAGATATGTTAAGCAAAGGAGTCTGCTGCTAGCAACAGGGATGAAGAATGTTCCTGAGATTCCAAAGGGAA------------GAGGCCTATTTGGTGCTATAGCGGGTTTCATTGAAAATGGATGGGAAGGCCTAATTGATGGTTGGTATGGTTTCAGACACCAGAATGCACAGGGAGAGGGAACTGCTGCAGATTACAAAAGCACTCAATCGGCAATTGATCAAATAACAGGAAAATTAAACCGGCTTATAGAAAAAACCAACCAACAATTTGAGTTGATAGACAATGAATTCAACGAGGTAGAGAAGCAAATCGGTAATGTGATAAACTGGACCAGAGATTCTATAACAGAAGTGTGGTCATACAATGCTGAACTCTTGGTAGCAATGGAGAACCAGCATACAATTGATCTGGCTGATTCAGAAATGGACAAACTGTACGAACGAGTGAAAAGACAGCTGAGAGAGAATGCTGAAGAAGATGGCACTGGTTGCTTTGAAATATTTCACAAGTGTGATGATGACTGTATGGCCAGCATTAGGAATAACACCTATGATCACAGCAAATACAGGGAAGAGGCAATGCAAAATAGAATACAGATTGACCCAGTCAAACTAAGCAGCGGCTACAAAGATGTGATACTTTGGTTTAGCTTCGGGGCATCATGTTTCATACTTCTAGCCATTGTAATGGGCCTTGTCTTCATATGTGTAAAGAATGGAAACATGCGGTGCACTATTTGTATATAAATGAATCCAAATCAGAAGATTCTATGCACTTCAGCCACTGCTATCATAATAGGCGCAATCGCAGTACTCATTGGAATAGCAAACCTAGGATTGAACATAGGACTGCATCTAAAACCGGGCTGCAATTGCTCACACTCACAACCTGAAACAACCAACACAAGCCAAACAATAATAAACAACTATTATAATGAAACAAACATCACCAACATCCAAATGGAAGAGAGAACAAGCAAGAATTTCAATAACTTAACTAAAGGGCTCTGTACTATAAATTCATGGCACATATATGGGAAAGACAATGCAGTAAGAATTGGAGAGAGCTCGGATGTTTTAGTCACAAGAGAACCCTATGTGTCATGCGACCCAGATGAATGCAGGTTCTATGCTCTCAGCCAAGGAACAACAATCAGAGGGAAACACTCAAACGGAACAATACACGATAGGTCCCAGTATCGCGCCCTGATAAGCTGGCCACTATCATCACCGCCCACAGTGTACAACAGCAGGGTGGAATGCATTGGGTGGTCAAGTACTAGTTGCCATGATGGCAAATCCAGGATGTCAATATGTATATCAGGACCAAACAACAATGCATCTGCAGTAGTATGGTACAACAGAAGGCCTGTTGCAGAAATTAACACATGGGCCCGAAACATACTAAGAACACAGGAGTCTGAATGTGTATGCCACAACGGCGTATGCCCAGTAGTGTTCACTGATGGATCTGCCACTGGACCTGCAGACACAAGAATATACTATTTTAAAGAGGGGAAAATATTGAAATGGGAGTCTCTGACTGGAACTGCTAAGCATATTGAAGAATGCTCATGTTACGGGGAACGAACAGGAATTACCTGCACATGCAGGGACAATTGGCAGGGCTCAAATAGACCAGTGATTCAGATAGACCCAGTAGCAATGACACACACTAGTCAATATATATGCAGTCCTGTTCTTACAGACAATCCCCGACCGAATGACCCAAATATAGGTAAGTGTAATGACCCTTATCCAGGTAATAATAACAATGGAATCAAGGGATTCTCATACCTGGATGGGGCTAACACTTGGCTAGGGAGGACAATAAGCACAGCCTCGAGGTCTGGATACGAGATGTTAAAAGTGCCAAATGCATTGACAGATGATAGATCAAAGCCCATTCAAGGTCAGACAATTGTATTAAACGCTGACTGGAGTGGTTACAGTGGATCTTTCATGGACTATTGGGCTGAAGGGGACTGCTATCGAGCGTGTTTTTATGTGGAGTTGATACGTGGAAGACCCAAGGAGGATAAAGTGTGGTGGACCAGCAATAGTATAGTATCGATGTGTTCCAGTACAGAATTCCTGGGACAATGGAACTGGCCTGATGGGGCTAAAATAGAGTACTTCCTCTAA
>A/chicken/Dongguan/1506/2014
ATGAACACTCAAATCCTGGTATTCGCTCTGATTGCGATCATTCCAACAAATGCAGACAAAATCTGCCTCGGACATCATGCCGTGTCAAACGGAACCAAAGTAAACACATTAACTGAAAGAGGAGTGGAAGTCGTCAATGCAACTGAAACAGTGGAACGAACAAACATCCCCAGGATCTGCTCAAAAGGGAAAAAGACAGTTGACCTCGGTCAATGTGGACTCCTGGGGACAATCACTGGACCACCTCAATGTGACCAATTCCTAGAATTTTCAGCCGATTTAATTATTGAGAGGCGAGAAGGAAGTGATGTCTGTTATCCTGGGAAATTCGTGAATGAAGAAGCTCTGAGGCAAATTCTCAGAAAATCAGGCGGAATTGACAAGGAAGCAATGGGATTCACATACAGTGGAATAAGAACTAATGGAGCAACCAGTGCATGTAGGAGATCAGGATCTTCATTCTATGCAGAAATGAAATGGCTCCTGTCAAACACAGATAATGCTGCATTCCCGCAAATGACTAAGTCATACAAAAATACAAGAAAAAGCCCAGCTATAATAGTATGGGGGATCCATCATTCCGTATCAACTGCAGAGCAAACCAAGCTATATGGGAGTGGAAACAAACTGGTGACAGTTGGGAGTTCTAATTATCAACAATCTTTTGTACCGAGTCCAGGAGCGAGACCACAAGTTAATGGTTTATCTGGAAGAATTGACTTTCATTGGCTAATGCTAAATCCCAATGATACAGTCACTTTCAGTTTCAATGGGGCTTTCATAGCTCCAGACCGTGCAAGCTTCCTGAGAGGAAAATCTATGGGAATCCAGAGTGGAGTACAGGTTGATGCCGATTGTGAAGGGGACTGCTATCATAGTGGAGGGACAATAATAAGTAACTTGCCATTTCAGAACATAGATAGCAGGGCAGTTGGAAAATGTCCGAGATATGTTAAGCAAAGGAGTCTGCTGCTAGCAACAGGGATGAAGAATGTTCCTGAGATTCCAAAGGGAA------------GAGGCCTATTTGGTGCTATAGCGGGTTTCATTGAAAATGGATGGGAAGGCCTAATTGATGGTTGGTATGGTTTCAGACACCAGAATGCACAGGGAGAGGGAACTGCTGCAGATTACAAAAGCACTCAATCGGCAATTGATCAAATAACAGGAAAATTAAACCGGCTTATAGAAAAAACCAACCAACAATTTGAGTTGATAGACAATGAATTCAACGAGGTAGAGAAGCAAATCGGTAATGTGATAAACTGGACCAGAGATTCTATAACAGAAGTGTGGTCATACAATGCTGAACTCTTGGTAGCAATGGAGAACCAGCATACAATTGATCTGGCTGATTCAGAAATGGACAAACTGTACGAACGAGTGAAAAGACAGCTGAGAGAGAATGCTGAAGAAGATGGCACTGGTTGCTTTGAAATATTTCACAAGTGTGATGATGACTGTATGGCCAGCATTAGGAATAACACCTATGATCACAGCAAATACAGGGAAGAGGCAATGCAAAATAGAATACAGATTGACCCAGTCAAACTAAGCAGCGGCTACAAAGATGTGATACTTTGGTTTAGCTTCGGGGCATCATGTTTCATACTTCTAGCCATTGTAATGGGCCTTGTCTTCATATGTGTAAAGAATGGAAACATGCGGTGCACTATTTGTATATAAATGAATCCAAATCAGAAGATTCTATGCACTTCAGCCACTGCTATCATAATAGGCGCAATCGCAGTACTCATTGGAATAGCAAACCTAGGATTGAACATAGGACTGCATCTAAAACCGGGCTGCAATTGCTCACACTCACAACCTGAAACAACCAACACAAGCCAAACAATAATAAACAACTATTATAATGAAACAAACATCACCAACATCCAAATGGAAGAGAGAACAAGCAAGAATTTCAATAACTTAACTAAAGGGCTCTGTACTATAAATTCATGGCACATATATGGGAAAGACAATGCAGTAAGAATTGGAGAGAGCTCGGATGTTTTAGTCACAAGAGAACCCTATGTGTCATGCGACCCAGATGAATGCAGGTTCTATGCTCTCAGCCAAGGAACAACAATCAGAGGGAAACACTCAAACGGAACAATACACGATAGGTCCCAGTATCGCGCCCTGATAAGCTGGCCACTATCATCACCGCCCACAGTGTACAACAGCAGGGTGGAATGCATTGGGTGGTCAAGTACTAGTTGCCATGATGGCAAATCCAGGATGTCAATATGTATATCAGGACCAAACAACAATGCATCTGCAGTAGTATGGTACAACAGAAGGCCTGTTGCAGAAATTAACACATGGGCCCGAAACATACTAAGAACACAGGAGTCTGAATGTGTATGCCACAACGGCGTATGCCCAGTAGTGTTCACTGATGGATCTGCCACTGGACCTGCAGACACAAGAATATACTATTTTAAAGAGGGGAAAATATTGAAATGGGAGTCTCTGACTGGAACTGCTAAGCATATTGAAGAATGCTCATGTTACGGGGAACGAACAGGAATTACCTGCACATGCAGGGACAATTGGCAGGGCTCAAATAGACCAGTGATTCAGATAGACCCAGTAGCAATGACACACACTAGTCAATATATATGCAGTCCTGTTCTTACAGACAATCCCCGACCGAATGACCCAAATATAGGTAAGTGTAATGACCCTTATCCAGGTAATAATAACAATGGAATCAAGGGATTCTCATACCTGGATGGGGCTAACACTTGGCTAGGGAGGACAATAAGCACAGCCTCGAGGTCTGGATACGAGATGTTAAAAGTGCCAAATGCATTGACAGATGATAGATCAAAGCCCATTCAAGGTCAGACAATTGTATTAAACGCTGACTGGAGTGGTTACAGTGGATCTTTCATGGACTATTGGGCTGAAGGGGACTGCTATCGAGCGTGTTTTTATGTGGAGTTGATACGTGGAAGACCCAAGGAGGATAAAGTGTGGTGGACCAGCAATAGTATAGTATCGATGTGTTCCAGTACAGAATTCCTGGGACAATGGAACTGGCCTGATGGGGCTAAAATAGAGTACTTCCTCTAA
>A/chicken/Dongguan/1526/2014
ATGAACACTCAAATCCTGGTATTCGCTCTGATTGCGATCATTCCAACAAATGCAGATAAAATCTGCCTCGGACATCATGCCGTGTCAAACGGAACCAAAGTAAACACATTAACTGAAAGAGGAGTGGAAGTCGTCAATGCAACTGAAACAGTGGAACGAACAAACATCCCCAGGATCTGCTCAAAAGGGAAAAAGACAGTTGACCTCGGTCAATGTGGACTACTTGGGACAATCACTGGACCACCTCAATGTGACCAATTCCTAGAATTTTCAGCCGATTTAATTATTGAGAGGCGAGAAGGAAGTGATGTCTGTTATCCTGGGAAATTCGTGAATGAAGAAGCACTGAGGCAAATTCTCAGAGAATCAGGCGGAATTGACAAGGAAGCAATGGGATTCACATACAGTGGAATAAGAACTAATGGAGCAACCAGTGCATGTAGGAGATCAGGATCTTCATTCTATGCAGAAATGAAATGGCTCCTGTCAAACACAGATAATGCTGCATTCCCGCAAATGACTAAGTCATATAAAAATACAAGAAAAAGCCCAGCTCTAATAGTATGGGGGATCCATCATTCCGTATCAACTGCGGAGCAAACCAAGCTATATGGGAGTGGAAACAAACTGGTGACAGTTGGGAGTTCTAATTATCAACAATCTTTTGTACCGAGTCCAGGAGCGAGACCACAAGTTAATGGTTTATCTGGAAGAATTGACTTTCATTGGCTAATGCTAAATCCCAATGATACAGTCACTTTCAGTTTCAATGGGGCTTTCATAGCTCCAGAACGTGCAAGCTTCCTGAGAGGAAAATCTATGGGAATCCAGAGTGGAGTACAGGTTGATGCCAATTGTGAAGGGGACTGCTATCATAGTGGAGGGACAATAATAAGTAACTTGCCATTTCAGAACATAGATAGCAGGGCAGTTGGAAAATGTCCGAGATATGTTAAGCAAAGGAGTCTGCTGCTAGCAACAGGGATGAAGAATGTTCCTGAGATTCCAAAGGGAA------------GAGGCCTATTTGGTGCTATAGCGGGTTTCATTGAAAATGGATGGGAAGGCCTAATTGATGGTTGGTATGGTTTCAAACACCAGAATGCACAGGGAGAGGGAACTGCTGCAGATTACAAAAGCACTCAATCGGCAATTGATCAAATAACAGGAAAATTAAACCGGCTTATAGAAAAAACCAACCAACAATTTGAGTTGATAGACAATGAATTCAACGAGGTAGAGACGCAAATCGGTAATGTGATAAATTGGACCAGAGATTCTATAACAGAAGTGTGGTCATACAATGCTGAACTCTTGGTAGCAATGGAGAACCAGCATACAATTGATCTGGCTGATTCAGAAATGGACAAACTGTACGAACGAGTGAAAAGACAGCTGAGAGAGAATGCTGAAGAAGATGGCACTGGTTGCTTTGAAATATTCCACAAGTGTGATGATGACTGTATGGCCAGCATTAGAAATAACACCTATGATCACAGCAAATACAGGGGAGAGGCAATGCAAAATAGAATACAGATTGATCCAGTCAAACTAAGCAGCGGCTACAAAGATGTGATACTTTGGTTTAGCTTCGGGGCATCATGTTTCATGCTTCTAGCCATTGTAATGGGCCTTGTCTTCATATGTGTAAAGAATGGAAACATGCGGTGCACTATTTGTATATAAATGAATCCAAATCAGAAGATTCTATGCACTTCAGCCACTGCTATCATAATAGGCGCAATCGCAGTACTCATTGGAATAGCAAACCTAGGATTGAACATAGGACTGCATCTAAAACCGGGCTGCAATTGCTCACACTCACAACCTGAAACAACCAACACAAGCCAAACAATAATAAACAACTATTATAATGAAACAAACATCACCAACATCCAAATGGAAGAGAGAACAAGCAAGAATTTCAATAACTTAACTAAAGGGCTCTGTACTATAAATTCATGGCACATATATGGGAAAGACAATGCAGTAAGAATTGGAGAGAGCTCGGATGTTTTAGTCACAAGAGAACCCTATGTTTCATGCGACCCAGATGAATGCAGGTTCTATGCTCTCAGCCAAGGAACAACAATCAGAGGGAAACACTCAAACGGAACAATACACGATAGGTCCCAGTATCGCGCCCTGATAAGCTGGCCACTATCATCACCGCCCACAGTGTACAACAGCAGGGTGGAATGCATTGGGTGGTCAAGTACTAGTTGCCATGATGGCAAATCCAGGATGTCAATATGTATATCAGGACCAAACAACAATGCATCTGCAGTAGTATGGTACAACAGAAGGCCTGTTGCAGAAATTAACACATGGGCCCGAAACATACTAAGAACACAGGAATCTGAATGTGTATGCCACAACGGCGTATGCCCAGTAGTGTTCACTGATGGACCTGCCACTGGACCTGCAGACACAAGAATATACTATTTTAAAGAGGGGAAAATATTGAAATGGGAGTCTCTGACTGGAACTGCTAAGCATATTGAAGAATGCTCATGTTACGGGGAACGAACAGGAATTACCTGCACATGCAGGGACAATTGGCAGGGCTCAAATAGACCAGTGATTCAGATAGACCCAGTAGCAATGACACACACTAGTCAATATATATGCAGTCCTGTTCTTACAGACAATCCCCGACCGAATGACCCAAATATAGGTAAGTGTAATGACCCTTATCCAGGTAATAATAACAATGGAGTCAAGGGATTCTCATACCTGGATGGGGCTAACACTTGGCTAGGGAGGACAATAAGCACAGCCTCGAGGTCTGGATACGAGATGTTAAAAGTGCCAAATGCATTGACAGATGATAGATCAAAGCCCATTCAAGGTCAGACAATTGTATTAAACGCTGACTGGAGTGGTTACAGTGGATCTTTCATGGACTATTGGGCTGAAGGGGACTGCTATCGAGCGTGTTTTTATGTGGAGTTGATACGTGGAAGACCCAAGGAGGATAAAGTGTGGTGGACCAGCAATAGTATAGTATCGATGTGTTCCAGTACAGAATTCCTGGGACAATGGAACTGGCCTGATGGGGCTAAAATAGAGTACTTCCTCTAA
>A/chicken/Dongguan/1527/2014
ATGAACACTCAAATCCTGGTATTCGCTCTGATTGCGATCATTCCAACAAATGCAGATAAAATCTGCCTCGGACATCATGCCGTGTCAAACGGAACCAAAGTAAACACATTAACTGAAAGAGGAGTGGAAGTCGTCAATGCAACTGAAACAGTGGAACGAACAAACATCCCCAGGATCTGCTCAAAAGGGAAAAAGACAGTTGACCTCGGTCAATGTGGACTACTGGGGACAATCACTGGACCACCTCAATGTGACCAATTCCTAGAATTTTCAGCCGATTTAATTATTGAGAGGCGAGAAGGAAGTGATGTCTGTTATCCTGGGAAATTCGTGAATGAAGAAGCACTGAGGCAAATTCTCAGAGAATCAGGCGGAATTGACAAGGAAGCAATGGGATTCACATACAGTGGAATAAGAACTAATGGAGCAACCAGTGCATGTAGGAGATCAGGATCTTCATTCTATGCAGAAATGAAATGGCTCCTGTCAAACACAGATAATGCTGCATTCCCGCAAATGACTAAGTCATATAAAAATACAAGAAAAAGCCCAGCTCTAATAGTATGGGGGATCCATCATTCCGTATCAACTGCGGAGCAAACCAAGCTATATGGGAGTGGAAACAAACTGGTGACAGTTGGGAGTTCTAATTATCAACAATCTTTTGTACCGAGTCCAGGAGCGAGACCACAAGTTAATGGTTTATCTGGAAGAATTGACTTTCATTGGCTAATGCTAAATCCCAATGATACAGTCACTTTCAGTTTCAATGGGGCTTTCATAGCTCCAGAACGTGCAAGCTTCCTGAGAGGAAAATCTATGGGAATCCAGAGTGGAGTACAGGTTGATGCCAATTGTGAAGGGGACTGCTATCATAGTGGAGGGACAATAATAAGTAACTTGCCATTTCAGAACATAGATAGCAGGGCAGTTGGAAAATGTCCGAGATATGTTAAGCAAAGGAGTCTGCTGCTAGCAACAGGGATGAAGAATGTTCCTGAGATTCCAAAGGGAA------------GAGGCCTATTTGGTGCTATAGCGGGTTTCATTGAAAATGGATGGGAAGGCCTAATTGATGGTTGGTATGGTTTCAAACACCAGAATGCACAGGGAGAGGGAACTGCTGCAGATTACAAAAGCACTCAATCGGCAATTGATCAAATAACAGGAAAATTAAACCGGCTTATAGAAAAAACCAACCAACAATTTGAGTTGATAGACAATGAATTCAACGAGGTAGAGACGCAAATCGGTAATGTGATAAATTGGACCAGAGATTCTATAACAGAAGTGTGGTCATACAATGCTGAACTCTTGGTAGCAATGGAGAACCAGCATACAATTGATCTGGCTGATTCAGAAATGGACAAACTGTACGAACGAGTGAAAAGACAGCTGAGAGAGAATGCTGAAGAAGATGGCACTGGTTGCTTTGAAATATTCCACAAGTGTGATGATGACTGTATGGCCAGCATTAGAAATAACACCTATGATCACAGCAAATACAGGGGAGAGGCAATGCAAAATAGAATACAGATTGATCCAGTCAAACTAAGCAGCGGCTACAAAGATGTGATACTTTGGTTTAGCTTCGGGGCATCATGTTTCATGCTTCTAGCCATTGTAATGGGCCTTGTCTTCATATGTGTAAAGAATGGAAACATGCGGTGCACTATTTGTATATAAATGAATCCAAATCAGAAGATTCTATGCACTTCAGCCACTGCTATCATAATAGGCGCAATCGCAGTACTCATTGGAATAGCAAACCTAGGATTGAACATAGGACTGCATCTAAAACCGGGCTGCAATTGCTCACACTCACAACCTGAAACAACCAACACAAGCCAAACAATAATAAACAACTATTATAATGAAACAAACATCACCAACATCCAAATGGAAGAGAGAACAAGCAAGAATTTCAATAACTTAACTAAAGGGCTCTGTACTATAAATTCATGGCACATATATGGGAAAGACAATGCAGTAAGAATTGGAGAGAGCTCGGATGTTTTAGTCACAAGAGAACCCTATGTTTCATGCGACCCAGATGAATGCAGGTTCTATGCTCTCAGCCAAGGAACAACAATCAGAGGGAAACACTCAAACGGAACAATACACGATAGGTCCCAGTATCGCGCCCTGATAAGCTGGCCACTATCATCACCGCCCACAGTGTACAACAGCAGGGTGGAATGCATTGGGTGGTCAAGTACTAGTTGCCATGATGGCAAATCCAGGATGTCAATATGTATATCAGGACCAAACAACAATGCATCTGCAGTAGTATGGTACAACAGAAGGCCTGTTGCAGAAATTAACACATGGGCCCGAAACATACTAAGAACACAGGAATCTGAATGTGTATGCCACAACGGCGTATGCCCAGTAGTGTTCACTGATGGATCTGCCACTGGACCTGCAGACACAAGAATATACTATTTTAAAGAGGGGAAAATATTGAAATGGGAGTCTCTGACTGGAACTGCTAAGCATATTGAAGAATGCTCATGTTACGGGGAACGAACAGGAATTACCTGCACATGCAGGGACAATTGGCAGGGCTCAAATAGACCAGTGATTCAGATAGACCCAGTAGCAATGACACACACTAGTCAATATATATGCAGTCCTGTTCTTACAGACAATCCCCGACCGAATGACCCAAATATAGGTAAGTGTAATGACCCTTATCCAGGTAATAATAACAATGGAGTCAAGGGATTCTCATACCTGGATGGGGCTAACACTTGGCTAGGGAGGACAATAAGCACAGCCTCGAGGTCTGGATACGAGATGTTAAAAGTGCCAAATGCATTGACAGATGATAGATCAAAGCCCATTCAAGGTCAGACAATTGTATTAAACGCTGACTGGAGTGGTTACAGTGGATCTTTCATGGACTATTGGGCTGAAGGGGACTGCTATCGAGCGTGTTTTTATGTGGAGTTGATACGTGGAAGACCCAAGGAGGATAAAGTGTGGTGGACCAGCAATAGTATAGTATCGATGTGTTCCAGTACAGAATTCCTGGGACAATGGAACTGGCCTGATGGGGCTAAAATAGAGTACTTCCTCTAA
>A/chicken/Dongguan/1533/2014
ATGAACACTCAAATCCTGGTATTCGCTCTGATTGCGATCATTCCAACAAATGCAGATAAAATCTGCCTCGGACATCATGCCGTGTCAAACGGAACCAAAGTAAACACATTAACTGAAAGAGGAGTGGAAGTCGTCAATGCAACTGAAACAGTGGAACGAACAAACATCCCCAGGATCTGCTCAAAAGGGAAAAAGACAGTTGACCTCGGTCAATGTGGACTACTGGGGACAATCACTGGACCACCTCAATGTGACCAATTCCTAGAATTTTCAGCCGATTTAATTATTGAGAGGCGAGAAGGAAGTGATGTCTGTTATCCTGGGAAATTCGTGAATGAAGAAGCACTGAGGCAAATTCTCAGAGAATCAGGCGGAATTGACAAGGAAGCAATGGGATTCACATACAGTGGAATAAGAACTAATGGAGCAACCAGTGCATGTAGGAGATCAGGATCTTCATTCTATGCAGAAATGAAATGGCTCCTGTCAAACACAGATAATGCTGCATTCCCGCAAATGACTAAGTCATATAAAAATACAAGAAAAAGCCCAGCTCTAATAGTATGGGGGATCCATCATTCCGTATCAACTGCGGAGCAAACCAAGCTATATGGGAGTGGAAACAAACTGGTGACAGTTGGGAGTTCTAATTATCAACAATCTTTTGTACCGAGTCCAGGAGCGAGACCACAAGTTAATGGTTTATCTGGAAGAATTGACTTTCATTGGCTAATGCTAAATCCCAATGATACAGTCACTTTCAGTTTCAATGGGGCTTTCATAGCTCCAGAACGTGCAAGCTTCCTGAGAGGAAAATCTATGGGAATCCAGAGTGGAGTACAGGTTGATGCCAATTGTGAAGGGGACTGCTATCATAGTGGAGGGACAATAATAAGTAACTTGCCATTTCAGAACATAGATAGCAGGGCAGTTGGAAAATGTCCGAGATATGTTAAGCAAAGGAGTCTGCTGCTAGCAACAGGGATGAAGAATGTTCCTGAGATTCCAAAGGGAA------------GAGGCCTATTTGGTGCTATAGCGGGTTTCATTGAAAATGGATGGGAAGGCCTAATTGATGGTTGGTATGGTTTCAAACACCAGAATGCACAGGGAGAGGGAACTGCTGCAGATTACAAAAGCACTCAATCGGCAATTGATCAAATAACAGGAAAATTAAACCGGCTTATAGAAAAAACCAACCAACAATTTGAGTTGATAGACAATGAATTCAACGAGGTAGAGACGCAAATCGGTAATGTGATAAATTGGACCAGAGATTCTATAACAGAAGTGTGGTCATACAATGCTGAACTCTTGGTAGCAATGGAGAACCAGCATACAATTGATCTGGCTGATTCAGAAATGGACAAACTGTACGAACGAGTGAAAAGACAGCTGAGAGAGAATGCTGAAGAAGATGGCACTGGTTGCTTTGAAATATTCCACAAGTGTGATGATGACTGTATGGCCAGCATTAGAAATAACACCTATGATCACAGCAAATACAGGGGAGAGGCAATGCAAAATAGAATACAGATTGATCCAGTCAAACTAAGCAGCGGCTACAAAGATGTGATACTTTGGTTTAGCTTCGGGGCATCATGTTTCATGCTTCTAGCCATTGTAATGGGCCTTGTCTTCATATGTGTAAAGAATGGAAACATGCGGTGCACTATTTGTATATAAATGAATCCAAATCAGAAGATTCTATGCACTTCAGCCACTGCTATCATAATAGGCGCAATCGCAGTACTCATTGGAATAGCAAACCTAGGATTGAACATAGGACTGCATCTAAAACCGGGCTGCAATTGCTCACACTCACAACCTGAAACAACCAACACAAGCCAAACAATAATAAACAACTATTATAATGAAACAAACATCACCAACATCCAAATGGAAGAGAGAACAAGCAAGAATTTCAATAACTTAACTAAAGGGCTCTGTACTATAAATTCATGGCACATATATGGGAAAGACAATGCAGTAAGAATTGGAGAGAGCTCGGATGTTTTAGTCACAAGAGAACCCTATGTTTCATGCGACCCAGATGAATGCAGGTTCTATGCTCTCAGCCAAGGAACAACAATCAGAGGGAAACACTCAAACGGAACAATACACGATAGGTCCCAGTATCGCGCCCTGATAAGCTGGCCACTATCATCACCGCCCACAGTGTACAACAGCAGGGTGGAATGCATTGGGTGGTCAAGTACTAGTTGCCATGATGGCAAATCCAGGATGTCAATATGTATATCAGGACCAAACAACAATGCATCTGCAGTAGTATGGTACAACAGAAGGCCTGTTGCAGAAATTAACACATGGGCCCGAAACATACTAAGAACACAGGAATCTGAATGTGTATGCCACAACGGCGTATGCCCAGTAGTGTTCACTGATGGATCTGCCACTGGACCTGCAGACACAAGAATATACTATTTTAAAGAGGGGAAAATATTGAAATGGGAGTCTCTGACTGGAACTGCTAAGCATATTGAAGAATGCTCATGTTACGGGGAACGAACAGGAATTACCTGCACATGCAGGGACAATTGGCAGGGCTCAAATAGACCAGTGATTCAGATAGACCCAGTAGCAATGACACACACTAGTCAATATATATGCAGTCCTGTTCTTACAGACAATCCCCGACCGAATGACCCAAATATAGGTAAGTGTAATGACCCTTATCCAGGTAATAATAACAATGGAGTCAAGGGATTCTCATACCTGGATGGGGCTAACACTTGGCTAGGGAGGACAATAAGCACAGCCTCGAGGTCTGGATACGAGATGTTAAAAGTGCCAAATGCATTGACAGATGATAGATCAAAGCCCATTCAAGGTCAGACAATTGTATTAAACGCTGACTGGAGTGGTTACAGTGGATCTTTCATGGACTATTGGGCTGAAGGGGACTGCTATCGAGCGTGTTTTTATGTGGAGTTGATACGTGGAAGACCCAAGGAGGATAAAGTGTGGTGGACCAGCAATAGTATAGTATCGATGTGTTCCAGTACAGAATTCCTGGGACAATGGAACTGGCCTGATGGGGCTAAAATAGAGTACTTCCTCTAA
>A/chicken/Dongguan/1548/2014
ATGAACACTCAAATCCTGGTATTCGCTCTGATTGCGATCATTCCAACAAATGCAGACAAAATCTGCCTCGGACATCATGCCGTGTCAAACGGAACCAAAGTAAACACATTAACTGAAAGAGGAGTGGAAGTCGTCAATGCAACTGAAACAGTGGAACGAACAAACATCCCCAGGATCTGCTCAAAAGGGAAAAAGACAGTTGACCTCGGTCAATGTGGACTCCTGGGGACAATCACTGGACCACCTCAATGTGACCAATTCCTAGAATTTTCAGCCGATTTAATTATTGAGAGGCGAGAAGGAAGTGATGTCTGTTATCCTGGGAAATTCGTGAATGAAGAAGCTCTGAGGCAAATTCTCAGAGAATCAGGCGGAATTGACAAGGAAGCAATGGGATTCACATACAGTGGAATAAGAACTAATGGAGCAACCAGTGCATGTAGGAGATCAGGATCTTCATTCTATGCAGAAATGAAATGGCTCCTGTCAAACACAGATAATGCTGCATTCCCGCAAATGACTAAATCATATAAAAATACAAGAAAAAGCCCAGCTCTAATAGTATGGGGGATCCATCATTCCGTATCAACTGCAGAGCAAACCAAGCTATATGGGAGTGGAAACAAACTGGTGACAGTTGGGAGTTCTAATTATCAACAATCTTTTGTACCGAGTCCAGGAGCGAGACCACAAGTTAATGGTCTATCTGGAAGAATTGACTTTCATTGGCTAATGCTAAATCCCAATGATACAGTCACTTTTAGTTTCAATGGGGCTTTCATAGCTCCAGACCGTGCAAGCTTCCTGAGAGGAAAATCTATGGGAATCCAGAGTGGAGTACAGGTTGATGCCAATTGTGAAGGGGACTGCTATCATAGTGGAGGGACAATAATAAGTAATTTGCCATTTCAGAACATAGATAGCAGGGCAGTTGGAAAATGTCCGAGATATGTTAAGCAAAGGAGTCTGCTGCTAGCAACAGGGATGAAGAATGTTCCTGAGATTCCAAAGGGAA------------GAGGCCTATTTGGTGCTATAGCGGGTTTCATTGAAAATGGATGGGAAGGCCTAATTGATGGTTGGTATGGTTTCAGACACCAGAATGCACAGGGAGAGGGAACTGCTGCAGATTACAAAAGCACTCAATCGGCAATTGATCAAATAACAGGAAAATTAAACCGGCTTATAGAAAAAACCAACCAACAATTTGAGTTGATAGACAATGAATTCAACGAGGTAGAGACGCAAATCGGTAATGTGATAAATTGGACCAGAGATTCTATAACAGAAGTGTGGTCATACAATGCTGAACTCTTGGTAGCAATGGAGAACCAGCATACAATTGATCTGGCTGATTCAGAAATGGACAAACTGTACAAACGAGTGAAAAGACAGCTGAGAGAGAATGCTGAAGAAGATGGCACTGGTTGCTTTGAAATATTTCACAAGTGTGATGATGACTGTATGGCCAGCATTAGAAATAACACCTATGATCACAACAAATACAGGGAAGAGGCAATGCAAAATAGAATACAGATTGATCCAGTCAAACTAAGCAGCGGCTACAAAGATGTGATACTTTGGTTTAGCTTCGGGGCATCATGTTTCATACTTCTAGCCATTGTAATGGGCCTTGTCTTCATATGTGTAAAGAATGGAAACATGCGGTGCACTATTTGTATATAAATGAATCCAAATCAGAAGATTCTATGCACTTCAGCCACTGCTATCATAATAGGCGCAATCGCAGTACTCATTGGAATAACAAACCTAGGATTGAACATAGGACTGCATCTAAAACCGGGCTGCAATTGCTCACACTCACAACCTGAAACAACCAACACAAGCCAAACAATAATAAACAACTATTATAATGAAACAAACATCACCAACATCCAAATGGAAGAGAGAACAAGCAAGAATTTCAATAACTTAACTAAAGGGCTCTGTACTATAAATTCATGGCACATATATGGGAAAGACAATGCAGTAAGAATTGGAGAGAGCTCGGATGTTTTAGTCACAAGAGAACCCTATGTTTCATGCGACCCAGATGAATGCAGGTTCTATGCTCTCAGCCAAGGAACAACAATCAGAGGGAAACACTCAAACGGAACAATACACGATAGGTCCCAGTATCGCGCCCTGATAAGCTGGCCACTATCATCACCGCCCACAGTGTACAACAGCAGGGTGGAATGCATTGGGTGGTCAAGTACTAGTTGCCATGATGGCAAATCCAGGATGTCAATATGTATATCAGGACCAAACAACAATGCATCTGCAGTAGTATGGTACAACAGAAGGCCTGTTGCAGAAATTAACACATGGGCCCGAAACATACTAAGAACACAGGAGTCTGAATGTGTATGCCACAACGGCGTATGCCCAGTAGTGTTCACTGATGGATCTGCCACTGGACCTGCAGACACAAGAATATACTATTTTAAAGAGGGGAAAATATTGAAATGGGAGTCTCTGACTGGAACTGCTAAGCATATTGAAGAATGCTCATGTTACGGGGAACGAACAGGAATTACCTGCACATGCAGGGACAATTGGCAGGGCTCAAATAGACCAGTGATTCAGATAGACCCAGTAGCAATGACACACACTAGTCAATATATATGCAGTCCTGTTCTTACAGACAATCCCCGACCGAATGACCCAAATATAGGTAAGTGTAATGACCCTTATCCAGGTAATAATAACAATGGAATCAAGGGATTCTCATACCTGGATGGGGCTAACACTTGGCTAGGGAGGACAATAAGCACAGCCTCGAGGTCTGGATACGAGATGTTAAAAGTGCCAAATGCATTGACAGATGATAGATCAAAGCCCATTCAAGGTCAGACAATTGTATTAAACGCTGACTGGAGTGGTTACAGTGGATCTTTCATGGACTATTGGGCTGAAGGGGACTGCTATCGAGCGTGTTTTTATGTGGAGTTGATACGTGGAAGACCCAAGGAGGATAAAGTGTGGTGGACCAGCAATAGTATAGTATCGATGTGTTCCAGTACAGAATTCCTGGGACAATGGAACTGGCCTGATGGGGCTAAAATAGAGTACTTCCTCTAA
>A/chicken/Dongguan/1619/2014
ATGAACACTCAAATCCTGGTATTCGCTCTGATTGCGATCATTCCAACAAATGCAGATAAAATCTGCCTCGGACATCATGCCGTGTCAAACGGAACCAAAGTAAACACATTAACTGAAAGAGGAGTGGAAGTCGTCAATGCAACTGAAACAGTGGAACGAACAAACATCCCCAGGATCTGCTCAAAAGGGAAAAAGACAGTTGACCTCGGTCAATGTGGACTCCTGGGGACAATCACTGGACCACCTCAATGTGACCAATTCCTAGAATTTTCAGCCGATTTAATTATTGAGAGGCGAGAAGGAAGTGATGTCTGTTATCCTGGGAAATTCGTGAATGAAGAAGCTCTGAGGCAAATTCTCAGAGAATCAGGCGGAATTGACAAGGAAGCAATGGGATTCACATACAGTGGAATAAGAACTAATGGAGCAACCAGTGCATGTAGGAGATCAGGATCTTCATTCTATGCAGAAATGAAATGGCTCCTGTCAAACACAGATAATGCTGCATTCCCGCAAATGACTAAGTCATATAAAAATACAAGAAAAAGCCCAGCTCTAATAGTATGGGGGATCCATCATTCCGTATCAACTGCGGAGCAAACCAAGCTATATGGGAGTGGAAACAAACTGGTGACAGTTGGGAGTTCTAATTATCAACAATCTTTTGTACCGAGTCCAGGAGCGAGACCACAAGTTAATGGTTTATCTGGAAGAATTGACTTTCATTGGCTAATGCTAAATCCCAATGATACAGTCACTTTCAGTTTCAATGGGGCTTTCATAGCTCCAGAACGTGCAAGCTTCCTGAGAGGAAAATCTATGGGAATCCAGAGTGGAGTACAGGTTGATGCCAATTGTGAAGGGGACTGCTATCATAGTGGAGGGACAATAATAAGTAACTTGCCATTTCAGAACATAGATAGCAGGGCAGTTGGAAAATGTCCGAGATATGTTAAGCAAAGGAGTCTGCTGCTAGCAACAGGGATGAAGAATGTTCCTGAGATTCCAAAGGGAA------------GAGGCCTATTTGGTGCTATAGCGGGTTTCATTGAAAATGGATGGGAAGGCCTAATTGATGGTTGGTATGGTTTCAAACACCAGAATGCACAGGGAGAGGGAACTGCTGCAGATTACAAAAGCACTCAATCGGCAATTGATCAAATAACAGGAAAATTAAACCGGCTTATAGAAAAAACCAACCAACAATTTGAGTTGATAGACAATGAATTCAACGAGGTAGAGACGCAAATCGGTAATGTGATAAATTGGACCAGAGATTCTATAACAGAAGTGTGGTCATACAATGCTGAACTCTTGGTAGCAATGGAGAACCAGCATACAATTGATCTGGCTGATTCAGAAATGGACAAACTGTACGAACGAGTGAAAAGACAGCTGAGAGAGAATGCTGAAGAAGATGGCACTGGTTGCTTTGAAATATTTCACAAGTGTGATGATGACTGTATGGCCAGCATTCGAAATAACACCTATGATCACAGCAAATACAGGGAAGAGGCAATGCAAAATAGAATACAGATTGATCCAGTCAAACTAAGCAGCGGCTACAAAGATGTGATACTTTGGTTTAGCTTCGGGGCATCATGTTTCATACTTCTAGCCATTGTAATGGGCCTTGTCTTCATATGTGTAAAGAATGGAAACATGCGGTGCACTATTTGTATATAAATGAATCCAAATCAGAAGATTCTATGCACTTCAGCCACTGCTATCATAATAGGCGCAATCGCAGTACTCATTGGAATAGCAAACCTAGGATTGAACATAGGACTGCATCTAAAACCGGGCTGCAATTGCTCACACTCACAACCTGAAACAACCAACACAAGCCAAACAATAGTAAACAACTATTATAATGAAACAAACATCACCAACATCCAAATGGAAGAGAGAACAAGCAAGAATTTCAATAACTTAACTAAAGGGCTCTGTACTATAAATTCATGGCACATATATGGTAAAGACAATGCAGTAAGAATTGGAGAGAGCTCGGATGTTTTAGTCACAAGAGAGCCCTATGTTTCATGCGACCCAGATGAATGCAGGTTCTATGCTCTCAGCCAAGGAACAACAATCAGAGGGAAACACTCAAACGGAACAATACACGATAGGTCCCAGTATCGCGCCCTGATAAGCTGGCCACTATCATCACCGCCCACAGTGTACAACAGCAGGGTGGAATGCATTGGGTGGTCAAGTGCTAGTTGCCATGATGGCAAATCCAGGATGTCAATATGTATATCAGGACCAAACAACAATGCATCTGCAGTAGTATGGTACAACAGAAGGCCTGTTGCAGAAATTAACACATGGGCCCGAAACATACTAAGAACACAGGAGTCTGAATGTGTATGCCACAACGGCATATGCCCAGTAGTGTTCACTGATGGATCTGCCACTGGACCTGCAGACACAAGAATATACTATTTTAAAGAGGGGAAAATATTGAAATGGGAGTCTCTGACTGGAACTGCTAAGCATATTGAAGAATGCTCATGTTACGGGGAACGAACAGGAATTACCTGCACATGCAGGGACAATTGGCAGGGCTCAAATAGACCAGTGATTCAGATAGACCCAGTAGCAATGACACACACTAGTCAATATATATGCAGTCCTGTTCTTACAGACAATCCCCGACCGAATGACCCAAATATAGGTAAGTGTAATGACCCTTATCCAGGTAATAATAACAATGGAATCAAGGGATTCTCATACCTGGATGGGGCTAACACTTGGCTAGGGAGGACAATAAGCACAGCCTCGAGGTCTGGATACGAGATGTTAAAAGTGCCAAATGCATTGACAGATGATAGATCAAAGCCCATTCAAGGTCAGACAATTGTATTAAACGCTGACTGGAGTGGTTACAGTGGATCTTTCATGGACTATTGGGCTGAAGGGGACTGCTATCGAGCGTGTTTTTATGTGGAGTTGATACGTGGAAGACCCAAGGAGGATAAAGTGTGGTGGACCAGCAATAGTATAGTATCGATGTGTTCCAGTACAGAATTCCTGGGACAATGGAACTGGCCTGATGGGGCTAAAATAGAGTACTTCCTCTAA
>A/chicken/Dongguan/1666/2014
ATGAACACTCAAATCCTGGTATTCGCTCTGATTGCGATCATTCCAACAAATGCAGATAAAATCTGCCTCGGACATCATGCCGTGTCAAACGGAACCAAAGTAAACACATTAACTGAAAGAGGAGTGGAAGTCGTCAATGCAACTGAAACAGTGGAACGAACAAACATCCCCAGGATCTGCTCAAAAGGGAAAAAGACAGTTGACCTCGGTCAATGTGGACTCCTGGGGACAATCACTGGACCACCTCAATGTGACCAATTCCTAGAATTTTCAGCCGATTTAATTATTGAGAGGCGAGAAGGAAGTGATGTCTGTTATCCTGGGAAATTCGTGAATGAAGAAGCTCTGAGGCAAATTCTCAGAGAATCAGGCGGAATTGACAAGGAAGCAATGGGATTCACATACAGTGGAATAAGAACTAATGGAGCAACCAGTGCATGTAGGAGATCAGGATCTTCATTCTATGCAGAAATGAAATGGCTCCTGTCAAACACAGATAATGCTGCATTCCCGCAAATGACTAAGTCATATAAAAATACAAGAAAAAGCCCAGCTCTAATAGTATGGGGGATCCATCATTCCGTATCAACTGCGGAGCAAACCAAGCTATATGGGAGTGGAAACAAACTGGTGACAGTTGGGAGTTCTAATTATCAACAATCTTTTGTACCGAGTCCAGGAGCGAGACCACAAGTTAATGGTTTATCTGGAAGAATTGACTTTCATTGGCTAATGCTAAATCCCAATGATACAGTCACTTTCAGTTTCAATGGGGCTTTCATAGCTCCAGAACGTGCAAGCTTCCTGAGAGGAAAATCTATGGGAATCCAGAGTGGAGTACAGGTTGATGCCAATTGTGAAGGGGACTGCTATCATAGTGGAGGGACAATAATAAGTAACTTGCCATTTCAGAACATAGATAGCAGGGCAGTTGGAAAATGTCCGAGATATGTTAAGCAAAGGAGTCTGCTGCTAGCAACAGGGATGAAGAATGTTCCTGAGATTCCAAAGGGAA------------GAGGCCTATTTGGTGCTATAGCGGGTTTCATTGAAAATGGATGGGAAGGCCTAATTGATGGTTGGTATGGTTTCAAACACCAGAATGCACAGGGAGAGGGAACTGCTGCAGATTACAAAAGCACTCAATCGGCAATTGATCAAATAACAGGAAAATTAAACCGGCTTATAGAAAAAACCAACCAACAATTTGAGTTGATAGACAATGAATTCAACGAGGTAGAGACGCAAATCGGTAATGTGATAAATTGGACCAGAGATTCTATAACAGAAGTGTGGTCATACAATGCTGAACTCTTGGTAGCAATGGAGAACCAGCATACAATTGATCTGGCTGATTCAGAAATGGACAAACTGTACGAACGAGTGAAAAGACAGCTGAGAGAGAATGCTGAAGAAGATGGCACTGGTTGCTTTGAAATATTTCACAAGTGTGATGATGACTGTATGGCCAGCATTCGAAATAACACCTATGATCACAGCAAATACAGGGAAGAGGCAATGCAAAATAGAATACAGATTGATCCAGTCAAACTAAGCAGCGGCTACAAAGATGTGATACTTTGGTTTAGCTTCGGGGCATCATGTTTCATACTTCTAGCCATTGTAATGGGCCTTGTCTTCATATGTGTAAAGAATGGAAACATGCGGTGCACTATTTGTATATAAATGAATCCAAATCAGAAGATTCTATGCACTTCAGCCACTGCTATCATAATAGGCGCAATCGCAGTACTCATTGGAATAGCAAACCTAGGATTGAACATAGGACTGCATCTAAAACCGGGCTGCAATTGCTCACACTCACAACCTGAAACAACCAACACAAGCCAAACAATAGTAAACAACTATTATAATGAAACAAACATCACCAACATCCAAATGGAAGAGAGAACAAGCAAGAATTTCAATAACTTAACTAAAGGGCTCTGTACTATAAATTCATGGCACATATATGGTAAAGACAATGCAGTAAGAATTGGAGAGAGCTCGGATGTTTTAGTCACAAGAGAGCCCTATGTTTCATGCGACCCAGATGAATGCAGGTTCTATGCTCTCAGCCAAGGAACAACAATCAGAGGGAAACACTCAAACGGAACAATACACGATAGGTCCCAGTATCGCGCCCTGATAAGCTGGCCACTATCATCACCGCCCACAGTGTACAACAGCAGGGTGGAATGCATTGGGTGGTCAAGTGCTAGTTGCCATGATGGCAAATCCAGGATGTCAATATGTATATCAGGACCAAACAACAATGCATCTGCAGTAGTATGGTACAACAGAAGGCCTGTTGCAGAAATTAACACATGGGCCCGAAACATACTAAGAACACAGGAGTCTGAATGTGTATGCCACAACGGCATATGCCCAGTAGTGTTCACTGATGGATCTGCCACTGGACCTGCAGACACAAGAATATACTATTTTAAAGAGGGGAAAATATTGAAATGGGAGTCTCTGACTGGAACTGCTAAGCATATTGAAGAATGCTCATGTTACGGGGAACGAACAGGAATTACCTGCACATGCAGGGACAATTGGCAGGGCTCAAATAGACCAGTGATTCAGATAGACCCAGTAGCAATGACACACACTAGTCAATATATATGCAGTCCTGTTCTTACAGACAATCCCCGACCGAATGACCCAAATATAGGTAAGTGTAATGACCCTTATCCAGGTAATAATAACAATGGAATCAAGGGATTCTCATACCTGGATGGGGCTAACACTTGGCTAGGGAGGACAATAAGCACAGCCTCGAGGTCTGGATACGAGATGTTAAAAGTGCCAAATGCATTGACAGATGATAGATCAAAGCCCATTCAAGGTCAGACAATTGTATTAAACGCTGACTGGAGTGGTTACAGTGGATCTTTCATGGACTATTGGGCTGAAGGGGACTGCTATCGAGCGTGTTTTTATGTGGAGTTGATACGTGGAAGACCCAAGGAGGATAAAGTGTGGTGGACCAGCAATAGTATAGTATCGATGTGTTCCAGTACAGAATTCCTGGGACAATGGAACTGGCCTGATGGGGCTAAAATAGAGTACTTCCTCTAA
>A/chicken/Dongguan/1673/2014
ATGAACACTCAAATCCTGGTATTCGCTCTGATTGCGATCATTCCAACAAATGCAGATAAAATCTGCCTCGGGCATCATGCCGTGTCAAACGGAACCAAAGTAAACACATTAACTGAAAGAGGGGTGGAAGTCGTCAATGCAACTGAAACAGTGGAACGAACAAACATCCCCAGGATCTGCTCAAAAGGGAAAAAGACAGTTGACCTCGGTCAATGTGGACTCCTGGGGACAATCACTGGACCACCTCAATGTGACCAATTCCTAGAATTTTCAGCCGATTTAATTATTGAGAGGCGAGAAGGAAGTGATGTCTGTTATCCTGGAAAATTCGTGAATGAAGAAGCTCTGAGGCAAATTCTCAGAGAATCAGGCGGAATTGACAAGGAAGCAATGGGATTCACATACAGTGGAATAAGAACTAATGGAGCAACCAGTGCATGTAGGAGATCAGGATCTTCATTCTATGCAGAAATGAAATGGCTCCTGTCAAACACAGATAATGCTGCATTCCCGCAAATGACTAAATCATATAAAAATACAAGAAAAAGCCCAGCTCTAATAGTATGGGGGATCCATCATTCCGTATCAACTGCAGAGCAAACCAAGCTATATGGGAGTGGAAACAAACTGGTGACAGTTGGGAGTTCTAATTATCAACAATCTTTTGTACCGAGTCCAGGAGCGAGACCACAAGTTAATGGTTTATCTGGAAGAATTGACTTTCATTGGCTAATGCTAAATCCCAATGATACAGTCACTTTTAGTTTCAATGGGGCTTTCATAGCTCCAGACCGTGCAAGCTTCCTGAGAGGAAAATCTATGGGAATCCAGAGTGGAGTACAGGTTGATGCCAATTGTGAAGGGGACTGCTATCATAGTGGAGGGACAATAATAAGTAACTTGCCATTTCAGAACATAGATAGCAGGGCAGTTGGAAAATGTCCGAGATATGTTAAGCAAAGGAGTCTGCTGCTAGCAACAGGGATGAAGAATGTTCCTGAGATTCCAAAGGGAA------------GAGGCCTATTTGGTGCTATAGCGGGTTTCATTGAAAATGGATGGGAAGGCCTAATTGATGGTTGGTATGGTTTCAGACACCAGAATGCACAGGGAGAGGGAACTGCTGCAGATTACAAAAGCACTCAATCGGCAATTGATCAAATAACAGGAAAATTAAACCGGCTTATAGAAAAAACCAACCAACAATTTGAGTTGATAGACAATGAATTCAACGAGGTAGAGACGCAAATCGGTAATGTGATAAATTGGACCAGAGATTCTATAACAGAAGTGTGGTCATACAATGCTGAACTCTTGGTAGCAATGGAGAACCAGCATACAATTGATCTGGCTGATTCAGAAATGGACAAACTGTACGAACGAGTGAAAAGACAGCTGAGAGAGAATGCTGAAGAAGATGGCACTGGTTGCTTTGAAATATTTCACAAGTGTGATGATGACTGTATGGCCAGCATTAGAAATAACACCTATGATCACAGCAAATACAGGGAAGAGGCAATGCAAAATAGAATACAGATTGATCCAGTCAAACTAAGCAGCGGCTACAAAGATGTGATACTTTGGTTTAGCTTCGGGGCATCATGTTTCATACTTCTAGCCATTGTAATGGGCCTTGTCTTCATATGTGTAAAGAATGGAAACATGCGGTGCACTATTTGTATATAAATGAATCCAAATCAGAAGATTCTATGCACTTCAGCCACTGCTATCATAATAGGCGCAATCGCAGTACTCATTGGAATAGCAAACCTAGGATTGAACATAGGACTGCATCTAAAACCGGGCTGCAATTGCTCACACTCACAACCTGAAACAACCAACACAAGCCAAACAATAATAAACAACTATTATAATGAAACAAACATCACCAACATCCAAATGGAAGAGAGAACAAGCAAGAATTTCAATAACTTAACTAAAGGGCTCTGTACTATAAATTCATGGCACATATATGGGAAAGACAATGCAGTAAGAATTGGAGAGAGCTCGGATGTTTTAGTCACAAGAGAACCCTATGTTTCATGCGACCCAGATGAATGCAGGTTCTATGCTCTCAGCCAAGGAACAACAATCAGAGGGAAACACTCAAACGGAACAATACACGATAGGTCCCAGTATCGCGCCCTGATAAGCTGGCCACTATCATCACCGCCCACAGTGTACAACAGCAGGGTGGAATGCATTGGGTGGTCAAGTACTAGTTGCCATGATGGCAAATCCAGGATGTCAATATGTATATCAGGACCAAACAACAATGCATCTGCAGTAGTATGGTACAACAGAAGGCCTGTTGCAGAAATTAACACATGGGCCCGAAACATACTAAGAACACAGGAGTCTGAATGTGTATGCCACAACGGCGTATGCCCAGTAGTGTTCACTGATGGATCTGCCACTGGACCTGCAGACACAAGAATATACTATTTTAAAGAGGGGAAAATATTGAAATGGGAGTCTCTGACTGGAACTGCTAAGCATATTGAAGAATGCTCATGTTACGGGGAACGAACAGGAATTACCTGCACATGCAGGGACAATTGGCAGGGCTCAAATAGACCAGTGATTCAGATAGACCCAGTAGCAATGACACACACTAGTCAATATATATGCAGTCCTGTTCTTACAGACAATCCCCGACCGAATGACCCAAATATAGGTAAGTGTAATGACCCTTATCCAGGTAATAATAACAATGGAATCAAGGGATTCTCATACCTGGATGGGGCTAACACTTGGCTAGGGAGGACAATAAGCACAGCCTCGAGGTCTGGATACGAGATGTTAAAAGTGCCAAATGCATTGACAGATGATAGATCAAAGCCCATTCAAGGTCAGACAATTGTATTAAACGCTGACTGGAGTGGTTACAGTGGATCTTTCATGGACTATTGGGCTGAAGGGGACTGCTATCGAGCGTGTTTTTATGTGGAGTTGATACGTGGAAGACCCAAGGAGGATAAAGTGTGGTGGACCAGCAATAGTATAGTATCGATGTGTTCCAGTACAGAATTCCTGGGACAATGGAACTGGCCTGATGGGGCTAAAATAGAGTACTTCCTCTAA
>A/chicken/Dongguan/169/2014
ATGAACACTCAAATCCTGGTATTCGCTCTGATTGCGATCATTCCAACAAATGCAGACAAAATCTGCCTCGGACATCATGCCGTGTCAAACGGAACCAAAGTAAACACATTAACTGAAAGAGGAGTGGAAGTCGTCAATGCAACTGAAACAGTGGAACGAACAAACATCCCCAGGATCTGCTCAAAAGGGAAAAAGACAGTTGACCTCGGTCAATGTGGACTCCTGGGGACAATCACTGGACCACCTCAATGTGACCAATTCCTAGAATTTTCAGCCGATTTAATTATTGAGAGGCGAGAAGGAAGTGATGTCTGTTATCCTGGGAAATTCGTGAATGAAGAAGCTCTGAGGCAAATTCTCAGAAAATCAGGCGGAATTGACAAGGAAGCAATGGGATTCACATACAGTGGAATAAGAACTAATGGAGCAACCAGTGCATGTATGAGATCAGGATCTTCATTCTATGCAGAAATGAAATGGCTCCTGTCAAACACAGATAATGCTGCATTCCCGCAAATGACTAAGTCATATAAAAATACAAGAAAAAGCCCAGCTATAATAGTATGGGGGATCCATCATTCCGTATCGACTGCAGAGCAAACCAAGCTATATGGGAGTGGAAACAAACTGGTGACAGTTGGGAGTTCTAATTATCAACAATCTTTTGTACCGAGTCCAGGAGCGAGACCACAAGTTAATGGTTTATCTGGAAGAATTGACTTTCATTGGCTAATGCTAAATCCCAATGATACAGTCACTTTCAGTTTCAATGGGGCTTTCATAGCTCCAGACCGTGCAAGCTTCCTGAGAGGAAAATCTATGGGAATCCAGAGTGGAGTACAGGTTGATGCCGATTGTGAAGGGGACTGCTATCATAGTGGAGGGACAATAATAAGTAACTTGCCATTTCAGAACATAGATAGCAGGGCAGTTGGAAAATGTCCGAGATATGTTAAGCAAAGGAGTCTGCTGCTAGCAACAGGGATGAAGAATGTTCCTGAGATTCCAAAGGGAA------------GAGGCCTATTTGGTGCTATAGCGGGTTTCATTGAAAATGGATGGGAAGGCCTAATTGATGGTTGGTATGGTTTCAGACACCAGAATGCACAGGGAGAGGGAACTGCTGCAGATTACAAAAGCACTCAATCGGCAATTGATCAAATAACAGGAAAATTAAACCGGCTTATAGAAAAAACCAACCAACAATTTGAGTTGATAGACAATGAATTCAACGAGGTAGAGAAGCAAATCGGTAATGTGATAAACTGGACCAGAGATTCTATAACAGAAGTGTGGTCATACAATGCTGAACTCTTGGTAGCAATGGAGAACCAGCATACAATTGATCTGGCTGATTCAGAAATGGACAAACTGTACGAACGAGTGAAAAGACAGCTGAGAGAGAATGCTGAAGAAGATGGCACTGGTTGCTTTGAAATATTTCACAAGTGTGATGATGACTGTATGGCCAGCATTAGGAATAACACCTATGATCACAGCAAATACAGGGAAGAGGCAATGCAAAATAGAATACAGATTGACCCAGTCAAACTAAGCAGCGGCTACAAAGATGTGATACTTTGGTTTAGCTTCGGGGCATCATGTTTCATACTTCTAGCCATTGTAATGGGCCTTGTCTTCATATGTGTAAAGAATGGAAACATGCGGTGCACTATTTGTATATAAATGAATCCAAATCAGAAGATTCTATGCACTTCAGCCACTGCTATCATAATAGGCGCAATCGCAGTACTCATTGGAATAGCAAACCTAGGATTGAACATAGGACTGCATCTAAAACCGGGCTGCAATTGCTCACACTCACAACCTGAAACAACCAACACAAGCCAAACAATAATAAACAACTATTATAATGAAACAAACATCACCAACATCCAAATGGAAGAGAGAACAAGCAAGAATTTCAATAACTTAACTAAAGGGCTCTGTACTATAAATTCATGGCACATATATGGGAAAGACAATGCAGTAAGAATTGGAGAGAGCTCGGATGTTTTAGTCACAAGAGAACCCTATGTGTCATGCGACCCAGATGAATGCAGGTTCTATGCTCTCAGCCAAGGAACAACAATCAGAGGGAAACACTCAAACGGAACAATACACGATAGGTCCCAGTATCGCGCCCTGATAAGCTGGCCACTATCATCACCGCCCACAGTGTACAACAGCAGGGTGGAATGCATTGGGTGGTCAAGTACTAGTTGCCATGATGGCAAATCCAGGATGTCAATATGTATATCAGGACCAAACAACAATGCATCTGCAGTAGTATGGTACAACAGAAGGCCTGTTGCAGAAATTAACACATGGGCCCGAAACATACTAAGAACACAGGAGTCTGAATGTGTATGCCACAACGGCGTATGCCCAGTAGTGTTCACTGATGGATCTGCCACTGGACCTGCAGACACAAGAATATACTATTTTAAAGAGGGGAAAATATTGAAATGGGAGTCTCTGACTGGAACTGCTAAGCATATTGAAGAATGCTCATGTTACGGGGAACGAACAGGAATTACCTGCACATGCAGGGACAATTGGCAGGGCTCAAATAGACCAGTGATTCAGATAGACCCAGTAGCAATGACACACACTAGTCAATATATATGCAGTCCTGTTCTTACAGACAATCCCCGACCGAATGACCCAAATATAGGTAAGTGTAATGACCCTTATCCAGGTAATAATAACAATGGAATCAAGGGATTCTCATACCTGGATGGGGCTAACACTTGGCTAGGGAGGACAATAAGCACAGCCTCGAGGTCTGGATACGAGATGTTAAAAGTGCCAAATGCATTGACAGATGATAGATCAAAGCCCATTCAAGGTCAGACAATTGTATTAAACGCTGACTGGAGTGGTTACAGTGGATCTTTCATGGACTATTGGGCTGAAGGGGACTGCTATCGAGCGTGTTTTTATGTGGAGTTGATACGTGGAAGACCCAAGGAGGATAAAGTGTGGTGGACCAGCAATAGTATAGTATCGATGTGTTCCAGTACAGAATTCCTGGGACAATGGAACTGGCCTGATGGGGCTAAAATAGAGTACTTCCTCTAA
>A/chicken/Dongguan/1690/2014
ATGAACACTCAAATCCTGGTATTCGCTCTGATTGCGATCATTCCAACAAATGCAGACAAAATCTGCCTCGGACATCATGCCGTGTCAAACGGAACCAAAGTAAACACATTAACTGAAAGAGGAGTGGAAGTCGTCAATGCAACTGAAACAGTGGAACGAACAAACATCCCCAGGATCTGCTCAAAAGGGAAAAAGACAGTTGACCTCGGTCAATGTGGACTCCTGGGGACAATCACTGGACCACCTCAATGTGACCAATTCCTAGAATTTTCAGCCGATTTAATTATTGAGAGGCGAGAAGGAAGTGATGTCTGTTATCCTGGGAAATTCGTGAATGAAGAAGCTCTGAGGCAAATTCTCAGAAAATCAGGCGGAATTGACAAGGAAGCAATGGGATTCACATACAGTGGAATAAGAACTAATGGAGCAACCAGTGCATGTAGGAGATCAGGATCTTCATTCTATGCAGAAATGAAATGGCTCCTGTCAAACACAGATAATGCTGCATTCCCGCAAATGACTAAGTCATATAAAAATACAAGAAAAAGCCCAGCTATAATAGTATGGGGGATCCATCATTCCGTATCAACTGCAGAGCAAACCAAGCTATATGGGAGTGGAAACAAACTGGTGACAGTTGGGAGTTCTAATTATCAACAATCTTTTGTACCGAGTCCAGGAGCGAGACCACAAGTTAATGGTTTATCTGGAAGAATTGACTTTCATTGGCTAATGCTAAATCCCAATGATACAGTCACTTTCAGTTTCAATGGGGCTTTCATAGCTCCAGACCGTGCAAGCTTCCTGAGAGGAAAATCTATAGGAATCCAGAGTGGAGTACAGGTTGATGCCGATTGTGAAGGGGACTGCTATCATAGTGGAGGGACAATAATAAGTAACTTGCCATTTCAGAACATAGATAGCAGGGCAGTTGGAAAATGTCCGAGATATGTTAAGCAAAGGAGTCTGCTGCTAGCAACAGGGATGAAGAATGTTCCTGAGATTCCAAAGGGAA------------GAGGCCTATTTGGTGCTATAGCGGGTTTCATTGAAAATGGATGGGAAGGCCTAATTGATGGTTGGTATGGTTTCAGACACCAGAATGCACAGGGAGAGGGAACTGCTGCAGATTACAAAAGCACTCAATCGGCAATTGATCAAATAACAGGAAAATTAAACCGGCTTATAGAAAAAACCAACCAACAATTTGAGTTGATAGACAATGAATTCAACGAGGTAGAGAAGCAAATCGGTAATGTGATAAACTGGACCAGAGATTCTATAACAGAAGTGTGGTCATACAATGCTGAACTCTTGGTAGCAATGGAGAACCAGCATACAATTGATCTGGCTGATTCAGAAATGGACAAACTGTACGAACGAGTGAAAAGACAGCTGAGAGAGAATGCTGAAGAAGATGGCACTGGTTGCTTTGAAATATTTCACAAGTGTGATGATGACTGTATGGCCAGCATTAGGAATAACACCTATGATCACAGCAAATACAGGGAAGAGGCAATGCAAAATAGAATACAGATTGACCCAGTCAAACTAAGCAGCGGCTACAAAGATGTGATACTTTGGTTTAGCTTCGGGGCATCATGTTTCATACTTCTAGCCATTGTAATGGGCCTTGTCTTCATATGTGTGAAGAATGGAAACATGCGGTGCACTATTTGTATATAAATGAATCCAAATCAGAAGATTCTATGCACTTCAGCCACTGCTATCATAATAGGCGCAATCGCAGTACTCATTGGAATAGCAAACCTAGGATTGAACATAGGACTGCATCTAAAACCGGGCTGCAATTGCTCACACTCACAACCTGAAACAACCAACACAAGCCAAACAATAATAAACAACTATTATAATGAAACAAACGTCACCAACATCCAAATGGAAGAGAGAACAAGCAAGAATTTCAATAACTTAACTAAAGGGCTCTGTACTATAAATTCATGGCACATATATGGGAAAGACAATGCAGTAAGAATTGGAGAGAGCTCGGATGTTTTAGTCACAAGAGAACCCTATGTTTCATGCGACCCAGATGAATGCAGGTTCTATGCTCTCAGCCAAGGAACAACAATCAGAGGGAAACACTCAAACGGAACAATACACGATAGGTCCCAGTATCGCGCCCTGATAAGCTGGCCACTATCATCACCGCCCACAGTGTACAACAGCAGGGTGGAATGCATTGGGTGGTCAAGTACTAGTTGCCATGATGGCAAATCCAGGATGTCAATATGTATATCAGGACCAAACAACAATGCATCTGCAGTAGTATGGTACAACAGAAGGCCTGTTGCAGAAATTAACACATGGGCCCGAAACATACTAAGAACACAGGAGTCTGAATGTGTATGCCACAACGGCGTATGCCCAGTAGTGTTCACTGATGGATCTGCCACTGGACCTGCAGACACAAGAATATACTATTTTAAAGAGGGGAAAATATTGAAATGGGAGTCTCTGACTGGAACTGCTAAGCATATTGAAGAATGCTCATGTTACGGGGAACGAACAGGAATTACCTGCACATGCAGGGACAATTGGCAGGGCTCAAATAGACCAGTGATTCAGATAGACCCAGTAGCAATGACACACACTAGTCAATATATATGCAGTCCTGTTCTTACAGACAATCCCCGACCGAATGACCCAAATATAGGTAAGTGTAATGACCCTTATCCAGGTAATAATAACAATGGAATCAAGGGATTCTCATACCTGGATGGGGCTAACACTTGGCTAGGGAGGACAATAAGCACAGCCTCGAGGTCTGGATACGAGATGTTAAAAGTGCCAAATGCATTGACAGATGATAGATCAAAGCCCATTCAAGGTCAGACAATTGTATTAAACGCTGACTGGAGTGGTTACAGTGGATCTTTCATGGACTATTGGGCTGAAGGGGACTGCTATCGAGCGTGTTTTTATGTGGAGTTGATACGTGGAAGACCCAAGGAGGATAAAGTGTGGTGGACCAGCAATAGTATAGTATCGATGTGTTCCAGTACAGAATTCCTGGGACAATGGAACTGGCCTGATGGGGCTAAAATAGAGTACTTCCTCTAA
>A/chicken/Dongguan/1697/2014
ATGAACACTCAAATCCTGGTATTCGCTCTGATTGCGATCATTCCAACAAATGCAGACAAAATCTGCCTCGGACATCATGCCGTGTCAAACGGAACCAAAGTAAACACATTAACTGAAAGAGGAGTGGAAGTCGTCAATGCAACTGAAACAGTGGAACGAACAAACATCCCCAGGATCTGCTCAAAAGGGAAAAAGACAGTTGACCTCGGTCAATGTGGACTCCTGGGGACAATCACTGGACCACCTCAATGTGACCAATTCCTAGAATTTTCAGCCGATTTAATTATTGAGAGGCGAGAAGGAAGTGATGTCTGTTATCCTGGGAAATTCGTGAATGAAGAAGCTCTGAGGCAAATTCTCAGAAAATCAGGCGGAATTGACAAGGAAGCAATGGGATTCACATACAGTGGAATAAGAACTAATGGAGCAACCAGTGCATGTAGAAGATCAGGATCTTCATTCTATGCAGAAATGAAATGGCTCCTGTCAAACACAGATAATGCTGCATTCCCGCAAATGACTAAGTCATACAAAAATACAAGAAAAAGCCCAGCTATAATAGTATGGGGGATCCATCATTCCGTATCAACTGCAGAGCAAACCAAGCTATATGGGAGTGGAAACAAACTGGTGACAGTTGGGAGTTCTAATTATCAACAATCTTTTGTACCGAGTCCAGGAGCGAGACCACAAGTTAATGGTTTATCTGGAAGAATTGACTTTCATTGGCTAATGCTAAATCCCAATGATACAGTCACTTTCAGTTTCAATGGGGCTTTCATAGCTCCAGACCGTGCAAGCTTCCTGAGAGGAAAATCTATGGGAATCCAGAGTGGAGTACAGGTTGATGCCGATTGTGAAGGGGACTGCTATCATAGTGGAGGGACAATAATAAGTAACTTGCCATTTCAGAACATAGATAGCAGGGCAGTTGGAAAATGTCCGAGATATGTTAAGCAAAGGAGTCTGCTGCTAGCAACAGGGATGAAGAATGTTCCTGAGATTCCAAAGGGAA------------GAGGCCTATTTGGTGCTATAGCGGGTTTCATTGAAAATGGATGGGAAGGCCTAATTGATGGTTGGTATGGTTTCAGACACCAGAATGCACAGGGAGAGGGAACTGCTGCAGATTACAAAAGCACTCAATCGGCAATTGATCAAATAACAGGAAAATTAAACCGGCTTATAGAAAAAACCAACCAACAATTTGAGTTGATAGACAATGAATTCAACGAGGTAGAGAAGCAAATCGGTAATGTGATAAACTGGACCAGAGATTCTATAACAGAAGTGTGGTCATACAATGCTGAACTCTTGGTAGCAATGGAGAACCAGCATACAATTGATCTGGCTGATTCAGAAATGGACAAACTGTACGAACGAGTGAAAAGACAGCTGAGAGAGAATGCTGAAGAAGATGGCACTGGTTGCTTTGAAATATTTCACAAGTGTGATGATGACTGTATGGCCAGCATTAGGAATAACACCTATGATCACAGCAAATACAGGGAAGAGGCAATGCAAAATAGAATACAGATTGACCCAGTCAAACTAAGCAGCGGCTACAAAGATGTGATACTTTGGTTTAGCTTCGGGGCATCATGTTTCATACTTCTAGCCATTGTAATGGGCCTTGTCTTCATATGTGTAAAGAATGGAAACATGCGGTGCACTATTTGTATATAAATGAATCCAAATCAGAAGATTCTATGCACTTCAGCCACTGCTATCATAATAGGCGCAATCGCAGTACTCATTGGAATAGCAAACCTAGGATTGAACATAGGACTGCATCTAAAACCGGGCTGCAATTGCTCACACTCACAACCTGAAACAACCAACACAAGCCAAACAATAATAAACAACTATTATAATGAAACAAACATCACCAACATCCAAATGGAAGAGAGAACAAGCAAGAATTTCAATAACTTAACTAAAGGGCTCTGTACTATAAATTCATGGCACATATATGGGAAAGACAATGCAGTAAGAATTGGAGAGAGCTCGGATGTTTTAGTCACAAGAGAACCCTATGTGTCATGCGACCCAGATGAATGCAGGTTCTATGCTCTCAGCCAAGGAACAACAATCAGAGGGAAACACTCAAACGGAACAATACACGATAGGTCCCAGTATCGCGCCCTGATAAGCTGGCCACTATCATCACCGCCCACAGTGTACAACAGCAGGGTGGAATGCATTGGGTGGTCAAGTACTAGTTGCCATGATGGCAAATCCAGGATGTCAATATGTATATCAGGACCAAACAACAATGCATCTGCAGTAGTATGGTACAACAGAAGGCCTGTTGCAGAAATTAACACATGGGCCCGAAACATACTAAGAACACAGGAGTCTGAATGTGTATGCCACAACGGCGTATGCCCAGTAGTGTTCACTGATGGATCTGCCACTGGACCTGCAGACACAAGAATATACTATTTTAAAGAGGGGAAAATATTGAAATGGGAGTCTCTGACTGGAACTGCTAAGCATATTGAAGAATGCTCATGTTACGGGGAACGAACAGGAATTACCTGCACATGCAGGGACAATTGGCAGGGCTCAAATAGACCAGTGATTCAGATAGACCCAGTAGCAATGACACACACTAGTCAATATATATGCAGTCCTGTTCTTACAGACAATCCCCGACCGAATGACCCAAATATAGGTAAGTGTAATGACCCTTATCCAGGTAATAATAACAATGGAATCAAGGGATTCTCATACCTGGATGGGGCTAACACTTGGCTAGGGAGGACAATAAGCACAGCCTCGAGGTCTGGATACGAGATGTTAAAAGTGCCAAATGCATTGACAGATGATAGATCAAAGCCCATTCAAGGTCAGACAATTGTATTAAACGCTGACTGGAGTGGTTACAGTGGATCTTTCATGGACTATTGGGCTGAAGGGGACTGCTATCGAGCGTGTTTTTATGTGGAGTTGATACGTGGAAGACCCAAGGAGGATAAAGTGTGGTGGACCAGCAATAGTATAGTATCGATGTGTTCCAGTACAGAATTCCTGGGACAATGGAACTGGCCTGATGGGGCTAAAATAGAGTACTTCCTCTAA
>A/chicken/Dongguan/173/2014
ATGAACACTCAAATCCTGGTATTCGCTCTGATTGCGATCATTCCAACAAATGCAGACAAAATCTGCCTCGGACATCATGCCGTGTCAAACGGAACCAAAGTAAACACATTAACTGAAAGAGGAGTGGAAGTCGTCAATGCAACTGAAACAGTGGAACGAACAAACATCCCCAGGATCTGCTCAAAAGGGAAAAAGACAGTTGACCTCGGTCAATGTGGACTCCTGGGGACAGTCACTGGACCACCTCAATGTGACCAATTCCTAGAATTTTCAGCCGATTTAATTATTGAGAGGCGAGAAGGAAGTGATGTCTGTTATCCTGGGAAATTCGTGAATGAAGAAGCTCTGAGGCAAATTCTCAGAGAATCAGGCGGAATTGACAAGGAAGCAATGGGATTCACATACAGTGGAATAAGAGCTAATGGAGCAACCAGTGCATGTAGGAGATCAGGATCTTCATTCTATGCAGAAATGAAATGGCTCCTGTCAAACACAGATAATGCTGCATTCCCGCAAATGACTAAGTCATATAAAAATACAAGAAAAAGCCCAGCTCTAATAGTATGGGGGATCCATCATTCCGTATCAACTGCAGAGCAAACCAAGCTATATGGGAGTGGAAACAAACTGGTGACAGTTGGGAGTTCTAATTATCAACAATCTTTTGTACCGAGTCCAGGAGCGAGACCACAAGTTAATGGTTTATCTGGAAGAATTGACTTTCATTGGCTAATGCTAAATCCCAATGATACAGTCACTTTCAGTTTCAATGGGGCTTTCATAGCTCCAGACCGTGCAAGCTTCCTGAGAGGAAAATCTATGGGAATCCAGAGTGGAGTACAGGTTGATGCCAATTGTGAAGGGGACTGCTATCATAGTGGAGGGACAATAATAAGCAACTTGCCATTTCAGAACATAGATAGCAGGGCAGTTGGAAAATGTCCGAGATATGTTAAGCAAAAGAGTCTGCTGCTAGCAACAGGGATGAAGAATGTTCCTGAGATTCCAAAGGGAA------------GAGGCCTATTTGGTGCTATAGCGGGTTTCATTGAAAATGGATGGGAAGGCCTAATTGATGGTTGGTATGGTTTCAGACACCAGAATGCACAGGGAGAGGGAACTGCTGCAGATTACAAAAGCACTCAATCGGCAATTGATCAAATAACAGGAAAATTAAACCGGCTTATAGAAAAAACCAACCAACAATTTGAGTTGATAGACAATGAATTCAATGAGGTAGAGAAGCAAATCGGTAATGTGATAAATTGGACCAGAGATTCTATAACAGAAGTGTGGTCATACAATGCCGAACTCTTGGTAGCAATGGAGAACCAGCATACAATTGATCTGGCTGATTCAGAAATGGACAAACTGTACGAACGAGTAAAAAGACAGCTGAGAGAGAATGCTGAAGAAGATGGCACTGGTTGCTTTGAAATATTTCACAAGTGTGATAATGACTGTATGGCCAGTATTAGAAATAACACCTATGATCACAGCAAATACAGGGAAGAGGCAATGCAAAATAGAATACAGATTGACCCAGTCAAACTAAGCAGCGGCTACAAAGATGTGATACTTTGGTTTAGCTTCGGGGCATCATGTTTCATACTTCTAGCCATTGTAATGGGCCTTGTCTTCATATGTGTAAAGAATGGAAACATGCGGTGCACTATTTGTATATAAATGAATCCAAATCAGAAGATTCTATGCACTTCAGCCACTGCTATCATAATAGGCGCAATCGCAGTACTCATTGGAATAGCAAACCTAGGATTGAACATAGGACTGCATCTAAAACCGGGCTGCAATTGCTCACACTCACAACCTGAAACAACCAACACAAGCCAAACAATAATAAACAACTATTATAATGAAACAAACATCACCAACATCCAAATGGAAGAGAGAACAAGCAAGAATTTCAATAACTTAACTAAAGGGCTCTGTACTATAAATTCATGGCACATATATGGGAAAGACAATGCAGTAAGAATTGGAGAGAGCTCGGATGTTTTAGTCACAAGAGAACCCTATGTTTCATGCGACCCAGATGAATGCAGGTTCTATGCTCTCAGCCAAGGAACAACAATCAGAGGGAAACACTCAAACGGAACAATACACGATAGGTCCCAGTATCGCGCCCTGATAAGCTGGCCACTATCATCACCGCCCACAGTGTACAACAGCAGGGTGGAATGCATTGGGTGGTCAAGTACTAGTTGCCATGATGGCAAATCCAGGATGTCAATATGTATATCAGGACCAAACAACAATGCATCTGCAGTAGTATGGTACAACAGAAGGCCTGTTGCAGAAATTAACACATGGGCCCAAAACATACTAAGAACACAGGAATCTGAATGTGTATGCCACAACGGCGTATGCCCAGTAGTGTTCACTGATGGATCTGCCACTGGACCTGCAGACACAAGAATATACTATTTTAAAGAGGGGAAAATATTGAAATGGGAGTCTCTGACTGGAACTGCTAAGCATATTGAAGAATGCTCATGTTACGGGGAACGAACAGGAATTACCTGCACATGCAGGGACAATTGGCAGGGCTCAAATAGACCAGTGATTCAGATAGACCCAGTAGCAATGACACACACTAGTCAATATATATGCAGTCCTGTTCTTACAGACAATCCCCGACCGAATGACCCAAATATAGGTAAGTGTAATGACCCTTATCCAGGTAATAATAACAATGGAGTCAAGGGATTCTCATACCTGGATGGGGCTAACACTTGGCTAGGGAGGACAATAAGCACAGCCTCGAGGTCTGGATACGAGATGTTAAAAGTGCCAAATGCATTGACAGATGATAGATCAAAGCCCATTCAAGGTCAGACAATTGTATTAAACGCTGACTGGAGTGGTTACAGTGGATCTTTCATGGACTATTGGGCTGAAGGGGACTGCTATCGAGCGTGTTTTTATGTGGAGTTGATACGTGGAAGACCCAAGGAGGATAAAGTGTGGTGGACCAGCAATAGTATAGTATCGATGTGTTCCAGTACAGAATTCCTGGGACAATGGAACTGGCCTGATGGGGCAAAAATAGAGTACTTCCTCTAA
>A/chicken/Dongguan/178/2014
ATGAACACTCAAATCCTGGTATTCGCTCTGATTGCGATCATTCCAACAAATGCAGACAAAATCTGCCTCGGACATCATGCCGTGTCAAACGGAACCAAAGTAAACACATTAACTGAAAGAGGAGTGGAAGTCGTCAATGCAACTGAAACAGTGGAACGAACAAACATCCCCAGGATCTGCTCAAAAGGGAAAAAGACAGTTGACCTCGGTCAATGTGGACTCCTGGGGACAGTCACTGGACCACCTCAATGTGACCAATTCCTAGAATTTTCAGCCGATTTAATTATTGAGAGGCGAGAAGGAAGTGATGTCTGTTATCCTGGGAAATTCGTGAATGAAGAAGCTCTGAGGCAAATTCTCAGAGAATCAGGCGGAATTGACAAGGAAGCAATGGGATTCACATACAGTGGAATAAGAGCTAATGGAGCAACCAGTGCATGTAGGAGATCAGGATCTTCATTCTATGCAGAAATGAAATGGCTCCTGTCAAACACAGATAATGCTGCATTCCCGCAAATGACTAAGTCATATAAAAATACAAGAAAAAGCCCAGCTCTAATAGTATGGGGGATCCATCATTCCGTATCAACTGCAGAGCAAACCAAGCTATATGGGAGTGGAAACAAACTGGTGACAGTTGGGAGTTCTAATTATCAACAATCTTTTGTACCGAGTCCAGGAGCGAGACCACAAGTTAATGGTTTATCTGGAAGAATTGACTTTCATTGGCTAATGCTAAATCCCAATGATACAGTCACTTTCAGTTTCAATGGGGCTTTCATAGCTCCAGACCGTGCAAGCTTCCTGAGAGGAAAATCTATGGGAATCCAGAGTGGAGTACAGGTTGATGCCAATTGTGAAGGGGACTGCTATCATAGTGGAGGGACAATAATAAGCAACTTGCCATTTCAGAACATAGATAGCAGGGCAGTTGGAAAATGTCCGAGATATGTTAAGCAAAAGAGTCTGCTGCTAGCAACAGGGATGAAGAATGTTCCTGAGATTCCAAAGGGAA------------GAGGCCTATTTGGTGCTATAGCGGGTTTCATTGAAAATGGATGGGAAGGCCTAATTGATGGTTGGTATGGTTTCAGACACCAGAATGCACAGGGAGAGGGAACTGCTGCAGATTACAAAAGCACTCAATCGGCAATTGATCAAATAACAGGAAAATTAAACCGGCTTATAGAAAAAACCAACCAACAATTTGAGTTGATAGACAATGAATTCAATGAGGTAGAGAAGCAAATCGGTAATGTGATAAATTGGACCAGAGATTCTATAACAGAAGTGTGGTCATACAATGCCGAACTCTTGGTAGCAATGGAGAACCAGCATACAATTGATCTGGCTGATTCAGAAATGGACAAACTGTACGAACGAGTAAAAAGACAGCTGAGAGAGAATGCTGAAGAAGATGGCACTGGTTGCTTTGAAATATTTCACAAGTGTGATAATGACTGTATGGCCAGTATTAGAAATAACACCTATGATCACAGCAAATACAGGGAAGAGGCAATGCAAAATAGAATACAGATTGACCCAGTCAAACTAAGCAGCGGCTACAAAGATGTGATACTTTGGTTTAGCTTCGGGGCATCATGTTTCATACTTCTAGCCATTGTAATGGGCCTTGTCTTCATATGTGTAAAGAATGGAAACATGCGGTGCACTATTTGTATATAAATGAATCCAAATCAGAAGATTCTATGCACTTCAGCCACTGCTATCATAATAGGCGCAATCGCAGTACTCATTGGAATAGCAAACCTAGGATTGAACATAGGACTGCATCTAAAACCGGGCTGCAATTGCTCACACTCACAACCTGAAACAACCAACACAAGCCAAACAATAATAAACAACTATTATAATGAAACAAACATCACCAACATCCAAATGGAAGAGAGAACAAGCAAGAATTTCAATAACTTAACTAAAGGGCTCTGTACTATAAATTCATGGCACATATATGGGAAAGACAATGCAGTAAGAATTGGAGAGAGCTCGGATGTTTTAGTCACAAGAGAACCCTATGTTTCATGCGACCCAGATGAATGCAGGTTCTATGCTCTCAGCCAAGGAACAACAATCAGAGGGAAACACTCAAACGGAACAATACACGATAGGTCCCAGTATCGCGCCCTGATAAGCTGGCCACTATCATCACCGCCCACAGTGTACAACAGCAGGGTGGAATGCATTGGGTGGTCAAGTACTAGTTGCCATGATGGCAAATCCAGGATGTCAATATGTATATCAGGACCAAACAACAATGCATCTGCAGTAGTATGGTACAACAGAAGGCCTGTTGCAGAAATTAACACATGGGCCCAAAACATACTAAGAACACAGGAATCTGAATGTGTATGCCACAACGGCGTATGCCCAGTAGTGTTCACTGATGGATCTGCCACTGGACCTGCAGACACAAGAATATACTATTTTAAAGAGGGGAAAATATTGAAATGGGAGTCTCTGACTGGAACTGCTAAGCATATTGAAGAATGCTCATGTTACGGGGAACGAACAGGAATTACCTGCACATGCAGGGACAATTGGCAGGGCTCAAATAGACCAGTGATTCAGATAGACCCAGTAGCAATGACACACACTAGTCAATATATATGCAGTCCTGTTCTTACAGACAATCCCCGACCGAATGACCCAAATATAGGTAAGTGTAATGACCCTTATCCAGGTAATAATAACAATGGAGTCAAGGGATTCTCATACCTGGATGGGGCTAACACTTGGCTAGGGAGGACAATAAGCACAGCCTCGAGGTCTGGATACGAGATGTTAAAAGTGCCAAATGCATTGACAGATGATAGATCAAAGCCCATTCAAGGTCAGACAATTGTATTAAACGCTGACTGGAGTGGTTACAGTGGATCTTTCATGGACTATTGGGCTGAAGGGGACTGCTATCGAGCGTGTTTTTATGTGGAGTTGATACGTGGAAGACCCAAGGAGGATAAAGTGTGGTGGACCAGCAATAGTATAGTATCGATGTGTTCCAGTACAGAATTCCTGGGACAATGGAACTGGCCTGATGGGGCAAAAATAGAGTACTTCCTCTAA
>A/chicken/Dongguan/189/2014
ATGAACACTCAAATCCTGGTATTCGCTCTGATTGCGATCATTCCAACAAATGCAGACAAAATCTGCCTCGGACATCATGCCGTGTCAAACGGAACCAAAGTAAACACATTAACTGAAAGAGGAGTGGAAGTCGTCAATGCAACTGAAACAGTGGAACGAACAAACATCCCCAGGATCTGCTCAAAAGGGAAAAAGACAGTTGACCTCGGTCAATGTGGACTCCTGGGGACAGTCACTGGACCACCTCAATGTGACCAATTCCTAGAATTTTCAGCCGATTTAATTATTGAGAGGCGAGAAGGAAGTGATGTCTGTTATCCTGGGAAATTCGTGAATGAAGAAGCTCTGAGGCAAATTCTCAGAGAATCAGGCGGAATTGACAAGGAAGCAATGGGATTCACATACAGTGGAATAAGAGCTAATGGAGCAACCAGTGCATGTAGGAGATCAGGATCTTCATTCTATGCAGAAATGAAATGGCTCCTGTCAAACACAGATAATGCTGCATTCCCGCAAATGACTAAGTCATATAAAAATACAAGAAAAAGCCCAGCTCTAATAGTATGGGGGATCCATCATTCCGTATCAACTGCAGAGCAAACCAAGCTATATGGGAGTGGAAACAAACTGGTGACAGTTGGGAGTTCTAATTATCAACAATCTTTTGTACCGAGTCCAGGAGCGAGACCACAAGTTAATGGTTTATCTGGAAGAATTGACTTTCATTGGCTAATGCTAAATCCCAATGATACAGTCACTTTCAGTTTCAATGGGGCTTTCATAGCTCCAGACCGTGCAAGCTTCCTGAGAGGAAAATCTATGGGAATCCAGAGTGGAGTACAGGTTGATGCCAATTGTGAAGGGGACTGCTATCATAGTGGAGGGACAATAATAAGCAACTTGCCATTTCAGAACATAGATAGCAGGGCAGTTGGAAAATGTCCGAAATATGTTAAGCAAAAGAGTCTGCTGCTAGCAACAGGGATGAAGAATGTTCCTGAGATTCCAAAGGGAA------------GAGGCCTATTTGGTGCTATAGCGGGTTTCATTGAAAATGGATGGGAAGGCCTAATTGATGGTTGGTATGGTTTCAGACACCAGAATGCACAGGGAGAGGGAACTGCTGCAGATTACAAAAGCACTCAATCGGCAATTGATCAAATAACAGGAAAATTAAACCGGCTTATAGAAAAAACCAACCAACAATTTGAGTTGATAGACAATGAATTCAATGAGGTAGAGAAGCAAATCGGTAATGTGATAAATTGGACCAGAGATTCTATAACAGAAGTGTGGTCATACAATGCCGAACTCTTGGTAGCAATGGAGAACCAGCATACAATTGATCTGGCTGATTCAGAAATGGACAAACTGTACGAACGAGTAAAAAGACAGCTGAGAGAGAATGCTGAAGAAGATGGCACTGGTTGCTTTGAAATATTTCACAAGTGTGATAATGACTGTATGGCCAGTATTAGAAATAACACCTATGATCACAGCAAATACAGGGAAGAGGCAATGCAAAATAGAATACAGATTGACCCAGTCAAACTAAGCAGCGGCTACAAAGATGTGATACTTTGGTTTAGCTTCGGGGCATCATGTTTCATACTTCTAGCCATTGTAATGGGCCTTGTCTTCATATGTGTAAAGAATGGAAACATGCGGTGCACTATTTGTATATAAATGAATCCAAATCAGAAGATTCTATGCACTTCAGCCACTGCTATCATAATAGGCGCAATCGCAGTACTCATTGGAATAGCAAACCTAGGATTGAACATAGGACTGCATCTAAAACCGGGCTGCAATTGCTCACACTCACAACCTGAAACAACCAACACAAGCCAAACAATAATAAACAACTATTATAATGAAACAAACATCACCAACATCCAAATGGAAGAGAGAACAAGCAAGAATTTCAATAACTTAACTAAAGGGCTCTGTACTATAAATTCATGGCACATATATGGGAAAGACAATGCAGTAAGAATTGGAGAGAGCTCGGATGTTTTAGTCACAAGAGAACCCTATGTTTCATGCGACCCAGATGAATGCAGGTTCTATGCTCTCAGCCAAGGAACAACAATCAGAGGGAAACACTCAAACGGAACAATACACGATAGGTCCCAGTATCGCGCCCTGATAAGCTGGCCACTATCATCACCGCCCACAGTGTACAACAGCAGGGTGGAATGCATTGGGTGGTCAAGTACTAGTTGCCATGATGGCAAATCCAGGATGTCAATATGTATATCAGGACCAAACAACAATGCATCTGCAGTAGTATGGTACAACAGAAGGCCTGTTGCAGAAATTAACACATGGGCCCAAAACATACTAAGAACACAGGAATCTGAATGTGTATGCCACAACGGCGTATGCCCAGTAGTGTTCACTGATGGATCTGCCACTGGACCTGCAGACACAAGAATATACTATTTTAAAGAGGGGAAAATATTGAAATGGGAGTCTCTGACTGGAACTGCTAAGCATATTGAAGAATGCTCATGTTACGGGGAACGAACAGGAATTACCTGCACATGCAGGGACAATTGGCAGGGCTCAAATAGACCAGTGATTCAGATAGACCCAGTAGCAATGACACACACTAGTCAATATATATGCAGTCCTGTTCTTACAGACAATCCCCGACCGAATGACCCAAATATAGGTAAGTGTAATGACCCTTATCCAGGTAATAATAACAATGGAGTCAAGGGATTCTCATACCTGGATGGGGCTAACACTTGGCTAGGGAGGACAATAAGCACAGCCTCGAGGTCTGGATACGAGATGTTAAAAGTGCCAAATGCATTGACAGATGATAGATCAAAGCCCATTCAAGGTCAGACAATTGTATTAAACGCTGACTGGAGTGGTTACAGTGGATCTTTCATGGACTATTGGGCTGAAGGGGACTGCTATCGAGCGTGTTTTTATGTGGAGTTGATACGTGGAAGACCCAAGGAGGATAAAGTGTGGTGGACCAGCAATAGTATAGTATCGATGTGTTCCAGTACAGAATTCCTGGGACAATGGAACTGGCCTGATGGGGCAAAAATAGAGTACTTCCTCTAA
>A/chicken/Dongguan/191/2014
ATGAACACTCAAATCCTGGTATTCGCTCTGATTGCGATCATTCCAACAAATGCAGACAAAATCTGCCTCGGACATCATGCCGTGTCAAACGGAACCAAAGTAAACACATTAACTGAAAGAGGAGTGGAAGTCGTCAATGCAACTGAAACAGTGGAACGAACAAACATCCCCAGGATCTGCTCAAAAGGGAAAAAGACAGTTGACCTCGGTCAATGTGGACTCCTGGGGACAATCACTGGACCACCTCAATGTGACCAATTCCTAGAATTTTCAGCCGATTTAATTATTGAGAGGCGAGAAGGAAGTGATGTCTGTTATCCTGGGAAATTCGTGAATGAAGAAGCTCTGAGGCAAATTCTCAGAAAATCAGGCGGAATTGACAAGGAAGCAATGGGATTCACATACAGTGGAATAAGAACTAATGGAGCAACCAGTGCATGTAGGAGATCAGGATCTTCATTCTATGCAGAAATGAAATGGCTCCTGTCAAACACAGATAATGCTGCATTCCCGCAAATGACTAAGTCATATAAAAATACAAGAAAAAGCCCAGCTATAATAGTATGGGGGATCCATCATTCCGTATCGACTGCAGAGCAAACCAAGCTATATGGGAGTGGAAACAAACTGGTGACAGTTGGGAGTTCTAATTATCAACAATCTTTTGTACCGAGTCCAGGAGCGAGACCACAAGTTAATGGTTTATCTGGAAGAATTGACTTTCATTGGCTAATGCTAAATCCCAATGATACAGTCACTTTCAGTTTCAATGGGGCTTTCATAGCTCCAGACCGTGCAAGCTTCCTGAGAGGAAAATCTATGGGAATCCAGAGTGGAGTACAGGTTGATGCCGATTGTGAAGGGGACTGCTATCATAGTGGAGGGACAATAATAAGTAACTTGCCATTTCAGAACATAGATAGCAGGGCAGTTGGAAAATGTCCGAGATATGTTAAGCAAAGGAGTCTGCTGCTAGCAACAGGGATGAAGAATGTTCCTGAGATTCCAAAGGGAA------------GAGGCCTATTTGGTGCTATAGCGGGTTTCATTGAAAATGGATGGGAAGGCCTAATTGATGGTTGGTATGGTTTCAGACACCAGAATGCACAGGGAGAGGGAACTGCTGCAGATTACAAAAGCACTCAATCGGCAATTGATCAAATAACAGGAAAATTAAACCGGCTTATAGAAAAAACCAACCAACAATTTGAGTTGATAGACAATGAATTCAACGAGGTAGAGAAGCAAATCGGTAATGTGATAAACTGGACCAGAGATTCTATAACAGAAGTGTGGTCATACAATGCTGAACTCTTGGTAGCAATGGAGAACCAGCATACAATTGATCTGGCTGATTCAGAAATGGACAAACTGTACGAACGAGTGAAAAGACAGCTGAGAGAGAATGCTGAAGAAGATGGCACTGGTTGCTTTGAAATATTTCACAAGTGTGATGATGACTGTATGGCCAGCATTAGGAATAACACCTATGATCACAGCAAATACAGGGAAGAGGCAATGCAAAATAGAATACAGATTGACCCAGTCAAACTAAGCAGCGGCTACAAAGATGTGATACTTTGGTTTAGCTTCGGGGCATCATGTTTCATACTTCTAGCCATTGTAATGGGCCTTGTCTTCATATGTGTAAAGAATGGAAACATGCGGTGCACTATTTGTATATAAATGAATCCAAATCAGAAGATTCTATGCACTTCAGCCACTGCTATCATAATAGGCGCAATCGCAGTACTCATTGGAATAGCAAACCTAGGATTGAACATAGGACTGCATCTAAAACCGGGCTTCAATTGCTCACACTCACAACCTGAAACAACCAACACAAGCCAAACAATAATAAACAACTATTATAATGAAACAAACATCACCAACATCCAAATGGAAGAGAGAACAAGCAAGAATTTCAATAACTTAACTAAAGGGCTCTGTACTATAAATTCATGGCACATATATGGGAAAGACAATGCAGTAAGAATTGGAGAGAGCTCGGATGTTTTAGTCACAAGAGAACCCTATGTGTCATGCGACCCAGATGAATGCAGGTTCTATGCTCTCAGCCAAGGAACAACAATCAGAGGGAAACACTCAAACGGAACAATACACGATAGGTCCCAGTATCGCGCCCTGATAAGCTGGCCACTATCATCACCGCCCACAGTGTACAACAGCAGGGTGGAATGCATTGGGTGGTCAAGTACTAGTTGCCATGATGGCAAATCCAGGATGTCAATATGTATATCAGGACCAAACAACAATGCATCTGCAGTAGTATGGTACAACAGAAGGCCTGTTGCAGAAATTAACACATGGGCCCGAAACATACTAAGAACACAGGAGTCTGAATGTGTATGCCACAACGGCGTATGCCCAGTAGTGTTCACTGATGGATCTGCCACTGGACCTGCAGACACAAGAATATACTATTTTAAAGAGGGGAAAATATTGAAATGGGAGTCTCTGACTGGAACTGCTAAGCATATTGAAGAATGCTCATGTTACGGGGAACGAACAGGAATTACCTGCACATGCAGGGACAATTGGCAGGGCTCAAATAGACCAGTGATTCAGATAGACCCAGTAGCAATGACACACACTAGTCAATATATATGCAGTCCTGTTCTTACAGACAATCCCCGACCGAATGACCCAAATATAGGTAAGTGTAATGACCCTTATCCAGGTAATAATAACAATGGAATCAAGGGATTCTCATACCTGGATGGGGCTAACACTTGGCTAGGGAGGACAATAAGCACAGCCTCGAGGTCTGGATACGAGATGTTAAAAGTGCCAAATGCATTGACAGATGATAGATCAAAGCCCATTCAAGGTCAGACAATTGTATTAAACGCTGACTGGAGTGGTTACAGTGGATCTTTCATGGACTATTGGGCTGAAGGGGACTGCTATCGAGCGTGTTTTTATGTGGAGTTGATACGTGGAAGACCCAAGGAGGATAAAGTGTGGTGGACCAGCAATAGTATAGTATCGATGTGTTCCAGTACAGAATTCCTGGGACAATGGAACTGGCCTGATGGGGCTAAAATAGAGTACTTCCTCTAA
>A/chicken/Dongguan/210/2014
ATGAACACTCAAATCCTGGTATTCGCTCTGATTGCGATCATTCCAACAAATGCAGACAAAATCTGCCTCGGACATCATGCCGTGTCAAACGGAACCAAAGTAAACACATTAACTGAAAGAGGAGTGGAAGTCGTCAATGCAACTGAAACAGTGGAACGAACAAACATCCCCAGGATCTGCTCAAAAGGGAAAAAGACAGTTGACCTCGGTCAATGTGGACTCCTGGGGACAGTCACTGGACCACCTCAATGTGACCAATTCCTAGAATTTTCAGCCGATTTAATTATTGAGAGGCGAGAAGGAAGTGATGTCTGTTATCCTGGGAAATTCGTGAATGAAGAAGCTCTGAGGCAAATTCTCAGAGAATCAGGCGGAATTGACAAGGAAGCAATGGGATTCACATACAGTGGAATAAGAGCTAATGGAGCAACCAGTGCATGTAGGAGATCAGGATCTTCATTCTATGCAGAAATGAAATGGCTCCTGTCAAACACAGATAATGCTGCATTCCCGCAAATGACTAAGTCATATAAAAATACAAGAAAAAGCCCAGCTCTAATAGTATGGGGGATCCATCATTCCGTATCAACTGCAGAGCAAACCAAGCTATATGGGAGTGGAAACAAACTGGTGACAGTTGGGAGTTCTAATTATCAACAATCTTTTGTACCGAGTCCAGGAGCGAGACCACAAGTTAATGGTTTATCTGGAAGAATTGACTTTCATTGGCTAATGCTAAATCCCAATGATACAGTCACTTTCAGTTTCAATGGGGCTTTCATAGCTCCAGACCGTGCAAGCTTCCTGAGAGGAAAATCTATGGGAATCCAGAGTGGAGTACAGGTTGATGCCAATTGTGAAGGGGACTGCTATCATAGTGGAGGGACAATAATAAGCAACTTGCCATTTCAGAACATAGATAGCAGGGCAGTTGGAAAATGTCCGAGATATGTTAAGCAAAAGAGTCTGCTGCTAGCAACAGGGATGAAGAATGTTCCTGAGATTCCAAAGGGAA------------GAGGCCTATTTGGTGCTATAGCGGGTTTCATTGAAAATGGATGGGAAGGCCTAATTGATGGTTGGTATGGTTTCAGACACCAGAATGCACAGGGAGAGGGAACTGCTGCAGATTACAAAAGCACTCAATCGGCAATTGATCAAATAACAGGAAAATTAAACCGGCTTATAGAAAAAACCAACCAACAATTTGAGTTGATAGACAATGAATTCAATGAGGTAGAGAAGCAAATCGGTAATGTGATAAATTGGACCAGAGATTCTATAACAGAAGTGTGGTCATACAATGCCGAACTCTTGGTAGCAATGGAGAACCAGCATACAATTGATCTGGCTGATTCAGAAATGGACAAACTGTACGAACGAGTAAAAAGACAGCTGAGAGAGAATGCTGAAGAAGATGGCACTGGTTGCTTTGAAATATTTCACAAGTGTGATAATGACTGTATGGCCAGTATTAGAAATAACACCTATGATCACAGCAAATACAGGGAAGAGGCAATGCAAAATAGAATACAGATTGACCCAGTCAAACTAAGCAGCGGCTACAAAGATGTGATACTTTGGTTTAGCTTCGGGGCATCATGTTTCATACTTCTAGCCATTGTAATGGGCCTTGTCTTCATATGTGTAAAGAATGGAAACATGCGGTGCACTATTTGTATATAAATGAATCCAAATCAGAAGATTCTATGCACTTCAGCCACTGCTATCATAATAGGCGCAATCGCAGTACTCATTGGAATAGCAAACCTAGGATTGAACATAGGACTGCATCTAAAACCGGGCTGCAATTGCTCACACTCACAACCTGAAACAACCAACACAAGCCAAACAATAATAAACAACTATTATAATGAAACAAACATCACCAACATCCAAATGGAAGAGAGAACAAGCAAGAATTTCAATAACTTAACTAAAGGGCTCTGTACTATAAATTCATGGCACATATATGGGAAAGACAATGCAGTAAGAATTGGAGAGAGCTCGGATGTTTTAGTCACAAGAGAACCCTATGTTTCATGCGACCCAGATGAATGCAGGTTCTATGCTCTCAGCCAAGGAACAACAATCAGAGGGAAACACTCAAACGGAACAATACACGATAGGTCCCAGTATCGCGCCCTGATAAGCTGGCCACTATCATCACCGCCCACAGTGTACAACAGCAGGGTGGAATGCATTGGGTGGTCAAGTACTAGTTGCCATGATGGCAAATCCAGGATGTCAATATGTATATCAGGACCAAACAACAATGCATCTGCAGTAGTATGGTACAACAGAAGGCCTGTTGCAGAAATTAACACATGGGCCCAAAACATACTAAGAACACAGGAATCTGAATGTGTATGCCACAACGGCGTATGCCCAGTAGTGTTCACTGATGGATCTGCCACTGGACCTGCAGACACAAGAATATACTATTTTAAAGAGGGGAAAATATTGAAATGGGAGTCTCTGACTGGAACTGCTAAGCATATTGAAGAATGCTCATGTTACGGGGAACGAACAGGAATTACCTGCACATGCAGGGACAATTGGCAGGGCTCAAATAGACCAGTGATTCAGATAGACCCAGTAGCAATGACACACACTAGTCAATATATATGCAGTCCTGTTCTTACAGACAATCCCCGACCGAATGACCCAAATATAGGTAAGTGTAATGACCCTTATCCAGGTAATAATAACAATGGAGTCAAGGGATTCTCATACCTGGATGGGGCTAACACTTGGCTAGGGAGGACAATAAGCACAGCCTCGAGGTCTGGATACGAGATGTTAAAAGTGCCAAATGCATTGACAGATGATAGATCAAAGCCCATTCAAGGTCAGACAATTGTATTAAACGCTGACTGGAGTGGTTACAGTGGATCTTTCATGGACTATTGGGCTGAAGGGGACTGCTATCGAGCGTGTTTTTATGTGGAGTTGATACGTGGAAGACCCAAGGAGGATAAAGTGTGGTGGACCAGCAATAGTATAGTATCGATGTGTTCCAGTACAGAATTCCTGGGACAATGGAACTGGCCTGATGGGGCAAAAATAGAGTACTTCCTCTAA
>A/chicken/Dongguan/213/2014
ATGAACACTCAAATCCTGGTATTCGCTCTGATTGCGATCATTCCAACAAATGCAGACAAAATCTGCCTCGGACATCATGCCGTGTCAAACGGAACCAAAGTAAACACATTAACTGAAAGAGGAGTGGAAGTCGTCAATGCAACTGAAACAGTGGAACGAACAAACATCCCCAGGATCTGCTCAAAAGGGAAAAAGACAGTTGACCTCGGTCAATGTGGACTCCTGGGGACAGTCACTGGACCACCTCAATGTGACCAATTCCTAGAATTTTCAGCCGATTTAATTATTGAGAGGCGAGAAGGAAGTGATGTCTGTTATCCTGGGAAATTCGTGAATGAAGAAGCTCTGAGGCAAATTCTCAGAGAATCAGGCGGAATTGACAAGGAAGCAATGGGATTCACATACAGTGGAATAAGAGCTAATGGAGCAACCAGTGCATGTAGGAGATCAGGATCTTCATTCTATGCAGAAATGAAATGGCTCCTGTCAAACACAGATAATGCTGCATTCCCGCAAATGACTAAGTCATATAAAAATACAAGAAAAAGCCCAGCTCTAATAGTATGGGGGATCCATCATTCCGTATCAACTGCAGAGCAAACCAAGCTATATGGGAGTGGAAACAAACTGGTGACAGTTGGGAGTTCTAATTATCAACAATCTTTTGTACCGAGTCCAGGAGCGAGACCACAAGTTAATGGTTTATCTGGAAGAATTGACTTTCATTGGCTAATGCTAAATCCCAATGATACAGTCACTTTCAGTTTCAATGGGGCTTTCATAGCTCCAGACCGTGCAAGCTTCCTGAGAGGAAAATCTATGGGAATCCAGAGTGGAGTACAGGTTGATGCCAATTGTGAAGGGGACTGCTATCATAGTGGAGGGACAATAATAAGCAACTTGCCATTTCAGAACATAGATAGCAGGGCAGTTGGAAAATGTCCGAGATATGTTAAGCAAAAGAGTCTGCTGCTAGCAACAGGGATGAAGAATGTTCCTGAGATTCCAAAGGGAA------------GAGGCCTATTTGGTGCTATAGCGGGTTTCATTGAAAATGGATGGGAAGGCCTAATTGATGGTTGGTATGGTTTCAGACACCAGAATGCACAGGGAGAGGGAACTGCTGCAGATTACAAAAGCACTCAATCGGCAATTGATCAAATAACAGGAAAATTAAACCGGCTTATAGAAAAAACCAACCAACAATTTGAGTTGATAGACAATGAATTCAATGAGGTAGAGAAGCAAATCGGTAATGTGATAAATTGGACCAGAGATTCTATAACAGAAGTGTGGTCATACAATGCCGAACTCTTGGTAGCAATGGAGAACCAGCATACAATTGATCTGGCTGATTCAGAAATGGACAAACTGTACGAACGAGTAAAAAGACAGCTGAGAGAGAATGCTGAAGAAGATGGCACTGGTTGCTTTGAAATATTTCACAAGTGTGATAATGACTGTATGGCCAGTATTAGAAATAACACCTATGATCACAGCAAATACAGGGAAGAGGCAATGCAAAATAGAATACAGATTGACCCAGTCAAACTAAGCAGCGGCTACAAAGATGTGATACTTTGGTTTAGCTTCGGGGCATCATGTTTCATACTTCTAGCCATTGTAATGGGCCTTGTCTTCATATGTGTAAAGAATGGAAACATGCGGTGCACTATTTGTATATAAATGAATCCAAATCAGAAGATTCTATGCACTTCAGCCACTGCTATCATAATAGGCGCAATCGCAGTACTCATTGGAATAGCAAACCTAGGATTGAACATAGGACTGCATCTAAAACCGGGCTGCAATTGCTCACACTCACAACCTGAAACAACCAACACAAGCCAAACAATAATAAACAACTATTATAATGAAACAAACATCACCAACATCCAAATGGAAGAGAGAACAAGCAAGAATTTCAATAACTTAACTAAAGGGCTCTGTACTATAAATTCATGGCACATATATGGGAAAGACAATGCAGTAAGAATTGGAGAGAGCTCGGATGTTTTAGTCACAAGAGAACCCTATGTTTCATGCGACCCAGATGAATGCAGGTTCTATGCTCTCAGCCAAGGAACAACAATCAGAGGGAAACACTCAAACGGAACAATACACGATAGGTCCCAGTATCGCGCCCTGATAAGCTGGCCACTATCATCACCGCCCACAGTGTACAACAGCAGGGTGGAATGCATTGGGTGGTCAAGTACTAGTTGCCATGATGGCAAATCCAGGATGTCAATATGTATATCAGGACCAAACAACAATGCATCTGCAGTAGTATGGTACAACAGAAGGCCTGTTGCAGAAATTAACACATGGGCCCAAAACATACTAAGAACACAGGAATCTGAATGTGTATGCCACAACGGCGTATGCCCAGTAGTGTTCACTGATGGATCTGCCACTGGACCTGCAGACACAAGAATATACTATTTTAAAGAGGGGAAAATATTGAAATGGGAGTCTCTGACTGGAACTGCTAAGCATATTGAAGAATGCTCATGTTACGGGGAACGAACAGGAATTACCTGCACATGCAGGGACAATTGGCAGGGCTCAAATAGACCAGTGATTCAGATAGACCCAGTAGCAATGACACACACTAGTCAATATATATGCAGTCCTGTTCTTACAGACAATCCCCGACCGAATGACCCAAATATAGGTAAGTGTAATGACCCTTATCCAGGTAATAATAACAATGGAGTCAAGGGATTCTCATACCTGGATGGGGCTAACACTTGGCTAGGGAGGACAATAAGCACAGCCTCGAGGTCTGGATACGAGATGTTAAAAGTGCCAAATGCATTGACAGATGATAGATCAAAGCCCATTCAAGGTCAGACAATTGTATTAAACGCTGACTGGAGTGGTTACAGTGGATCTTTCATGGACTATTGGGCTGAAGGGGACTGCTATCGAGCGTGTTTTTATGTGGAGTTGATACGTGGAAGACCCAAGGAGGATAAAGTGTGGTGGACCAGCAATAGTATAGTATCGATGTGTTCCAGTACAGAATTCCTGGGACAATGGAACTGGCCTGATGGGGCAAAAATAGAGTACTTCCTCTAA
>A/chicken/Dongguan/237/2014
ATGAACACTCAAATCCTGGTATTCGCTCTGATTGCGATCATTCCAACAAATGCAGACAAAATCTGCCTCGGACATCATGCCGTGTCAAACGGAACCAAAGTAAACACATTAACTGAAAGAGGAGTGGAAGTCGTCAATGCAACTGAAACAGTGGAACGAACAAACATCCCCAGGATCTGCTCAAAAGGGAAAAAGACAGTTGACCTCGGTCAATGTGGACTCCTGGGGACAGTCACTGGACCACCTCAATGTGACCAATTCCTAGAATTTTCAGCCGATTTAATTATTGAGAGGCGAGAAGGAAGTGATGTCTGTTATCCTGGGAAATTCGTGAATGAAGAAGCTCTGAGGCAAATTCTCAGAGAATCAGGCGGAATTGACAAGGAAGCAATGGGATTCACATACAGTGGAATAAGAGCTAATGGAGCAACCAGTGCATGTAGGAGATCAGGATCTTCATTCTATGCAGAAATGAAATGGCTCCTGTCAAACACAGATAATGCTGCATTCCCGCAAATGACTAAGTCATATAAAAATACAAGAAAAAGCCCAGCTCTAATAGTATGGGGGATCCATCATTCCGTATCAACTGCAGAGCAAACCAAGCTATATGGGAGTGGAAACAAACTGGTGACAGTTGGGAGTTCTAATTATCAACAATCTTTTGTACCGAGTCCAGGAGCGAGACCACAAGTTAATGGTTTATCTGGAAGAATTGACTTTCATTGGCTAATGCTAAATCCCAATGATACAGTCACTTTCAGTTTCAATGGGGCTTTCATAGCTCCAGACCGTGCAAGCTTCCTGAGAGGAAAATCTATGGGAATCCAGAGTGGAGTACAGGTTGATGCCAATTGTGAAGGGGACTGCTATCATAGTGGAGGGACAATAATAAGCAACTTGCCATTTCAGAACATAGATAGCAGGGCAGTTGGAAAATGTCCGAGATATGTTAAGCAAAAGAGTCTGCTGCTAGCAACAGGGATGAAGAATGTTCCTGAGATTCCAAAGGGAA------------GAGGCCTATTTGGTGCTATAGCGGGTTTCATTGAAAATGGATGGGAAGGCCTAATTGATGGTTGGTATGGTTTCAGACACCAGAATGCACAGGGAGAGGGAACTGCTGCAGATTACAAAAGCACTCAATCGGCAATTGATCAAATAACAGGAAAATTAAACCGGCTTATAGAAAAAACCAACCAACAATTTGAGTTGATAGACAATGAATTCAATGAGGTAGAGAAGCAAATCGGTAATGTGATAAATTGGACCAGAGATTCTATAACAGAAGTGTGGTCATACAATGCCGAACTCTTGGTAGCAATGGAGAACCAGCATACAATTGATCTGGCTGATTCAGAAATGGACAAACTGTACGAACGAGTGAAAAGACAGCTGAGAGAGAATGCTGAAGAAGATGGCACTGGTTGCTTTGAAATATTTCACAAGTGTGATAATGACTGTATGGCCAGTATTAGAAATAACACCTATGATCACAGCAAATACAGGGAAGAGGCAATGCAAAATAGAATACAGATTGACCCAGTCAAACTAAGCAGCGGCTACAAAGATGTGATACTTTGGTTTAGCTTCGGGGCATCATGTTTCATACTTCTAGCCATTGTAATGGGCCTTGTCTTCATATGTGTAAAGAATGGAAACATGCGGTGCACTATTTGTATATAAATGAATCCAAATCAGAAGATTCTATGCACTTCAGCCACTGCTATCATAATAGGCGCAATCGCAGTACTCATTGGAATAGCAAACCTAGGATTGAACATAGGACTGCATCTAAAACCGGGCTGCAATTGCTCACACTCACAACCTGAAACAACCAACACAAGCCAAACAATAATAAACAACTATTATAATGAAACAAACATCACCAACATCCAAATGGAAGAGAGAACAAGCAAGAATTTCAATAACTTAACTAAAGGGCTCTGTACTATAAATTCATGGCACATATATGGGAAAGACAATGCAGTAAGAATTGGAGAGAGCTCGGATGTTTTAGTCACAAGAGAACCCTATGTTTCATGCGACCCAGATGAATGCAGGTTCTATGCTCTCAGCCAAGGAACAACAATCAGAGGGAAACACTCAAACGGAACAATACACGATAGGTCCCAGTATCGCGCCCTGATAAGCTGGCCACTATCATCACCGCCCACAGTGTACAACAGCAGGGTGGAATGCATTGGGTGGTCAAGTACTAGTTGCCATGATGGAAAATCCAGGATGTCAATATGTATATCAGGACCAAACAACAATGCATCTGCAGTAGTATGGTACAACAGAAGGCCTGTTGCAGAAATTAACACATGGGCCCGAAACATACTAAGAACACAGGAATCTGAATGTGTATGCCACAACGGCGTATGCCCAGTAGTGTTCACTGATGGATCTGCCACTGGACCTGCAGACACAAGAATATACTATTTTAAAGAGGGGAAAATATTGAAATGGGAGTCTCTGACTGGAACTGCTAAGCATATTGAAGAATGCTCATGTTACGGGGAACGAACAGGAATTACCTGCACATGCAGGGACAATTGGCAAGGCTCAAATAGACCAGTGATTCAGATAGACCCAGTAGCAATGACACACACTAGTCAATATATATGCAGTCCTGTTCTTACAGACAATCCCCGACCGAATGACCCAAATATAGGTAAGTGTAATGACCCTTATCCAGGTAATAATAACAATGGAGTCAAGGGATTCTCATACCTGGATGGGGCTAACACTTGGCTAGGGAGGACAATAAGCACAGCCTCGAGGTCTGGATACGAGATGTTAAAAGTGCCAAATGCATTGACAGATGATAGATCAAAGCCCATTCAAGGTCAGACAATTGTATTAAACGCTGACTGGAGTGGTTACAGTGGATCTTTCATGGACTATTGGGCTGAAGGGGACTGCTATCGAGCGTGTTTTTATGTGGAGTTGATACGTGGAAGACCCAAGGAGGATAAAGTGTGGTGGACCAGCAATAGTATAGTATCGATGTGTTCCAGTACAGAATTCCTGGGACAATGGAACTGGCCTGATGGGGCAAAAATAGAGTACTTCCTCTAA
>A/chicken/Dongguan/248/2014
ATGAACACTCAAATCCTGGTATTCGCTCTGATTGCGATCATTCCAACAAATGCAGACAAAATCTGCCTCGGACATCATGCCGTGTCAAACGGAACCAAAGTAAACACATTAACTGAAAGAGGAGTGGAAGTCGTCAATGCAACTGAAACAGTGGAACGAACAAACATCCCCAGGATCTGCTCAAAAGGGAAAAAGACAGTTGACCTCGGTCAATGTGGACTCCTGGGGACAGTCACTGGACCACCTCAATGTGACCAATTCCTAGAATTTTCAGCCGATTTAATTATTGAGAGGCGAGAAGGAAGTGATGTCTGTTATCCTGGGAAATTCGTGAATGAAGAAGCTCTGAGGCAAATTCTCAGAGAATCAGGCGGAATTGACAAGGAAGCAATGGGATTCACATACAGTGGAATAAGAGCTAATGGAGCAACCAGTGCATGTAGGAGATCAGGATCTTCATTCTATGCAGAAATGAAATGGCTCCTGTCAAACACAGATAATGCTGCATTCCCGCAAATGACTAAGTCATATAAAAATACAAGAAAAAGCCCAGCTCTAATAGTATGGGGGATCCATCATTCCGTATCAACTGCAGAGCAAACCAAGCTATATGGGAGTGGAAACAAACTGGTGACAGTTGGGAGTTCTAATTATCAACAATCTTTTGTACCGAGTCCAGGAGCGAGACCACAAGTTAATGGTTTATCTGGAAGAATTGACTTTCATTGGCTAATGCTAAATCCCAATGATACAGTCACTTTCAGTTTCAATGGGGCTTTCATAGCTCCAGACCGTGCAAGCTTCCTGAGAGGAAAATCTATGGGAATCCAGAGTGGAGTACAGGTTGATGCCAATTGTGAAGGGGACTGCTATCATAGTGGAGGGACAATAATAAGCAACTTGCCATTTCAGAACATAGATAGCAGGGCAGTTGGAAAATGTCCGAGATATGTTAAGCAAAAGAGTCTGCTGCTAGCAACAGGGATGAAGAATGTTCCTGAGATTCCAAAGGGAA------------GAGGCCTATTTGGTGCTATAGCGGGTTTCATTGAAAATGGATGGGAAGGCCTAATTGATGGTTGGTATGGTTTCAGACACCAGAATGCACAGGGAGAGGGAACTGCTGCAGATTACAAAAGCACTCAATCGGCAATTGATCAAATAACAGGAAAATTAAACCGGCTTATAGAAAAAACCAACCAACAATTTGAGTTGATAGACAATGAATTCAATGAGGTAGAGAAGCAAATCGGTAATGTGATAAATTGGACCAGAGATTCTATAACAGAAGTGTGGTCATACAATGCCGAACTCTTGGTAGCAATGGAGAACCAGCATACAATTGATCTGGCTGATTCAGAAATGGACAAACTGTACGAACGAGTAAAAAGACAGCTGAGAGAGAATGCTGAAGAAGATGGCACTGGTTGCTTTGAAATATTTCACAAGTGTGATAATGACTGTATGGCCAGTATTAGAAATAACACCTATGATCACAGCAAATACAGGGAAGAGGCAATGCAAAATAGAATACAGATTGACCCAGTCAAACTAAGCAGCGGCTACAAAGATGTGATACTTTGGTTTAGCTTCGGGGCATCATGTTTCATACTTCTAGCCATTGTAATGGGCCTTGTCTTCATATGTGTAAAGAATGGAAACATGCGGTGCACTATTTGTATATAAATGAATCCAAATCAGAAGATTCTATGCACTTCAGCCACTGCTATCATAATAGGCGCAATCGCAGTACTCATTGGAATAGCAAACCTAGGATTGAACATAGGACTGCATCTAAAACCGGGCTGCAATTGCTCACACTCACAACCTGAAACAACCAACACAAGCCAAACAATAATAAACAACTATTATAATGAAACAAACATCACCAACATCCAAATGGAAGAGAGAACAAGCAAGAATTTCAATAACTTAACTAAAGGGCTCTGTACTATAAATTCATGGCACATATATGGGAAAGACAATGCAGTAAGAATTGGAGAGAGCTCGGATGTTTTAGTCACAAGAGAACCCTATGTTTCATGCGACCCAGATGAATGCAGGTTCTATGCTCTCAGCCAAGGAACAACAATCAGAGGGAAACACTCAAACGGAACAATACACGATAGGTCCCAGTATCGCGCCCTGATAAGCTGGCCACTATCATCACCGCCCACAGTGTACAACAGCAGGGTGGAATGCATTGGGTGGTCAAGTACTAGTTGCCATGATGGCAAATCCAGGATGTCAATATGTATATCAGGACCAAACAACAATGCATCTGCAGTAGTATGGTACAACAGAAGGCCTGTTGCAGAAATTAACACATGGGCCCAAAACATACTAAGAACACAGGAATCTGAATGTGTATGCCACAACGGCGTATGCCCAGTAGTGTTCACTGATGGATCTGCCACTGGACCTGCAGACACAAGAATATACTATTTTAAAGAGGGGAAAATATTGAAATGGGAGTCTCTGACTGGAACTGCTAAGCATATTGAAGAATGCTCATGTTACGGGGAACGAACAGGAATTACCTGCACATGCAGGGACAATTGGCAGGGCTCAAATAGACCAGTGATTCAGATAGACCCAGTAGCAATGACACACACTAGTCAATATATATGCAGTCCTGTTCTTACAGACAATCCCCGACCGAATGACCCAAATATAGGTAAGTGTAATGACCCTTATCCAGGTAATAATAACAATGGAGTCAAGGGATTCTCATACCTGGATGGGGCTAACACTTGGCTAGGGAGGACAATAAGCACAGCCTCGAGGTCTGGATACGAGATGTTAAAAGTGCCAAATGCATTGACAGATGATAGATCAAAGCCCATTCAAGGTCAGACAATTGTATTAAACGCTGACTGGAGTGGTTACAGTGGATCTTTCATGGACTATTGGGCTGAAGGGGACTGCTATCGAGCGTGTTTTTATGTGGAGTTGATACGTGGAAGACCCAAGGAGGATAAAGTGTGGTGGACCAGCAATAGTATAGTATCGATGTGTTCCAGTACAGAATTCCTGGGACAATGGAACTGGCCTGATGGGGCAAAAATAGAGTACTTCCTCTAA
>A/chicken/Dongguan/262/2014
ATGAACACTCAAATCCTGGTATTCGCTCTGATTGCGATCATTCCAACAAATGCAGACAAAATCTGCCTCGGACATCATGCCGTGTCAAACGGAACCAAAGTAAACACATTAACTGAAAGAGGAGTGGAAGTCGTCAATGCAACTGAAACAGTGGAACGAACAAACATCCCCAGGATCTGCTCAAAAGGGAAAAAGACAGTTGACCTCGGTCAATGTGGACTCCTGGGGACAGTCACTGGACCACCTCAATGTGACCAATTCCTAGAATTTTCAGCCGATTTAATTATTGAGAGGCGAGAAGGAAGTGATGTCTGTTATCCTGGGAAATTCGTGAATGAAGAAGCTCTGAGGCAAATTCTCAGAGAATCAGGCGGAATTGACAAGGAAGCAATGGGATTCACATACAGTGGAATAAGAGCTAATGGAGCAACCAGTGCATGTAGGAGATCAGGATCTTCATTCTATGCAGAAATGAAATGGCTCCTGTCAAACACAGATAATGCTGCATTCCCGCAAATGACTAAGTCATATAAAAATACAAGAAAAAGCCCAGCTCTAATAGTATGGGGGATCCATCATTCCGTATCAACTGCAGAGCAAACCAAGCTATATGGGAGTGGAAACAAACTGGTGACAGTTGGGAGTTCTAATTATCAACAATCTTTTGTACCGAGTCCAGGAGCGAGACCACAAGTTAATGGTTTATCTGGAAGAATTGACTTTCATTGGCTAATGCTAAATCCCAATGATACAGTCACTTTCAGTTTCAATGGGGCTTTCATAGCTCCAGACCGTGCAAGCTTCCTGAGAGGAAAATCTATGGGAATCCAGAGTGGAGTACAGGTTGATGCCAATTGTGAAGGGGACTGCTATCATAGTGGAGGGACAATAATAAGCAACTTGCCATTTCAGAACATAGATAGCAGGGCAGTTGGAAAATGTCCGAGATATGTTAAGCAAAAGAGTCTGCTGCTAGCAACAGGGATGAAGAATGTTCCTGAGATTCCAAAGGGAA------------GAGGCCTATTTGGTGCTATAGCGGGTTTCATTGAAAATGGATGGGAAGGCCTAATTGATGGTTGGTATGGTTTCAGACACCAGAATGCACAGGGAGAGGGAACTGCTGCAGATTACAAAAGCACTCAATCGGCAATTGATCAAATAACAGGAAAATTAAACCGGCTTATAGAAAAAACCAACCAACAATTTGAGTTGATAGACAATGAATTCAATGAGGTAGAGAAGCAAATCGGTAATGTGATAAATTGGACCAGAGATTCTATAACAGAAGTGTGGTCATACAATGCCGAACTCTTGGTAGCAATGGAGAACCAGCATACAATTGATCTGGCTGATTCAGAAATGGACAAACTGTACGAACGAGTAAAAAGACAGCTGAGAGAGAATGCTGAAGAAGATGGCACTGGTTGCTTTGAAATATTTCACAAGTGTGATAATGACTGTATGGCCAGTATTAGAAATAACACCTATGATCACAGCAAATACAGGGAAGAGGCAATGCAAAATAGAATACAGATTGACCCAGTCAAACTAAGCAGCGGCTACAAAGATGTGATACTTTGGTTTAGCTTCGGGGCATCATGTTTCATACTTCTAGCCATTGTAATGGGCCTTGTCTTCATATGTGTAAAGAATGGAAACATGCGGTGCACTATTTGTATATAAATGAATCCAAATCAGAAGATTCTATGCACTTCAGCCACTGCTATCATAATAGGCGCAATCGCAGTACTCATTGGAATAGCAAACCTAGGATTGAACATAGGACTGCATCTAAAACCGGGCTGCAATTGCTCACACTCACAACCTGAAACAACCAACACAAGCCAAACAATAATAAACAACTATTATAATGAAACAAACATCACCAACATCCAAATGGAAGAGAGAACAAGCAAGAATTTCAATAACTTAACTAAAGGGCTCTGTACTATAAATTCATGGCACATATATGGGAAAGACAATGCAGTAAGAATTGGAGAGAGCTCGGATGTTTTAGTCACAAGAGAACCCTATGTTTCATGCGACCCAGATGAATGCAGGTTCTATGCTCTCAGCCAAGGAACAACAATCAGAGGGAAACACTCAAACGGAACAATACACGATAGGTCCCAGTATCGCGCCCTGATAAGCTGGCCACTATCATCACCGCCCACAGTGTACAACAGCAGGGTGGAATGCATTGGGTGGTCAAGTACTAGTTGCCATGATGGCAAATCCAGGATGTCAATATGTATATCAGGACCAAACAACAATGCATCTGCAGTAGTATGGTACAACAGAAGGCCTGTTGCAGAAATTAACACATGGGCCCAAAACATACTAAGAACACAGGAATCTGAATGTGTATGCCACAACGGCGTATGCCCAGTAGTGTTCACTGATGGATCTGCCACTGGACCTGCAGACACAAGAATATACTATTTTAAAGAGGGGAAAATATTGAAATGGGAGTCTCTGACTGGAACTGCTAAGCATATTGAAGAATGCTCATGTTACGGGGAACGAACAGGAATTACCTGCACATGCAGGGACAATTGGCAGGGCTCAAATAGACCAGTGATTCAGATAGACCCAGTAGCAATGACACACACTAGTCAATATATATGCAGTCCTGTTCTTACAGACAATCCCCGACCGAATGACCCAAATATAGGTAAGTGTAATGACCCTTATCCAGGTAATAATAACAATGGAGTCAAGGGATTCTCATACCTGGATGGGGCTAACACTTGGCTAGGGAGGACAATAAGCACAGCCTCGAGGTCTGGATACGAGATGTTAAAAGTGCCAAATGCATTGACAGATGATAGATCAAAGCCCATTCAAGGTCAGACAATTGTATTAAACGCTGACTGGAGTGGTTACAGTGGATCTTTCATGGACTATTGGGCTGAAGGGGACTGCTATCGAGCGTGTTTTTATGTGGAGTTGATACGTGGAAGACCCAAGGAGGATAAAGTGTGGTGGACCAGCAATAGTATAGTATCGATGTGTTCCAGTACAGAATTCCTGGGACAATGGAACTGGCCTGATGGGGCAAAAATAGAGTACTTCCTCTAA
>A/chicken/Dongguan/2912/2013
ATGAACACTCAAATCCTGGTATTCGCTCTGATTGCGATCATTCCAACAAATGCAGACAAAATCTGCCTCGGACATCATGCCGTGTCAAACGGAACCAAAGTAAACACATTAACTGAAAGAGGAGTGGAAGTCGTCAATGCAACTGAAACAGTGGAACGAACAAACATCCCCAGGATCTGCTCAAAAGGGAAAAAGACAGTTGACCTCGGTCAATGTGGACTCCTGGGGACAATCACTGGACCACCTCAATGTGACCAATTCCTAGAATTTTCAGCCGATTTAATTATTGAGAGGCGAGAAGGAAGTGATGTCTGTTATCCTGGGAAATTCGTGAATGAAGAAGCTCTGAGGCAAATTCTCAGAGAATCAGGCGGAATTGACAAGGAAGCAATGGGATTCACATACAGTGGAATAAGAGCTAATGGAGCAACCAGTGCATGTAGGAGATCAGGATCTTCATTCTATGCAGAAATGAAATGGCTCCTGTCAAACACAGATAATGCTGCATTCCCGCAAATGACTAAGTCATATAAAAATACAAGAAAAAGCCCAGCTCTAATAGTATGGGGGATCCATCATTCCGTATCAACTGCAGAGCAAACCAAGCTATATGGGAGTGGAAACAAACTGGTGACAGTTGGGAGTTCTAATTATCAACAATCTTTTGTACCGAGTCCAGGAGCGAGACCACAAGTTAATGGTTTATCTGGAAGAATTGACTTTCATTGGCTAATGCTAAATCCCAATGATACAGTCACTTTCAGTTTCAATGGGGCTTTCATAGCTCCAGACCGTGCAAGCTTCCTGAGAGGAAAATCTATGGGAATCCAGAGTGGAGTACAGGTTGATGCCAATTGTGAAGGGGACTGCTATCATAGTGGAGGGACAATAATAAGTAACTTGCCATTTCAGAACATAGATAGCAGGGCAGTTGGAAAATGTCCGAGATATGTTAAGCAAAGGAGTCTGCTGCTAGCAACAGGGATGAAGAATGTTCCTGAGATTCCAAAGGGAA------------GAGGCCTATTTGGTGCTATAGCGGGTTTCATTGAAAATGGATGGGAAGGCCTAATTGATGGTTGGTATGGTTTCAGACACCAGAATGCACAGGGAGAGGGAACTGCTGCAGATTACAAAAGCACTCAATCGGCAATTGATCAAATAACAGGAAAATTAAACCGGCTTATAGAAAAAACCAACCAACAATTTGAGTTGATAGACAATGAATTCAATGAGGTAGAGAAGCAAATCGGTAATGTGATAAATTGGACCAGAGATTCTATAACAGAAGTGTGGTCATACAATGCTGAACTCTTGGTAGCAATGGAGAACCAGCATACAATTGATCTGGCTGATTCAGAAATGGACAAACTGTACGAACGAGTGAAAAGACAGCTGAGAGAGAATGCTGAAGAAGATGGCACTGGTTGCTTTGAAATATTTCACAAGTGTGATAATGACTGTATGGCCAGTATTAGAAATAACACCTATGATCACAGCAAATACAGGGAAGAGGCAATGCAAAATAGAATACAGATTGACCCAGTCAAACTAAGCAGCGGCTACAAAGATGTGATACTTTGGTTTAGCTTCGGGGCATCATGTTTCATACTTCTAGCCATTGTAATGGGCCTTGTCTTCATATGTGTAAAGAATGGAAACATGCGGTGCACTATTTGTATATAAATGAATCCAAATCAGAAGATTCTATGCACTTCAGCCACTGCTATCATAATAGGCGCAATCGCAGTACTCATTGGAATAGCAAACCTAGGATTGAACATAGGACTGCATCTAAAACCGGGCTGCAATTGCTCACACTCACAACCTGAAACAACCAACACAAGCCAAACAATAATAAACAACTATTATAATGAAACAAACATCACCAACATCCAAATGGAAGAGAGAACAAGCAAGAATTTCAATAACTTAACTAAAGGGCTCTGTACTATAAATTCATGGCACATATATGGGAAAGACAATGCAGTAAGAATTGGAGAGAGCTCGGATGTTTTAGTCACAAGAGAACCCTATGTTTCATGCGACCCAGATGAATGCAGGTTCTATGCTCTCAGCCAAGGAACAACAATCAGAGGGAAACACTCAAACGGAACAATACACGATAGGTCCCAGTATCGCGCCCTGATAAGCTGGCCACTATCATCACCGCCCACAGTGTACAACAGCAGGGTGGAATGCATTGGGTGGTCAAGTACTAGTTGCCATGATGGCAAATCCAGGATGTCAATATGTATATCAGGACCAAACAACAATGCATCTGCAGTAGTATGGTACAACAGAAGGCCTGTTGCAGAAATTAACACATGGGCCCGAAACATACTAAGAACACAGGAATCTGAATGTGTATGCCACAACGGCGTATGCCCAGTAGTGTTCACTGATGGATCTGCCACTGGACCTGCAGACACAAGAATATACTATTTTAAAGAGGGGAAAATATTGAAATGGGAGTCTCTGACTGGAACTGCTAAGCATATTGAAGAATGCTCATGTTACGGGGAACGAACAGGAATTACCTGCACATGCAGGGACAATTGGCAGGGCTCAAATAGACCAGTGATTCAGATAGACCCAGTAGCAATGACACACACTAGTCAATATATATGCAGTCCTGTTCTTACAGACAATCCCCGACCGAATGACCCAAATATAGGTAAGTGTAATGACCCTTATCCAGGTAATAATAACAATGGAGTCAAGGGATTCTCATACCTGGATGGGGCTAACACTTGGCTAGGAAGGACAATAAGCACAGCCTCGAGGTCTGGATACGAGATGTTAAAAGTGCCAAATGCATTGACAGATGATAGATCAAAGCCCATTCAAGGTCAGACAATTGTATTAACCGCTGACTGGAGTGGTTACAGTGGATCTTTCATGGACTATTGGGCTGAAGGGGACTGCTATCGAGCGTGTTTTTATGTGGAGTTGATACGTGGAAGACCCAAGGAGGATAAAGTGTGGTGGACCAGCAATAGTATAGTATCGATGTGTTCCAGTACAGAATTCCTGGGACAATGGAACTGGCCTGATGGGGCTAAAATAGAGTACTTCCTCTAA
>A/chicken/Dongguan/3112/2013
ATGAACACTCAAATCCTGGTATTCGCTCTGATTGCGATCATTCCAACAAATGCAGACAAAATCTGCCTCGGACATCATGCCGTGTCAAACGGAACCAAAGTAAACACATTAACTGAAAGAGGAGTGGAAGTCGTCAATGCAACTGAAACAGTGGAACGAACAAACATCCCCAGGATCTGCTCAAAAGGGAAAAAGACAGTTGACCTCGGTCAATGTGGACTCCTGGGGACAATCACTGGACCACCTCAATGTGACCAATTCCTAGAATTTTCAGCCGATTTAATTATTGAGAGGCGAGAAGGAAGTGATGTCTGTTATCCTGGGAAATTCGTGAATGAAGAAGCTCTGAGGCAAATTCTCAGAGAATCAGGCGGAATTGACAAGGAAGCAATGGGATTCACATACAGTGGAATAAGAGCTAATGGAGCAACCAGTGCATGTAGGAGATCAGGATCTTCATTCTATGCAGAAATGAAATGGCTCCTGTCAAACACAGATAATGCTGCATTCCCGCAAATGACTAAGTCATATAAAAATACAAGAAAAAGCCCAGCTCTAATAGTATGGGGGATCCATCATTCCGTATCAACTGCAGAGCAAACCAAGCTATATGGGAGTGGAAACAAACTGGTGACAGTTGGGAGTTCTAATTATCAACAATCTTTTGTACCGAGTCCAGGAGCGAGACCACAAGTTAATGGTTTATCTGGAAGAATTGACTTTCATTGGCTAATGCTAAATCCCAATGATACAGTCACTTTCAGTTTCAATGGGGCTTTCATAGCTCCAGACCGTGCAAGCTTCCTGAGAGGAAAATCTATGGGAATCCAGAGTGGAGTACAGGTTGATGCCAATTGTGAAGGGGACTGCTATCATAGTGGAGGGACAATAATAAGTAACTTGCCATTTCAGAACATAGATAGCAGGGCAGTTGGAAAATGTCCGAGATATGTTAAGCAAAGGAGTCTGCTGCTAGCAACAGGGATGAAGAATGTTCCTGAGATTCCAAAGGGAA------------GAGGCCTATTTGGTGCTATAGCGGGTTTCATTGAAAATGGATGGGAAGGCCTAATTGATGGTTGGTATGGTTTCAGACACCAGAATGCACAGGGAGAGGGAACTGCTGCAGATTACAAAAGCACTCAATCGGCAATTGATCAAATAACAGGAAAATTAAACCGGCTTATAGAAAAAACCAACCAACAATTTGAGTTGATAGACAATGAATTCAATGAGGTAGAGAAGCAAATCGGTAATGTGATAAATTGGACCAGAGATTCTATAACAGAAGTGTGGTCATACAATGCTGAACTCTTGGTAGCAATGGAGAACCAGCATACAATTGATCTGGCTGATTCAGAAATGGACAAACTGTACGAACGAGTGAAAAGACAGCTGAGAGAGAATGCTGAAGAAGATGGCACTGGTTGCTTTGAAATATTTCACAAGTGTGATAATGACTGTATGGCCAGTATTAGAAATAACACCTATGATCACAGCAAATACAGGGAAGAGGCAATGCAAAATAGAATACAGATTGATCCAGTCAAACTAAGCAGCGGCTACAAAGATGTGATACTTTGGTTTAGCTTCGGGGCATCATGTTTCATACTTCTAGCCATTGTAATGGGCCTTGTCTTCATATGTGTAAAGAATGGAAACATGCGGTGCACTATTTGTATATAAATGAATCCAAATCAGAAGATTCTATGCACTTCAGCCACTGCTATCATAATAGGCGCAATCGCAGTACTCATTGGAATAGCAAACCTAGGATTGAACATAGGACTGCATCTAAAACCGGGCTGCAATTGCTCACACTCACAACCTGAAACAACCAACACAAGCCAAACAATAATAAACAACTATTATAATGAAACAAACATCACCAACATCCAAATGGAAGAGAGAACAAGCAAGAATTTCAATAACTTAACTAAAGGGCTCTGTACTATAAATTCATGGCACATATATGGGAAAGACAATGCAGTAAGAATTGGAGAGAGCTCGGATGTTTTAGTCACTAGAGAACCCTATGTTTCATGCGACCCAGATGAATGCAGGTTCTATGCTCTCAGCCAAGGAACAACAATCAGAGGGAAACACTCAAACGGAACAATACACGATAGGTCCCAGTATCGCGCCCTGATAAGCTGGCCACTATCATCACCGCCCACAGTGTACAACAGCAGGGTGGAATGCATTGGGTGGTCAAGTACTAGTTGCCATGATGGCAAATCCAGGATGTCAATATGTATATCAGGACCAAACAACAATGCATCTGCAGTAGTATGGTACAACAGAAGGCCTGTTGCAGAAATTAACACATGGGCCCGAAACATACTAAGAACACAGGAATCTGAATGTGTATGCCACAACGGCGTATGCCCAGTAGTGTTCACTGATGGATCTGCCACTGGACCTGCAGACACAAGAATATACTATTTTAAAGAGGGGAAAATATTGAAATGGGAGTCTCTGACTGGAACTGCTAAGCATATTGAAGAATGCTCATGTTACGGGGAACGAACAGGAATTACCTGCACATGCAGGGACAATTGGCAGGGCTCAAATAGACCAGTGATTCAGATAGACCCAGTAGCAATGACACACACTAGTCAATATATATGCAGTCCTGTTCTTACAGACAATCCCCGACCGAATGACCCAAATATAGGTAAGTGTAATGACCCTTATCCAGGTAATAATAACAATGGAGTCAAGGGATTCTCATACCTGGATGGGGCTAACACTTGGCTAGGGAGGACAATAAGCACAGCCTCGAGGTCTGGATACGAGATGTTAAAAGTGCCAAATGCATTGACAGATGATAGATCAAAGCCCATTCAAGGTCAGACAATTGTATTAAACGCTGACTGGAGTGGTTACAGTGGATCTTTCATGGACTATTGGGCTAAAGGGGACTGCTATCGAGCGTGTTTTTATGTGGAGTTGATACGTGGAAGACCCAAGGAGGATAAAGTGTGGTGGACCAGCAATAGTATAGTATCGATGTGTTCCAGTACAGAATTCCTGGGACAATGGAACTGGCCTGATGGGGCTAAAATAGAGTACTTCCTCTAA
>A/chicken/Dongguan/3141/2013
ATGAACACTCAAATCCTGGTATTCGCTCTGATTGCGATCATTCCAACAAATGCAGACAAAATCTGCCTCGGACATCATGCCGTGTCAAACGGAACCAAAGTAAACACATTAACTGAAAGAGGAGTGGAAGTCGTCAATGCAACTGAAACAGTGGAACGAACAAACATCCCCAGGATCTGCTCAAAAGGGAAAAAGACAGTTGACCTCGGTCAATGTGGACTCCTGGGGACAATCACTGGACCACCTCAATGTGACCAATTCCTAGAATTTTCAGCCGATTTAATTATTGAGAGGCGAGAAGGAAGTGATGTCTGTTATCCTGGGAAATTCGTGAATGAAGAAGCTCTGAGGCAAATTCTCAGAGAATCAGGCGGAATTGACAAGGAAGCAATGGGATTCACATACAGTGGAATAAGAGCTAATGGAGCAACCAGTGCATGTAGGAGATCAGGATCTTCATTCTATGCAGAAATGAAATGGCTCCTGTCAAACACAGATAATGCTGCATTCCCGCAAATGACTAAGTCATATAAAAATACAAGAAAAAGCCCAGCTCTAATAGTATGGGGGATCCATCATTCCGTATCAACTGCAGAGCAAACCAAGCTATATGGGAGTGGAAACAAACTGGTGACAGTTGGGAGTTCTAATTATCAACAATCTTTTGTACCGAGTCCAGGAGCGAGACCACAAGTTAATGGTTTATCTGGAAGAATTGACTTTCATTGGCTAATGCTAAATCCCAATGATACAGTCACTTTCAGTTTCAATGGGGCTTTCATAGCTCCAGACCGTGCAAGCTTCCTGAGAGGAAAATCTATGGGAATCCAGAGTGGAGTACAGGTTGATGCCAATTGTGAAGGGGACTGCTATCATAGTGGAGGGACAATAATAAGTAACTTGCCATTTCAGAACATAGATAGCAGGGCAGTTGGAAAATGTCCGAGATATGTTAAGCAAAGGAGTCTGCTGCTAGCAACAGGGATGAAGAATGTTCCTGAGATTCCAAAGGGAA------------GAGGCCTATTTGGTGCTATAGCGGGTTTCATTGAAAATGGATGGGAAGGCCTAATTGATGGTTGGTATGGTTTCAGACACCAGAATGCACAGGGAGAGGGAACTGCTGCAGATTACAAAAGCACTCAATCGGCAATTGATCAAATAACAGGAAAATTAAACCGGCTTATAGAAAAAACCAACCAACAATTTGAGTTGATAGACAATGAATTCAATGAGGTAGAGAAGCAAATCGGTAATGTGATAAATTGGACCAGAGATTCTATAACAGAAGTGTGGTCATACAATGCTGAACTCTTGGTAGCAATGGAGAACCAGCATACAATTGATCTGGCTGATTCAGAAATGGACAAACTGTACGAACGAGTGAAAAGACAGCTGAGAGAGAATGCTGAAGAAGATGGCACTGGTTGCTTTGAAATATTTCACAAGTGTGATAATGACTGTATGGCCAGTATTAGAAATAACACCTATGATCACAGCAAATACAGGGAAGAGGCAATGCAAAATAGAATACAGATTGACCCAGTCAAACTAAGCAGCGGCTACAAAGATGTGATACTTTGGTTTAGCTTCGGGGCATCATGTTTCATACTTCTAGCCATTGTAATGGGCCTTGTCTTCATATGTGTAAAGAATGGAAACATGCGGTGCACTATTTGTATATAAATGAATCCAAATCAGAAGATTCTATGCACTTCAGCCACTGCTATCATAATAGGCGCAATCGCAGTACTCATTGGAATAGCAAACCTAGGATTGAACATAGGACTGCATCTAAAACCGGGCTGCAATTGCTCACACTCACAACCTGAAACAACCAACACAAGCCAAACAATAATAAACAACTATTATAATGAAACAAACATCACCAACATCCAAATGGAAGAGAGAACAAGCAAGAATTTCAATAACTTAACTAAAGGGCTCTGTACTATAAATTCATGGCACATATATGGGAAAGACAATGCAGTAAGAATTGGAGAGAGCTCGGATGTTTTAGTCACTAGAGAACCCTATGTTTCATGCGACCCAGATGAATGCAGGTTCTATGCTCTCAGCCAAGGAACAACAATCAGAGGGAAACACTCAAACGGAACAATACACGATAGGTCCCAGTATCGCGCCCTGATAAGCTGGCCACTATCATCACCGCCCACAGTGTACAACAGCAGGGTGGAATGCATTGGGTGGTCAAGTACTAGTTGCCATGATGGCAAATCCAGGATGTCAATATGTATATCAGGACCAAACAACAATGCATCTGCAGTAGTATGGTACAACAGAAGGCCTGTTGCAGAAATTAACACATGGGCCCGAAACATACTAAGAACACAGGAATCTGAATGTGTATGCCACAACGGCGTATGCCCAGTAGTGTTCACTGATGGATCTGCCACTGGACCTGCAGACACAAGAATATACTATTTTAAAGAGGGGAAAATATTGAAATGGGAGTCTCTGACTGGAACTGCTAAGCATATTGAAGAATGCTCATGTTACGGGGAACGAACAGGAATTACCTGCACATGCAGGGACAATTGGCAGGGCTCAAATAGACCAGTGATTCAGATAGACCCAGTAGCAATGACACACACTAGTCAATATATATGCAGTCCTGTTCTTACAGACAATCCCCGACCGAATGACCCAAATATAGGTAAGTGTAATGACCCTTATCCAGGTAATAATAACAATGGAGTCAAGGGATTCTCATACCTGGATGGGGCTAACACTTGGCTAGGGAGGACAATAAGCACAGCCTCGAGGTCTGGATACGAGATGTTAAAAGTGCCAAATGCATTGACAGATGATAGATCAAAGCCCATTCAAGGTCAGACAATTGTATTAAACGCTGACTGGAGTGGTTACAGTGGATCTTTCATGGACTATTGGGCTAAAGGGGACTGCTATCGAGCGTGTTTTTATGTGGAGTTGATACGTGGAAGACCCAAGGAGGATAAAGTGTGGTGGACCAGCAATAGTATAGTATCGATGTGTTCCAGTACAGAATTCCTGGGACAATGGAACTGGCCTGATGGGGCTAAAATAGAGTACTTCCTCTAA
>A/chicken/Dongguan/3145/2013
ATGAACACTCAAATCCTGGTATTCGCTCTGATTGCGATCATTCCAACAAATGCAGACAAAATCTGCCTCGGACATCATGCCGTGTCAAACGGAACCAAAGTAAACACATTAACTGAAAGAGGAGTGGAAGTCGTCAATGCAACTGAAACAGTGGAACGAACAAACATCCCCAGGATCTGCTCAAAAGGGAAAAAGACAGTTGACCTCGGTCAATGTGGACTCCTGGGGACAATCACTGGACCACCTCAATGTGACCAATTCCTAGAATTTTCAGCCGATTTAATTATTGAGAGGCGAGAAGGAAGTGATGTCTGTTATCCTGGGAAATTCGTGAATGAAGAAGCTCTGAGGCAAATTCTCAGAGAATCAGGCGGAATTGACAAGGAAGCAATGGGATTCACATACAGTGGAATAAGAGCTAATGGAGCAACCAGTGCATGTAGGAGATCAGGATCTTCATTCTATGCAGAAATGAAATGGCTCCTGTCAAACACAGATAATGCTGCATTCCCGCAAATGACTAAGTCATATAAAAATACAAGAAAAAGCCCAGCTCTAATAGTATGGGGGATCCATCATTCCGTATCAACTGCAGAGCAAACCAAGCTATATGGGAGTGGAAACAAACTGGTGACAGTTGGGAGTTCTAATTATCAACAATCTTTTGTACCGAGTCCAGGAGCGAGACCACAAGTTAATGGTTTATCTGGAAGAATTGACTTTCATTGGCTAATGCTAAATCCCAATGATACAGTCACTTTCAGTTTCAATGGGGCTTTCATAGCTCCAGACCGTGCAAGCTTCCTGAGAGGAAAATCTATGGGAATCCAGAGTGGAGTACAGGTTGATGCCAATTGTGAAGGGGACTGCTATCATAGTGGAGGGACAATAATAAGTAACTTGCCATTTCAGAACATAGATAGCAGGGCAGTTGGAAAATGTCCGAGATATGTTAAGCAAAGGAGTCTGCTGCTAGCAACAGGGATGAAGAATGTTCCTGAGATTCCAAAGGGAA------------GAGGCCTATTTGGTGCTATAGCAGGTTTCATTGAAAATGGATGGGAAGGCCTAATTGATGGTTGGTATGGTTTCAGACACCAGAATGCACAGGGAGAGGGAACTGCTGCAGATTACAAAAGCACTCAATCGGCAATTGATCAAATAACAGGAAAATTAAACCGGCTTATAGAAAAAACCAACCAACAATTTGAGTTGATAGACAATGAATTCAATGAGGTAGAGAAGCAAATCGGTAATGTGATAAATTGGACCAGAGATTCTATAACAGAAGTGTGGTCATACAATGCTGAACTCTTGGTAGCAATGGAGAACCAGCATACAATTGATCTGGCTGATTCAGAAATGGACAAACTGTACGAACGAGTGAAAAGACAGCTGAGAGAGAATGCTGAAGAAGATGGCACTGGTTGCTTTGAAATATTTCACAAGTGTGATGATGACTGTATGGCCAGTATTAGAAATAACACCTATGATCACAGCAAATACAGGGAAGAGGCAATGCAAAATAGAATACAGATTGACCCAGTCAAACTAAGCAGCGGCTACAAAGATGTGATACTTTGGTTTAGCTTCGGGGCATCATGTTTCATACTTCTAGCCATTGTAATGGGCCTTGTCTTCATATGTGTAAAGAATGGAAACATGCGGTGCACTATTTGTATATAAATGAATCCAAATCAGAAGATTCTATGCACTTCAGCCACTGCTATCATAATAGGCGCAATCGCAGTACTCATTGGAATAGCAAACCTAGGATTGAACATAGGACTGCATCTAAAACCGGGCTGCAATTGCTCACACTCACAACCTGAAACAACCAACACAAGCCAAACAATAATAAACAACTATTATAATGAAACAAACATCACCAACATCCAAATGGAAGAGAGAACAAGCAAGAATTTCAATAACTTAACTAAAGGGCTCTGTACTATAAATTCATGGCACATATATGGGAAAGACAATGCAGTAAGAATTGGAGAGAGCTCGGATGTTTTAGTCACAAGAGAACCCTATGTTTCATGCGACCCAGATGAATGCAGGTTCTATGCTCTCAGCCAAGGAACAACAATCAGAGGGAAACACTCAAACGGAACAATACACGATAGGTCCCAGTATCGCGCCCTGATAAGCTGGCCACTATCATCACCGCCCACAGTGTACAACAGCAGGGTGGAATGCATTGGGTGGTCAAGTACTAGTTGCCATGATGGCAAATCCAGGATGTCAATATGTATATCAGGACCAAACAACAATGCATCTGCAGTAGTATGGTACAACAGAAGGCCTGTTGCAGAAATTAACACATGGGCCCGAAACATACTAAGAACACAGGAATCTGAATGTGTATGCCACAACGGCGTATGCCCAGTAGTGTTCACTGATGGATCTGCCACTGGACCTGCAGACACAAGAATATACTATTTTAAAGAGGGGAAAATATTGAAATGGGAGTCTCTGACTGGAACTGCTAAGCATATTGAAGAATGCTCATGTTACGGGGAACGAACAGGAATTACCTGCACATGCAGGGACAATTGGCAGGGCTCAAATAGACCAGTGATTCAGATAGACCCAGTAGCAATGACACACACTAGTCAATATATATGCAGTCCTGTTCTTACAGACAATCCCCGACCGAATGACCCAAATATAGGTAAGTGTAATGACCCTTATCCAGGTAATAATAACAATGGAGTCAAGGGATTCTCATACCTGGATGGGGCTAACACTTGGCTAGGGAGGACAATAAGCACAGCCTCGAGGTCTGGATACGAGATGTTAAAAGTGCCAAATGCATTGACAGATGATAGATCAAAGCCCATTCAAGGTCAGACAATTGTATTAAACGCTGACTGGAGTGGTTACAGTGGATCTTTCATGGACTATTGGGCTGAAGGGGACTGCTATCGAGCGTGTTTTTATGTGGAGTTGATACGTGGAAGACCCAAGGAGGATAAAGTGTGGTGGACCAGCAATAGTATAGTATCGATGTGTTCCAGTACAGAATTCCTGGGACAATGGAACTGGCCTGATGGGGCTAAAATAGAGTACTTCCTCTAA
>A/chicken/Dongguan/3146/2013
ATGAACACTCAAATCCTGGTATTCGCTCTGATTGCGATCATTCCAACAAATGCAGACAAAATCTGCCTCGGACATCATGCCGTGTCAAACGGAACCAAAGTAAACACATTAACTGAAAGAGGAGTGGAAGTCGTCAATGCAACTGAAACAGTGGAACGAACAAACATCCCCAGGATCTGCTCAAAAGGGAAAAAGACAGTTGACCTCGGTCAATGTGGACTCCTGGGGACAATCACTGGACCACCTCAATGTGACCAATTCCTAGAATTTTCAGCCGATTTAATTATTGAGAGGCGAGAAGGAAGTGATGTCTGTTATCCTGGGAAATTCGTGAATGAAGAAGCTCTGAGGCAAATTCTCAGAGAATCAGGCGGAATTGACAAGGAAGCAATGGGATTCACATACAGTGGAATAAGAGCTAATGGAGCAACCAGTGCATGTAGGAGATCAGGATCTTCATTCTATGCAGAAATGAAATGGCTCCTGTCAAACACAGATAATGCTGCATTCCCGCAAATGACTAAGTCATATAAAAATACAAGAAAAAGCCCAGCTCTAATAGTATGGGGGATCCATCATTCCGTATCAACTGCAGAGCAAACCAAGCTATATGGGAGTGGAAACAAACTGGTGACAGTTGGGAGTTCTAATTATCAACAATCTTTTGTACCGAGTCCAGGAGCGAGACCACAAGTTAATGGTTTATCTGGAAGAATTGACTTTCATTGGCTAATGCTAAATCCCAATGATACAGTCACTTTCAGTTTCAATGGGGCTTTCATAGCTCCAGACCGTGCAAGCTTCCTGAGAGGAAAATCTATGGGAATCCAGAGTGGAGTACAGGTTGATGCCAATTGTGAAGGGGACTGCTATCATAGTGGAGGGACAATAATAAGTAACTTGCCATTTCAGAACATAGATAGCAGGGCAGTTGGAAAATGTCCGAGATATGTTAAGCAAAGGAGTCTGCTGCTAGCAACAGGGATGAAGAATGTTCCTGAGATTCCAAAGGGAA------------GAGGCCTATTTGGTGCTATAGCGGGTTTCATTGAAAATGGATGGGAAGGCCTAATTGATGGTTGGTATGGTTTCAGACACCAGAATGCACAGGGAGAGGGAACTGCTGCAGATTACAAAAGCACTCAATCGGCAATTGATCAAATAACAGGAAAATTAAACCGGCTTATAGAAAAAACCAACCAACAATTTGAGTTGATAGACAATGAATTCAATGAGGTAGAGAAGCAAATCGGTAATGTGATAAATTGGACCAGAGATTCTATAACAGAAGTGTGGTCATACAATGCTGAACTCTTGGTAGCAATGGAGAACCAGCATACAATTGATCTGGCTGATTCAGAAATGGACAAACTGTACGAACGAGTGAAAAGACAGCTGAGAGAGAATGCTGAAGAAGATGGCACTGGTTGCTTTGAAATATTTCACAAGTGTGATAATGACTGTATGGCCAGTATTAGAAATAACACCTATGATCACAGCAAATACAGGGAAGAGGCAATGCAAAATAGAATACAGATTGACCCAGTCAAACTAAGCAGCGGCTACAAAGATGTGATACTTTGGTTTAGCTTCGGGGCATCATGTTTCATACTTCTAGCCATTGTAATGGGCCTTGTCTTCATATGTGTAAAGAATGGAAACATGCGGTGCACTATTTGTATATAAATGAATCCAAATCAGAAGATTCTATGCACTTCAGCCACTGCTATCATAATAGGCGCAATCGCAGTACTCATTGGAATAGCAAACCTAGGATTGAACATAGGACTGCATCTAAAACCGGGCTGCAATTGCTCACACTCACAACCTGAAACAACCAACACAAGCCAAACAATAATAAACAACTATTATAATGAAACAAACATCACCAACATCCAAATGGAAGAGAGAACAAGCAAGAATTTCAATAACTTAACTAAAGGGCTCTGTACTATAAATTCATGGCACATATATGGGAAAGACAATGCAGTAAGAATTGGAGAGAGCTCGGATGTTTTAGTCACTAGAGAACCCTATGTTTCATGCGACCCAGATGAATGCAGGTTCTATGCTCTCAGCCAAGGAACAACAATCAGAGGGAAACACTCAAACGGAACAATACACGATAGGTCCCAGTATCGCGCCCTGATAAGCTGGCCACTATCATCACCGCCCACAGTGTACAACAGCAGGGTGGAATGCATTGGGTGGTCAAGTACTAGTTGCCATGATGGCAAATCCAGGATGTCAATATGTATATCAGGACCAAACAACAATGCATCTGCAGTAGTATGGTACAACAGAAGGCCTGTTGCAGAAATTAACACATGGGCCCGAAACATACTAAGAACACAGGAATCTGAATGTGTATGCCACAACGGCGTATGCCCAGTAGTGTTCACTGATGGATCTGCCACTGGACCTGCAGACACAAGAATATACTATTTTAAAGAGGGGAAAATATTGAAATGGGAGTCTCTGACTGGAACTGCTAAGCATATTGAAGAATGCTCATGTTACGGGGAACGAACAGGAATTACCTGCACATGCAGGGACAATTGGCAGGGCTCAAATAGACCAGTGATTCAGATAGACCCAGTAGCAATGACACACACTAGTCAATATATATGCAGTCCTGTTCTTACAGACAATCCCCGACCGAATGACCCAAATATAGGTAAGTGTAATGACCCTTATCCAGGTAATAATAACAATGGAGTCAAGGGATTCTCATACCTGGATGGGGCTAACACTTGGCTAGGGAGGACAATAAGCACAGCCTCGAGGTCTGGATACGAGATGTTAAAAGTGCCAAATGCATTGACAGATGATAGATCAAAGCCCATTCAAGGTCAGACAATTGTATTAAACGCTGACTGGAGTGGTTACAGTGGATCTTTCATGGACTATTGGGCTAAAGGGGACTGCTATCGAGCGTGTTTTTATGTGGAGTTGATACGTGGAAGACCCAAGGAGGATAAAGTGTGGTGGACCAGCAATAGTATAGTATCGATGTGTTCCAGTACAGAATTCCTGGGACAATGGAACTGGCCTGATGGGGCTAAAATAGAGTACTTCCTCTAA
>A/chicken/Dongguan/3219/2013
ATGAACACTCAAATCCTGGTATTCGCTCTGATTGCGATCATTCCAACAAATGCAGACAAAATCTGCCTCGGACATCATGCCGTGTCAAACGGAACCAAAGTAAACACATTAACTGAAAGAGGAGTGGAAGTCGTCAATGCAACTGAAACAGTGGAACGAACAAACATCCCCAGGATCTGCTCAAAAGGGAAAAAGACAGTTGACCTCGGTCAATGTGGACTCCTGGGGACAATCACTGGACCACCTCAATGTGACCAATTCCTAGAATTTTCAGCCGATTTAATTATTGAGAGGCGAGAAGGAAGTGATGTCTGTTATCCTGGGAAATTCGTGAATGAAGAAGCTCTGAGGCAAATTCTCAGAGAATCAGGCGGAATTGACAAGGAAGCAATGGGATTCACATACAGTGGAATAAGAGCTAATGGAGCAACCAGTGCATGTAGGAGATCAGGATCTTCATTCTATGCAGAAATGAAATGGCTCCTGTCAAACACAGATAATGCTGCATTCCCGCAAATGACTAAGTCATATAAAAATACAAGAAAAAGCCCAGCTCTAATAGTATGGGGGATCCATCATTCCGTATCAACTGCAGAGCAAACCAAGCTATATGGGAGTGGAAACAAACTGGTGACAGTTGGGAGTTCTAATTATCAACAATCTTTTGTACCGAGTCCAGGAGCGAGACCACAAGTTAATGGTTTATCTGGAAGAATTGACTTTCATTGGCTAATGCTAAATCCCAATGATACAGTCACTTTCAGTTTCAATGGGGCTTTCATAGCTCCAGACCGTGCAAGCTTCCTGAGAGGAAAATCTATGGGAATCCAGAGTGGAGTACAGGTTGATGCCAATTGTGAAGGGGACTGCTATCATAGTGGAGGGACAATAATAAGTAACTTGCCATTTCAGAACATAGATAGCAGGGCAGTTGGAAAATGTCCGAGATATGTTAAGCAAAGGAGTCTGCTGCTAGCAACAGGGATGAAGAATGTTCCTGAGATTCCAAAGGGAA------------GAGGCCTATTTGGTGCTATAGCAGGTTTCATTGAAAATGGATGGGAAGGCCTAATTGATGGTTGGTATGGTTTCAGACACCAGAATGCACAGGGAGAGGGAACTGCTGCAGATTACAAAAGCACTCAATCGGCAATTGATCAAATAACAGGAAAATTAAACCGGCTTATAGAAAAAACCAACCAACAATTTGAGTTGATAGACAATGAATTCAATGAGGTAGAGAAGCAAATCGGTAATGTGATAAATTGGACCAGAGATTCTATAACAGAAGTGTGGTCATACAATGCTGAACTCTTGGTAGCAATGGAGAACCAGCATACAATTGATCTGGCTGATTCAGAAATGGACAAACTGTACGAACGAGTGAAAAGACAGCTGAGAGAGAATGCTGAAGAAGATGGCACTGGTTGCTTTGAAATATTTCACAAGTGTGATGATGACTGTATGGCCAGTATTAGAAATAACACCTATGATCACAGCAAATACAGGGAAGAGGCAATGCAAAATAGAATACAGATTGACCCAGTCAAACTAAGCAGCGGCTACAAAGATGTGATACTTTGGTTTAGCTTCGGGGCATCATGTTTCATACTTCTAGCCATTGTAATGGGCCTTGTCTTCATATGTGTAAAGAATGGAAACATGCGGTGCACTATTTGTATATAAATGAATCCAAATCAGAAGATTCTATGCACTTCAGCCACTGCTATCATAATAGGCGCAATCGCAGTACTCATTGGAATAGCAAACCTAGGATTGAACATAGGACTGCATCTAAAACCGGGCTGCAATTGCTCACACTCACAACCTGAAACAACCAACACAAGCCAAACAATAATAAACAACTATTATAATGAAACAAACATCACCAACATCCAAATGGAAGAGAGAACAAGCAAGAATTTCAATAACTTAACTAAAGGGCTCTGTACTATAAATTCATGGCACATATATGGGAAAGACAATGCAGTAAGAATTGGAGAGAGCTCGGATGTTTTAGTCACAAGAGAACCCTATGTTTCATGCGACCCAGATGAATGCAGGTTCTATGCTCTCAGCCAAGGAACAACAATCAGAGGGAAACACTCAAACGGAACAATACACGATAGGTCCCAGTATCGCGCCCTGATAAGCTGGCCACTATCATCACCGCCCACAGTGTACAACAGCAGGGTGGAATGCATTGGGTGGTCAAGTACTAGTTGCCATGATGGCAAATCCAGGATGTCAATATGTATATCAGGACCAAACAACAATGCATCTGCAGTAGTATGGTACAACAGAAGGCCTGTTGCAGAAATTAACACATGGGCCCGAAACATACTAAGAACACAGGAATCTGAATGTGTATGCCACAACGGCGTATGCCCAGTAGTGTTCACTGATGGATCTGCCACTGGACCTGCAGACACAAGAATATACTATTTTAAAGAGGGGAAAATATTGAAATGGGAGTCTCTGACTGGAACTGCTAAGCATATTGAAGAATGCTCATGTTACGGGGAACGAACAGGAATTACCTGCACATGCAGGGACAATTGGCAGGGCTCAAATAGACCAGTGATTCAGATAGACCCAGTAGCAATGACACACACTAGTCAATATATATGCAGTCCTGTTCTTACAGACAATCCCCGACCGAATGACCCAAATATAGGTAAGTGTAATGACCCTTATCCAGGTAATAATAACAATGGAGTCAAGGGATTCTCATACCTGGATGGGGCTAACACTTGGCTAGGGAGGACAATAAGCACAGCCTCGAGGTCTGGATACGAGATGTTAAAAGTGCCAAATGCATTGACAGATGATAGATCAAAGCCCATTCAAGGTCAGACAATTGTATTAAACGCTGACTGGAGTGGTTACAGTGGATCTTTCATGGACTATTGGGCTGAAGGGGACTGCTATCGAGCGTGTTTTTATGTGGAGTTGATACGTGGAAGACCCAAGGAGGATAAAGTGTGGTGGACCAGCAATAGTATAGTATCGATGTGTTCCAGTACAGAATTCCTGGGACAATGGAACTGGCCTGATGGGGCTAAAATAGAGTACTTCCTCTAA
>A/chicken/Dongguan/3418/2013
ATGAACACTCAAATCCTGGTATTCGCTCTGATTGCGATCATTCCAACAAATGCAGACAAAATCTGCCTCGGACATCATGCCGTGTCAAACGGAACCAAAGTAAACACATTAACTGAAAGAGGAGTGGAAGTCGTCAATGCAACTGAAACAGTGGAACGAACAAACATCCCCAGGATCTGCTCAAAAGGGAAAAAGACAGTTGACCTCGGTCAATGTGGACTCCTGGGGACAATCACTGGACCACCTCAATGTGACCAATTCCTAGAATTTTCAGCCGATTTAATTATTGAGAGGCGAGAAGGAAGTGATGTCTGTTATCCTGGGAAATTCGTGAATGAAGAAGCTCTGAGGCAAATTCTCAGAGAATCAGGCGGAATTGACAAGGAAGCAATGGGATTCACATACAGTGGAATAAGAGCTAATGGAGCAACCAGTGCATGTAGGAGATCAGGATCTTCATTCTATGCAGAAATGAAATGGCTCCTGTCAAACACAGATAATGCTGCATTCCCGCAAATGACTAAGTCATATAAAAATACAAGAAAAAGCCCAGCTCTAATAGTATGGGGGATCCATCATTCCGTATCAACTGCAGAGCAAACCAAGCTATATGGGAGTGGAAACAAACTGGTGACAGTTGGGAGTTCTAATTATCAACAATCTTTTGTACCGAGTCCAGGAGCGAGACCACAAGTTAATGGTCTATCTGGAAGAATTGACTTTCATTGGCTAATGCTAAATCCCAATGATACAGTCACTTTCAGTTTCAATGGGGCTTTCATAGCTCCAGACCGTGCAAGCTTCCTGAGAGGAAAATCTATGGGAATCCAGAGTGGAGTACAGGTTGATGCCAATTGTGAAGGGGACTGCTATCATAGTGGAGGGACAATAATAAGTAACTTGCCATTTCAGAACATAGATAGCAGGGCAGTTGGAAAATGTCCGAGATATGTTAAGCAAAGGAGTCTGCTGCTAGCAACAGGGATGAAGAATGTTCCTGAGATTCCAAAGGGAA------------GAGGCCTATTTGGTGCTATAGCGGGTTTCATTGAAAATGGATGGGAAGGCCTAATTGATGGTTGGTATGGTTTCAGACACCAGAATGCACAGGGAGAGGGAACTGCTGCAGATTACAAAAGCACTCAATCGGCAATTGATCAAATAACAGGAAAATTAAACCGGCTTATAGAAAAAACCAACCAACAATTTGAGTTGATAGACAATGAATTCAATGAGGTAGAGAAGCAAATCGGTAATGTGATAAATTGGACCAGAGATTCTATAACAGAAGTGTGGTCATACAATGCTGAACTCTTGGTAGCAATGGAGAACCAGCATACAATTGATCTGGCTGATTCAGAAATGGACAAACTGTACGAACGAGTGAAAAGACAGCTGAGAGAGAATGCTGAAGAAGATGGCACTGGTTGCTTTGAAATATTTCACAAGTGTGATGATGACTGTATGGCCAGTATTAGAAATAACACCTATGATCACAGCAAATACAGGGAAGAGGCAATGCAAAATAGAATACAGATTGACCCAGTCAAACTAAGCAGCGGCTACAAAGATGTGATACTTTGGTTTAGCTTCGGGGCATCATGTTTCATACTTCTAGCCATTGTAATGGGCCTTGTCTTCATATGTGTAAAGAATGGAAACATGCGGTGCACTATTTGTATATAAATGAATCCAAATCAGAAGATTCTATGCACTTCAGCCACTGCTATCATAATAGGCGCAATCGCAGTACTCATTGGAATAGCAAACCTAGGATTGAACATAGGACTGCATCTAAAACCGGGCTGCAATTGCTCACACTCACAACCTGAAACAACCAACACAAGCCAAACAATAATAAACAACTATTATAATGAAACAAACATCACCAACATCCAAATGGAAGAGAGAACAAGCAAGAATTTCAATAACTTAACTAAAGGGCTCTGTACTATAAATTCATGGCACATATATGGGAAAGACAATGCAGTAAGAATTGGGGAGAGCTCGGATGTTTTAGTCACTAGAGAACCCTATGTTTCATGCGACCCAGATGAATGCAGGTTCTATGCTCTCAGCCAAGGAACAACAATCAGAGGGAAACACTCAAACGGAACAATACACGATAGGTCCCAGTATCGCGCCCTGATAAGCTGGCCACTATCATCACCGCCCACAGTGTACAACAGCAGGGTGGAATGCATTGGGTGGTCAAGTACTAGTTGCCATGATGGCAAATCCAGGATGTCAATATGTATATCAGGACCAAACAACAATGCATCTGCAGTAGTATGGTACAACAGAAGGCCTGTTGCAGAAATTAACACATGGGCCCGAAACATACTAAGAACACAGGAATCTGAATGTGTATGCCACAACGGCGTATGCCCAGTAGTGTTCACTGATGGATCTGCCACTGGACCTGCAGACACAAGAATATACTATTTTAAAGAGGGGAAAATATTGAAATGGGAGTCTCTGACTGGAACTGCTAAGCATATTGAAGAATGCTCATGTTACGGGGAACGAACAGGAATTACCTGCACATGCAGGGACAATTGGCAGGGCTCAAATAGACCAGTGATTCAGATAGACCCAGTAGCAATGACACACACTAGTCAATATATATGCAGTCCTGTTCTTACAGACAATCCCCGACCGAATGACCCAAATATAGGTAAGTGTAATGACCCTTATCCAGGTAATAATAACAATGGAGTCAAGGGATTCTCATACCTGGATGGGGCTAACACTTGGCTAGGGAGGACAATAAGCACAGCCTCGAGGTCTGGATACGAGATGTTAAAAGTGCCAAATGCATTGACAGATGATAGATCAAAGCCCATTCAAGGTCAGACAATTGTATTAAACGCTGACTGGAGTGGTTACAGTGGATCTTTCATGGACTATTGGGCTGAAGGGGACTGCTATCGAGCGTGTTTTTATGTGGAGTTGATACGTGGAAGACCCAAGGAGGATAAAGTGTGGTGGACCAGCAATAGTATAGTATCGATGTGTTCCAGTACAGAATTCCTGGGACAATGGAACTGGCCTGATGGGGCTAAAATAGAGTACTTCCTCTAA
>A/chicken/Dongguan/3438/2013
ATGAACACTCAAATCCTGGTATTCGCTCTGATTGCGATCATTCCAACAAATGCAGACAAAATCTGCCTCGGACATCATGCCGTGTCAAACGGAACCAAAGTAAACACATTAACTGAAAGAGGAGTGGAAGTCGTCAATGCAACTGAAACAGTGGAACGAACAAACATCCCCAGGATCTGCTCAAAAGGGAAAAAGACAGTTGACCTCGGTCAATGTGGACTCCTGGGGACAATCACTGGACCACCTCAATGTGACCAATTCCTAGAATTTTCAGCCGATTTAATTATTGAGAGGCGAGAAGGAAGTGATGTCTGTTATCCTGGGAAATTCGTGAATGAAGAAGCTCTGAGGCAAATTCTCAGAGAATCAGGCGGAATTGACAAGGAAGCAATGGGATTCACATACAGTGGAATAAGAGCTAATGGAGCAACCAGTGCATGTAGGAGATCAGGATCTTCATTCTATGCAGAAATGAAATGGCTCCTGTCAAACACAGATAATGCTGCATTCCCGCAAATGACTAAGTCATATAAAAATACAAGAAAAAGCCCAGCTCTAATAGTATGGGGGATCCATCATTCCGTATCAACTGCAGAGCAAACCAAGCTATATGGGAGTGGAAACAAACTGGTGACAGTTGGGAGTTCTAATTATCAACAATCTTTTGTACCGAGTCCAGGAGCGAGACCACAAGTTAATGGTCTATCTGGAAGAATTGACTTTCATTGGCTAATGCTAAATCCCAATGATACAGTCACTTTCAGTTTCAATGGGGCTTTCATAGCTCCAGACCGTGCAAGCTTCCTGAGAGGAAAATCTATGGGAATCCAGAGTGGAGTACAGGTTGATGCCAATTGTGAAGGGGACTGCTATCATAGTGGAGGGACAATAATAAGTAACTTGCCATTTCAGAACATAGATAGCAGGGCAGTTGGAAAATGTCCGAGATATGTTAAGCAAAGGAGTCTGCTGCTAGCAACAGGGATGAAGAATGTTCCTGAGATTCCAAAGGGAA------------GAGGCCTATTTGGTGCTATAGCGGGTTTCATTGAAAATGGATGGGAAGGCCTAATTGATGGTTGGTATGGTTTCAGACACCAGAATGCACAGGGAGAGGGAACTGCTGCAGATTACAAAAGCACTCAATCGGCAATTGATCAAATAACAGGAAAATTAAACCGGCTTATAGAAAAAACCAACCAACAATTTGAGTTGATAGACAATGAATTCAATGAGGTAGAGAAGCAAATCGGTAATGTGATAAATTGGACCAGAGATTCTATAACAGAAGTGTGGTCATACAATGCTGAACTCTTGGTAGCAATGGAGAACCAGCATACAATTGATCTGGCTGATTCAGAAATGGACAAACTGTACGAACGAGTGAAAAGACAGCTGAGAGAGAATGCTGAAGAAGATGGCACTGGTTGCTTTGAAATATTTCACAAGTGTGATGATGACTGTATGGCCAGTATTAGAAATAACACCTATGATCACAGCAAATACAGGGAAGAGGCAATGCAAAATAGAATACAGATTGACCCAGTCAAACTAAGCAGCGGCTACAAAGATGTGATACTTTGGTTTAGCTTCGGGGCATCATGTTTCATACTTCTAGCCATTGTAATGGGCCTTGTCTTCATATGTGTAAAGAATGGAAACATGCGGTGCACTATTTGTATATAAATGAATCCAAATCAGAAGATTCTATGCACTTCAGCCACTGCTATCATAATAGGCGCAATCGCAGTACTCATTGGAATAGCAAACCTAGGATTGAACATAGGACTGCATCTAAAACCGGGCTGCAATTGCTCACACTCACAACCTGAAACAACCAACACAAGCCAAACAATAATAAACAACTATTATAATGAAACAAACATCACCAACATCCAAATGGAAGAGAGAACAAGCAAGAATTTCAATAACTTAACTAAAGGGCTCTGTACTATAAATTCATGGCACATATATGGGAAAGACAATGCAGTAAGAATTGGAGAGAGCTCGGATGTTTTAGTCACAAGAGAACCCTATGTTTCATGCGACCCAGATGAATGCAGGTTCTATGCTCTCAGCCAAGGAACAACAATCAGAGGGAAACACTCAAACGGAACAATACACGATAGGTCCCAGTATCGCGCCCTGATAAGCTGGCCACTATCATCACCGCCCACAGTGTACAACAGCAGGGTTGAATGCATTGGGTGGTCAAGTACTAGTTGCCATGATGGCAAATCCAGGATGTCAATATGTATATCAGGACCAAACAACAATGCATCTGCAGTAGTATGGTACAACAGAAGGCCTGTTGCAGAAATTAACACATGGGCCCGAAACATATTAAGAACACAGGAATCTGAATGTGTATGCCACAACGGCGTATGCCCAGTAGTGTTCACTGATGGATCTGCCACTGGACCTGCAGACACAAGAATATACTATTTTAAAGAGGGGAAAATATTGAAATGGGAGTCTCTGACTGGAACTGCTAAGCATATTGAAGAATGCTCATGTTACGGGGAACGAACAGGAATTACCTGCACATGCAGGGACAATTGGCAGGGCTCAAATAGACCAGTGATTCAGATAGACCCAGTAGCAATGACACACACTAGTCAATATATATGCAGTCCTGTTCTTACAGACAATCCCCGACCGAATGACCCAAATATAGGTAAGTGTAATGACCCTTATCCAGGTAATAATAACAATGGAGTCAAGGGATTCTCATACCTGGATGGGGCTAACACTTGGCTAGGGAGGACAATAAGCACAGCCTCGAGGTCTGGATACGAGATGTTAAAAGTGCCAAATGCATTGACAGATGATAGATCAAAGCCCATTCAAGGTCAGACAATTGTATTAAACGCTGACTGGAGTGGTTACAGTGGATCTTTCATGGACTATTGGGCTGAAGGGGACTGCTATCGAGCGTGTTTTTATGTGGAGTTGATACGTGGAAGACCCAAGGAGGATAAAGTGTGGTGGACCAGCAATAGTATAGTATCGATGTGTTCCAGTACAGAATTCCTGGGACAATGGAACTGGCCTGATGGGGCTAAAATAGAGTACTTCCTCTAA
>A/chicken/Dongguan/3464/2013
ATGAACACTCAAATCCTGGTATTCGCTCTGATTGCGATCATTCCAACAAATGCAGACAAAATCTGCCTCGGACATCATGCCGTGTCAAACGGAACCAAAGTAAACACATTAACTGAAAGAGGAGTGGAAGTCGTCAATGCAACTGAAACAGTGGAACGAACAAACATCCCCAGGATCTGCTCAAAAGGGAAAAAGACAGTTGACCTCGGTCAATGTGGACTCCTGGGGACAATCACTGGACCACCTCAATGTGACCAATTCCTAGAATTTTCAGCCGATTTAATTATTGAGAGGCGAGAAGGAAGTGATGTCTGTTATCCTGGGAAATTCGTGAATGAAGAAGCTCTGAGGCAAATTCTCAGAGAATCAGGCGGAATTGACAAGGAAGCAATGGGATTCACATACAGTGGAATAAGAGCTAATGGAGCAACCAGTGCATGTAGGAGATCAGGATCTTCATTCTATGCAGAAATGAAATGGCTCCTGTCAAACACAGATAATGCTGCATTCCCGCAAATGACTAAGTCATATAAAAATACAAGAAAAAGCCCAGCTCTAATAGTATGGGGGATCCATCATTCCGTATCAACTGCAGAGCAAACCAAGCTATATGGGAGTGGAAACAAACTGGTGACAGTTGGGAGTTCTAATTACCAACAATCTTTTGTACCGAGTCCAGGAGCGAGACCACAAGTTAATGGTTTATCTGGAAGAATTGACTTTCATTGGCTAATGCTAAATCCCAATGATACAGTCACTTTCAGTTTCAATGGGGCTTTCATAGCTCCAGACCGTGCAAGCTTCCTGAGAGGAAAATCTATGGGAATCCAGAGTGGAGTACAGGTTGATGCCAATTGTGAAGGGGACTGCTATCATAGTGGAGGGACAATAATAAGTAACTTGCCATTTCAGAACATAGATAGCAGGGCAGTTGGAAAATGTCCGAGATATGTTAAGCAAAGGAGTCTGCTGCTAGCAACAGGGATGAAGAATGTTCCTGAGATTCCAAAGGGAA------------GAGGCCTATTTGGTGCTATAGCGGGTTTCATTGAAAATGGATGGGAAGGCCTAATTGATGGTTGGTATGGTTTCAGACACCAGAATGCACAGGGAGAGGGAACTGCTGCAGATTACAAAAGCACTCAATCGGCAATTGATCAAATAACAGGAAAATTAAACCGGCTTATAGAAAAAACCAACCAACAATTTGAGTTGATAGACAATGAATTCAATGAGGTAGAGAAGCAAATCGGTAATGTGATAAATTGGACCAGAGATTCTATAACAGAAGTGTGGTCATACAATGCTGAACTCTTGGTAGCAATGGAGAACCAGCATACAATTGATCTGGCTGATTCAGAAATGGACAAACTGTACGAACGAGTGAAAAGACAGCTGAGAGAGAATGCTGAAGAAGATGGCACTGGTTGCTTTGAAATATTTCACAAGTGTGATAATGACTGTATGGCCAGTATTAGAAATAACACCTATGATCACAGCAAATACAGGGAAGAGGCAATGCAAAATAGAATACAGATTGACCCAGTCAAACTAAGCAGCGGCTACAAAGATGTGATACTTTGGTTTAGCTTCGGGGCATCATGTTTCATACTTCTAGCCATTGTAATGGGCCTTGTCTTCATATGTGTAAAGAATGGAAACATGCGGTGCACTATTTGTATATAAATGAATCCAAATCAGAAGATTCTATGCACTTCAGCCACTGCTATCATAATAGGCGCAATCGCAGTACTCATTGGAATAGCAAACCTAGGATTGAACATAGGACTGCATCTAAAACCGGGCTGCAATTGCTCACACTCACAACCTGAAACAACCAACACAAGCCAAACAATAATAAACAACTATTATAATGAAACAAACATCACCAACATCCAAATGGAAGAGAGAACAAGCAAGAATTTCAATAACTTAACTAAAGGGCTCTGTACTATAAATTCATGGCACATATATGGGAAAGACAATGCAGTAAGAATTGGAGAGAGCTCGGATGTTTTAGTCACTAGAGAACCCTATGTTTCATGCGACCCAGATGAATGCAGGTTCTATGCTCTCAGCCAAGGAACAACAATCAGAGGGAAACACTCAAACGGAACAATACACGATAGGTCCCAGTATCGCGCCCTGATAAGCTGGCCACTATCATCACCGCCCACAGTGTACAACAGCAGGGTGGAATGCATTGGGTGGTCAAGTACTAGTTGCCATGATGGCAAATCCAGGATGTCAATATGTATATCAGGACCAAACAACAATGCATCTGCAGTAGTATGGTACAACAGAAGGCCTGTTGCAGAAATTAACACATGGGCCCGAAACATACTAAGAACACAGGAATCTGAATGTGTATGCCACAACGGCGTATGCCCAGTAGTGTTCACTGATGGATCTGCCACTGGACCTGCAGACACAAGAATATACTATTTTAAAGAGGGGAAAATATTGAAATGGGAGTCTCTGACTGGAACTGCTAAGCATATTGAAGAATGCTCATGTTACGGGGAACGAACAGGAATTACCTGCACATGCAGGGACAATTGGCAGGGCTCAAATAGACCAGTGATTCAGATAGACCCAGTAGCAATGACACACACTAGTCAATATATATGCAGTCCTGTTCTTACAGACAATCCCCGACCGAATGACCCAAATATAGGTAAGTGTAATGACCCTTATCCAGGTAATAATAACAATGGAGTCAAGGGATTCTCATACCTGGATGGGGCTAACACTTGGCTAGGGAGGACAATAAGCACAGCCTCGAGGTCTGGATACGAGATGTTAAAAGTGCCAAATGCATTGACAGATGATAGATCAAAGCCCATTCAAGGTCAGACAATTGTATTAAACGCTGACTGGAGTGGTTACAGTGGATCTTTCATGGACTATTGGGCTAAAGGGGACTGCTATCGAGCGTGTTTTTATGTGGAGTTGATACGTGGAAGACCCAAGGAGGATAAAGTGTGGTGGACCAGCAATAGTATAGTATCGATGTGTTCCAGTACAGAATTCCTGGGACAATGGAACTGGCCTGATGGGGCTAAAATAGAGTACTTCCTCTAA
>A/chicken/Dongguan/3487/2013
ATGAACACTCAAATCCTGGTATTCGCTCTGATTGCGATCATTCCAACAAATGCAGACAAAATCTGCCTCGGACATCATGCCGTGTCAAACGGAACCAAAGTAAACACATTAACTGAAAGAGGAGTGGAAGTCGTCAATGCAACTGAAACAGTGGAACGAACAAACATCCCCAGGATCTGCTCAAAAGGGAAAAAGACAGTTGACCTCGGTCAATGTGGACTCCTGGGGACAATCACTGGACCACCTCAATGTGACCAATTCCTAGAATTTTCAGCCGATTTAATTATTGAGAGGCGAGAAGGAAGTGATGTCTGTTATCCTGGGAAATTCGTGAATGAAGAAGCTCTGAGGCAAATTCTCAGAGAATCAGGCGGAATTGACAAGGAAGCAATGGGATTCACATACAGTGGAATAAGAGCTAATGGAGCAACCAGTGCATGTAGGAGATCAGGATCTTCATTCTATGCAGAAATGAAATGGCTCCTGTCAAACACAGATAATGCTGCATTCCCGCAAATGACTAAGTCATATAAAAATACAAGAAAAAGCCCAGCTCTAATAGTATGGGGGATCCATCATTCCGTATCAACTGCAGAGCAAACCAAGCTATATGGGAGTGGAAACAAACTGGTGACAGTTGGGAGTTCTAATTATCAACAATCTTTTGTACCGAGTCCAGGAGCGAGACCACAAGTTAATGGTCTATCTGGAAGAATTGACTTTCATTGGCTAATGCTAAATCCCAATGATACAGTCACTTTCAGTTTCAATGGGGCTTTCATAGCTCCAGACCGTGCAAGCTTCCTGAGAGGAAAATCTATGGGAATCCAGAGTGGAGTACAGGTTGATGCCAATTGTGAAGGGGACTGCTATCATAGTGGAGGGACAATAATAAGTAACTTGCCATTTCAGAACATAGATAGCAGGGCAGTTGGAAAATGTCCGAGATATGTTAAGCAAAGGAGTCTGCTGCTAGCAACAGGGATGAAGAATGTTCCTGAGATTCCAAAGGGAA------------GAGGCCTATTTGGTGCTATAGCGGGTTTCATTGAAAATGGATGGGAAGGCCTAATTGATGGTTGGTATGGTTTCAGACACCAGAATGCACAGGGAGAGGGAACTGCTGCAGATTACAAAAGCACTCAATCGGCAATTGATCAAATAACAGGAAAATTAAACCGGCTTATAGAAAAAACCAACCAACAATTTGAGTTGATAGACAATGAATTCAATGAGGTAGAGAAGCAAATCGGTAATGTGATAAATTGGACCAGAGATTCTATAACAGAAGTGTGGTCATACAATGCTGAACTCTTGGTAGCAATGGAGAACCAGCATACAATTGATCTGGCTGATTCAGAAATGGACAAACTGTACGAACGAGTGAAAAGACAGCTGAGAGAGAATGCTGAAGAAGATGGCACTGGTTGCTTTGAAATATTTCACAAGTGTGATGATGACTGTATGGCCAGTATTAGAAATAACACCTATGATCACAGCAAATACAGGGAAGAGGCAATGCAAAATAGAATACAGATTGACCCAGTCAAACTAAGCAGCGGCTACAAAGATGTGATACTTTGGTTTAGCTTCGGGGCATCATGTTTCATACTTCTAGCCATTGTAATGGGCCTTGTCTTCATATGTGTAAAGAATGGAAACATGCGGTGCACTATTTGTATATAAATGAATCCAAATCAGAAGATTCTATGCACTTCAGCCACTGCTATCATAATAGGCGCAATCGCAGTACTCATTGGAATAGCAAACCTAGGATTGAACATAGGACTGCATCTAAAACCGGGCTGCAATTGCTCACACTCACAACCTGAAACAACCAACACAAGCCAAACAATAATAAACAACTATTATAATGAAACAAACATCACCAACATCCAAATGGAAGAGAGAACAAGCAAGAATTTCAATAACTTAACTAAAGGGCTCTGTACTATAAATTCATGGCACATATATGGGAAAGACAATGCAGTAAGAATTGGGGAGAGCTCGGATGTTTTAGTCACTAGAGAACCCTATGTTTCATGCGACCCAGATGAATGCAGGTTCTATGCTCTCAGCCAAGGAACAACAATCAGAGGGAAACACTCAAACGGAACAATACACGATAGGTCCCAGTATCGCGCCCTGATAAGCTGGCCACTATCATCACCGCCCACAGTGTACAACAGCAGGGTGGAATGCATTGGGTGGTCAAGTACTAGTTGCCATGATGGCAAATCCAGGATGTCAATATGTATATCAGGACCAAACAACAATGCATCTGCAGTAGTATGGTACAACAGAAGGCCTGTTGCAGAAATTAACACATGGGCCCGAAACATACTAAGAACACAGGAATCTGAATGTGTATGCCACAACGGCGTATGCCCAGTAGTGTTCACTGATGGATCTGCCACTGGACCTGCAGACACAAGAATATACTATTTTAAAGAGGGGAAAATATTGAAATGGGAGTCTCTGACTGGAACTGCTAAGCATATTGAAGAATGCTCATGTTACGGGGAACGAACAGGAATTACCTGCACATGCAGGGACAATTGGCAGGGCTCAAATAGACCAGTGATTCAGATAGACCCAGTAGCAATGACACACACTAGTCAATATATATGCAGTCCTGTTCTTACAGACAATCCCCGACCGAATGACCCAAATATAGGTAAGTGTAATGACCCTTATCCAGGTAATAATAACAATGGAGTCAAGGGATTCTCATACCTGGATGGGGCTAACACTTGGCTAGGGAGGACAATAAGCACAGCCTCGAGGTCTGGATACGAGATGTTAAAAGTGCCAAATGCATTGACAGATGATAGATCAAAGCCCATTCAAGGTCAGACAATTGTATTAAACGCTGACTGGAGTGGTTACAGTGGATCTTTCATGGACTATTGGGCTGAAGGGGACTGCTATCGAGCGTGTTTTTATGTGGAGTTGATACGTGGAAGACCCAAGGAGGATAAAGTGTGGTGGACCAGCAATAGTATAGTATCGATGTGTTCCAGTACAGAATTCCTGGGACAATGGAACTGGCCTGATGGGGCTAAAATAGAGTACTTCCTCTAA
>A/chicken/Dongguan/3488/2013
ATGAACACTCAAATCCTGGTATTCGCTCTGATTGCGATCATTCCAACAAATGCAGACAAAATCTGCCTCGGACATCATGCCGTGTCAAACGGAACCAAAGTAAACACATTAACTGAAAGAGGAGTGGAAGTCGTCAATGCAACTGAAACAGTGGAACGAACAAACATCCCCAGGATCTGCTCAAAAGGGAAAAAGACAGTTGACCTCGGTCAATGTGGACTCCTGGGGACAATCACTGGACCACCTCAATGTGACCAATTCCTAGAATTTTCAGCCGATTTAATTATTGAGAGGCGAGAAGGAAGTGATGTCTGTTATCCTGGGAAATTCGTGAATGAAGAAGCTCTGAGGCAAATTCTCAGAGAATCAGGAGGAATTGACAAGGAAGCAATGGGATTCACATACAGTGGAATAAGAGCTAATGGAGCAACCAGTGCATGTAGGAGATCAGGATCTTCATTCTATGCAGAAATGAAATGGCTCCTGTCAAACACAGATAATGCTGCATTCCCGCAAATGACTAAGTCATATAAAAATACAAGAAAAAGCCCAGCTCTAATAGTATGGGGGATCCATCATTCCGTATCAACTGCAGAGCAAACCAAGCTATATGGGAGTGGAAACAAACTGGTGACAGTTGGGAGTTCTAATTATCAACAATCTTTTGTACCGAGTCCAGGAGCGAGACCACAAGTTAATGGTTTATCTGGAAGAATTGACTTTCATTGGCTAATGCTAAATCCCAATGATACAGTCACTTTCAGTTTCAATGGGGCTTTCATAGCTCCAGACCGTGCAAGCTTCCTGAGAGGAAAATCTATGGGAATCCAGAGTGGAGTACAGGTTGATGCCAATTGTGAAGGGGACTGCTATCATAGTGGAGGGACAATAATAAGTAACTTGCCATTTCAGAACATAGATAGCAGGGCAGTTGGAAAATGTCCGAGATATGTTAAGCAAAGGAGTCTGCTGCTAGCAACAGGGATGAAGAATGTTCCTGAGATTCCAAAGGGAA------------GAGGCCTATTTGGTGCTATAGCGGGTTTCATTGAAAATGGATGGGAAGGCCTAATTGATGGTTGGTATGGTTTCAGACACCAGAATGCACAGGGAGAGGGAACTGCTGCAGATTACAAAAGCACTCAATCGGCAATTGATCAAATAACAGGAAAATTAAACCGGCTTATAGAAAAAACCAACCAACAATTTGAGTTGATAGACAATGAATTCAATGAGGTAGAGAAGCAAATCGGTAATGTGATAAATTGGACCAGAGATTCTATAACAGAAGTGTGGTCATACAATGCTGAACTCTTGGTAGCAATGGAGAACCAGCATACAATTGATCTGGCTGATTCAGAAATGGACAAACTGTACGAACGAGTGAAAAGACAGCTGAGAGAGAATGCTGAAGAAGATGGCACTGGTTGCTTTGAAATATTTCACAAGTGTGATAATGACTGTATGGCCAGTATTAGAAATAACACCTATGATCACAGCAAATACAGGGAAGAGGCAATGCAAAATAGAATACAGATTGACCCAGTCAAACTAAGCAGCGGCTACAAAGATGTGATACTTTGGTTTAGCTTCGGGGCATCATGTTTCATACTTCTAGCCATTGTAATGGGCCTTGTCTTCATATGTGTAAAGAATGGAAACATGCGGTGCACTATTTGTATATAAATGAATCCAAATCAGAAGATTCTATGCACTTCAGCCACTGCTATCATAATAGGCGCAATCGCAGTACTCATTGGAATAGCAAACCTAGGATTGAACATAGGACTGCATCTAAAACCGGGCTGCAATTGCTCACACTCACAACCTGAAACAACCAACACAAGCCAAACAATAATAAACAACTATTATAATGAAACAAACATCACCAACATCCAAATGGAAGAAAGAACAAGCAAGAATTTCAATAACTTAACTAAAGGGCTCTGTACTATAAATTCATGGCACATATATGGGAAAGACAATGCAGTAAGAATTGGAGAGAGCTCGGATGTTTTAGTCACAAGAGAACCCTATGTTTCATGCGACCCAGATGAATGCAGGTTCTATGCTCTCAGCCAAGGAACAACAATCAGAGGGAAACACTCAAACGGAACAATACACGATAGGTCCCAGTATCGCGCCCTGATAAGCTGGCCACTATCATCACCGCCCACAGTGTACAACAGCAGGGTGGAATGCATTGGGTGGTCAAGTACTAGTTGCCATGATGGCAAATCCAGGATGTCAATATGTATATCAGGACCAAACAACAATGCATCTGCAGTAGTATGGTACAATAGAAGGCCTGTTGCAGAAATTAACACATGGGCCCGAAACATACTAAGAACACAGGAATCTGAATGTGTATGCCACAACGGCGTATGCCCAGTAGTGTTCACTGATGGATCTGCCACTGGACCTGCAGACACAAGAATATACTATTTTAAAGAGGGGAAAATATTGAAATGGGAGTCTCTGACTGGAACTGCTAAGCATATTGAAGAATGCTCATGTTACGGGGAACGAACAGGAATTACCTGCACATGCAGGGACAATTGGCAGGGCTCAAATAGACCAGTGATTCAGATAGACCCAGTAGCAATGACACACACTAGTCAATATATATGCAGTCCTGTTCTTACAGACAATCCCCGACCGAATGACCCAAATATAGGTAAGTGTAATGACCCTTATCCAGGTAATAATAACAATGGAGTCAAGGGATTCTCATACCTGGATGGGGCTAACACTTGGCTAGGGAGGACAATAAGCACAGCCTCGAGGTCTGGATACGAGATGTTAAAAGTGCCAAATGCATTGACAGATGATAGATCAAAGCCCATTCAAGGTCAGACAATTGTATTAAACGCTGACTGGAGTGGTTACAGTGGATCTTTCATGGACTATTGGGCTGAAGGGGACTGCTATCGAGCGTGTTTTTATGTGGAGTTGATACGTGGAAGACCCAAGGAGGATAAAGTGTGGTGGACCAGCAATAGTATAGTATCGATGTGTTCCAGTACAGAATTCCTGGGACAATGGAACTGGCCTGATGGGGCTAAAATAGAGTACTTCCTCTAA
>A/chicken/Dongguan/3491/2013
ATGAACACTCAAATCCTGGTATTCGCTCTGATTGCGATCATTCCAACAAATGCAGACAAAATCTGCCTCGGACATCATGCCGTGTCAAACGGAACCAAAGTAAACACATTAACTGAAAGAGGAGTGGAAGTCGTCAATGCAACTGAAACAGTGGAACGAACAAACATCCCCAGGATCTGCTCAAAAGGGAAAAAGACAGTTGACCTCGGTCAATGTGGACTCCTGGGGACAATCACTGGACCACCTCAATGTGACCAATTCCTAGAATTTTCAGCCGATTTAATTATTGAGAGGCGAGAAGGAAGTGATGTCTGTTATCCTGGGAAATTCGTGAATGAAGAAGCTCTGAGGCAAATTCTCAGAGAATCAGGAGGAATTGACAAGGAAGCAATGGGATTCACATACAGTGGAATAAGAGCTAATGGAGCAACCAGTGCATGTAGGAGATCAGGATCTTCATTCTATGCAGAAATGAAATGGCTCCTGTCAAACACAGATAATGCTGCATTCCCGCAAATGACTAAGTCATATAAAAATACAAGAAAAAGCCCAGCTCTAATAGTATGGGGGATCCATCATTCCGTATCAACTGCAGAGCAAACCAAGCTATATGGGAGTGGAAACAAACTGGTGACAGTTGGGAGTTCTAATTATCAACAATCTTTTGTACCGAGTCCAGGAGCGAGACCACAAGTTAATGGTTTATCTGGAAGAATTGACTTTCATTGGCTAATGCTAAATCCCAATGATACAGTCACTTTCAGTTTCAATGGGGCTTTCATAGCTCCAGACCGTGCAAGCTTCCTGAGAGGAAAATCTATGGGAATCCAGAGTGGAGTACAGGTTGATGCCAATTGTGAAGGGGACTGCTATCATAGTGGAGGGACAATAATAAGTAACTTGCCATTTCAGAACATAGATAGCAGGGCAGTTGGAAAATGTCCGAGATATGTTAAGCAAAGGAGTCTGCTGCTAGCAACAGGGATGAAGAATGTTCCTGAGATTCCAAAGGGAA------------GAGGCCTATTTGGTGCTATAGCGGGTTTCATTGAAAATGGATGGGAAGGCCTAATTGATGGTTGGTATGGTTTCAGACACCAGAATGCACAGGGAGAGGGAACTGCTGCAGATTACAAAAGCACTCAATCGGCAATTGATCAAATAACAGGAAAATTAAACCGGCTTATAGAAAAAACCAACCAACAATTTGAGTTGATAGACAATGAATTCAATGAGGTAGAGAAGCAAATCGGTAATGTGATAAATTGGACCAGAGATTCTATAACAGAAGTGTGGTCATACAATGCTGAACTCTTGGTAGCAATGGAGAACCAGCATACAATTGATCTGGCTGATTCAGAAATGGACAAACTGTACGAACGAGTGAAAAGACAGCTGAGAGAGAATGCTGAAGAAGATGGCACTGGTTGCTTTGAAATATTTCACAAGTGTGATAATGACTGTATGGCCAGTATTAGAAATAACACCTATGATCACAGCAAATACAGGGAAGAGGCAATGCAAAATAGAATACAGATTGACCCAGTCAAACTAAGCAGCGGCTACAAAGATGTGATACTTTGGTTTAGCTTCGGGGCATCATGTTTCATACTTCTAGCCATTGTAATGGGCCTTGTCTTCATATGTGTAAAGAATGGAAACATGCGGTGCACTATTTGTATATAAATGAATCCAAATCAGAAGATTCTATGCACTTCAGCCACTGCTATCATAATAGGCGCAATCGCAGTACTCATTGGAATAGCAAACCTAGGATTGAACATAGGACTGCATCTAAAACCGGGCTGCAATTGCTCACACTCACAACCTGAAACAACCAACACAAGCCAAACAATAATAAACAACTATTATAATGAAACAAACATCACCAACATCCAAATGGAAGAGAGTACAAGCAAGAATTTCAATAACTTAACTAAAGGGCTCTGTACTATAAATTCATGGCACATATATGGGAAAGACAATGCAGTAAGAATTGGAGAGAGCTCGGATGTTTTAGTCACAAGAGAACCCTATGTTTCATGCGACCCAGATGAATGCAGGTTCTATGCTCTCAGCCAAGGAACAACAATCAGAGGGAAACACTCAAACGGAACAATACACGATAGGTCCCAGTATCGCGCCCTGATAAGCTGGCCACTATCATCACCGCCCACAGTGTACAACAGCAGGGTGGAATGCATTGGGTGGTCAAGTACTAGTTGCCATGATGGCAAATCCAGGATGTCAATATGTATATCAGGACCAAACAACAATGCATCTGCAGTAGTATGGTACAACAGAAGGCCTGTTGCAGAAATTAACACATGGGCCCGAAACATACTAAGAACACAGGAATCTGAATGTGTATGCCACAACGGCGTATGCCCAGTAGTGTTCACTGATGGATCTGCCACTGGACCTGCAGACACAAGAATATACTATTTTAAAGAGGGGAAAATATTGAAATGGGAGTCTCTGACTGGAACTGCTAAGCATATTGAAGAATGCTCATGTTACGGGGAACGAACAGGAATTACCTGCACATGCAGGGACAATTGGCAGGGCTCAAATAGACCAGTGATTCAGATAGACCCAGTATCAATGACACACACTAGTCAATATATATGCAGTCCTGTTCTTACAGACAATCCCCGACCGAATGACCCAAATATAGGTAAGTGTAATGACCCTTATCCAGGTAATAATAACAATGGAGTCAAGGGATTCTCATACCTGGATGGGGCTAACACTTGGCTAGGGAGGACAATAAGCACAGCCTCGAGGTCTGGATACGAGATGTTAAAAGTGCCAAATGCATTGACAGATGATAGATCAAAGCCCATTCAAGGTCAGACAATTGTATTAAACGCTGACTGGAGTGGTTACAGTGGATCTTTCATGGACTATTGGGCTGAAGGGGACTGCTATCGAGCGTGTTTTTATGTGGAGTTGATACGTGGAAGACCCAAGGAGGATAAAGTGTGGTGGACCAGCAATAGTATAGTATCGATGTGTTCCAGTACAGAATTCCTGGGACAATGGAACTGGCCTGATGGGGCTAAAATAGAGTACTTCCTCTAA
>A/chicken/Dongguan/3544/2013
ATGAACACTCAAATCCTGGTATTCGCTCTGATTGCGATCATTCCAACAAATGCAGACAAAATCTGCCTCGGACATCATGCCGTGTCAAACGGAACCAAAGTAAACACATTAACTGAAAGAGGAGTGGAAGTCGTCAATGCAACTGAAACAGTGGAACGAACAAACATCCCCAGGATCTGCTCAAAAGGGAAAAAGACAGTTGACCTCGGTCAATGTGGACTCCTGGGGACAATCACTGGACCACCTCAATGTGACCAATTCCTAGAATTTTCAGCCGATTTAATTATTGAGAGGCGAGAAGGAAGTGATGTCTGTTATCCTGGGAAATTCGTGAATGAAGAAGCTCTGAGGCAAATTCTCAGAGAATCAGGCGGAATTGACAAGGAAGCAATGGGATTCACATACAGTGGAATAAGAGCTAATGGAGCAACCAGTGCATGTAGGAGATCAGGATCTTCATTCTATGCAGAAATGAAATGGCTCCTGTCAAACACAGATAATGCTGCATTCCCGCAAATGACTAAGTCATATAGAAATACAAGAAAAAGCCCAGCTCTAATAGTATGGGGGATCCATCATTCCGTATCAACTGCAGAGCAAACCAAGCTATATGGGAGTGGAAACAAACTGGTGACAGTTGGGAGTTCTAATTATCAACAATCTTTTGTACCGAGTCCAGGAGCGAGACCACAAGTTAATGGTTTATCTGGAAGAATTGACTTTCATTGGCTAATGCTAAATCCCAATGATACAGTCACTTTCAGTTTCAATGGGGCTTTCATAGCTCCAGACCGTGCAAGCTTCCTGAGAGGAAAATCTATGGGAATCCAGAGTGGAGTACAGGTTGATGCCAATTGTGAAGGGGACTGCTATCATAGTGGAGGGACAATAATAAGTAACTTGCCATTTCAGAACATAGATAGCAGGGCAGTTGGAAAATGTCCGAGATATGTTAAGCAAAGGAGTCTGCTGCTAGCAACAGGGATGAAGAATGTTCCTGAGATTCCAAAGGGAA------------GAGGCCTATTTGGTGCTATAGCGGGTTTCATTGAAAATGGATGGGAAGGCCTAATTGATGGTTGGTATGGTTTCAGACACCAGAATGCACAGGGAGAGGGAACTGCTGCAGATTACAAAAGCACTCAATCGGCAATTGATCAAATAACAGGAAAATTAAACCGGCTTATAGAAAAAACCAACCAACAATTTGAGTTGATAGACAATGAATTCAATGAGGTAGAGAAGCAAATCGGTAATGTGATAAATTGGACCAGAGATTCTATAACAGAAGTGTGGTCATACAATGCTGAACTCTTGGTAGCAATGGAGAACCAGCATACAATTGATCTGGCTGATTCAGAAATGGACAAACTGTACGAACGAGTGAAAAGACAGCTGAGAGAGAATGCTGAAGAAGATGGCACTGGTTGCTTTGAAATATTTCACAAGTGTGATGATGACTGTATGGCCAGTATTAGAAATAACACCTATGATCACAGCAAATACAGGGAAGAGGCAATGCAAAATAGAATACAGATTGACCCAGTCAAATTAAGCAGCGGCTACAAAGATGTGATACTTTGGTTTAGCTTCGGGGCATCATGTTTCATACTTCTAGCCATTGTAATGGGCCTTGTCTTCATATGTGTAAAGAATGGAAACATGCGGTGCACTATTTGTATATAAATGAATCCAAATCAGAAGATTCTATGCACTTCAGCCACTGCTATCATAATAGGCGCAATCGCAGTACTCATTGGAATAGCAAACCTAGGATTGAACATAGGACTGCATCTAAAACCGGGCTGCAATTGCTCACACTCACAACCTGAAACAACCAACACAAGCCAAACAATAATAAACAACTATTATAATGAAACAAACATCACCAACATCCAAATGGAAGAGAGAACAAGCAAGAATTTCAATAACTTAACTAAAGGGCTCTGTACTATAAATTCATGGCACATATATGGGAAAGACAATGCAGTAAGAATTGGAGAGAGCTCGGATGTTTTAGTCACAAGAGAACCCTATGTTTCATGCGACCCAGATGAATGCAGGTTCTATGCTCTCAGCCAAGGAACAACAATCAGAGGGAAACACTCAAACGGAACAATACACGATAGGTCCCAGTATCGCGCCCTGATAAGCTGGCCACTATCATCACCGCCCACAGTGCACAACAGCAGGGTGGAATGCATTGGGTGGTCAAGTACTAGTTGCCATGATGGCAAATCCAGGATGTCAATATGTATATCAGGACCAAACAACAATGCATCTGCAGTAGTATGGTACAACAGAAGGCCTGTTGCAGAAATTAACACATGGGCCCGAAACATACTAAGAACACAGGAATCTGAATGTGTATGCCACAACGGCGTATGCCCAGTAGTGTTCACTGATGGATCTGCCACTGGACCTGCAGACACAAGAATATACTATTTTAAAGAGGGGAAAATATTGAAATGGGAGTCTCTGACTGGAACTGCTAAGCATATTGAAGAATGCTCATGTTACGGGGAACGAACAGGAATTACCTGCACATGCAGGGACAATTGGCAGGGCTCAAATAGACCAGTGATTCAGATAGACCCAGTAGCAATGACACACACTAGTCAATATATATGCAGTCCTGTTCTTACAGACAATCCCCGACCGAATGACCCAAATATAGGTAAGTGTAATGACCCTTATCCAGGTAATAATAACAATGGAGTCAAGGGATTCTCATACCTGGATGGGGCTAACACTTGGCTAGGGAGGACAATAAGCACAGCCTCGAGGTCTGGATACGAGATGTTAAAAGTGCCAAATGCATTGACAGATGATAGATCAAAGCCCATTCAAGGTCAGACAATTGTATTAAACGCTGACTGGAGTGGTTACAGTGGATCTTTCATGGACTATTGGGCTGAAGGGGACTGCTATCGAGCGTGTTTTTATGTGGAGTTGATACGTGGAAGACCCAAGGAGGATAAAGTGTGGTGGACCAGCAATAGTATAGTATCGATGTGTTCCAGTACAGAATTCCTGGGACAATGGAACTGGCCTGATGGGGCTAAAATAGAGTACTTCCTCTAA
>A/chicken/Dongguan/3563/2013
ATGAACACTCAAATCCTGGTATTCGCTCTGATTGCGATCATTCCAACAAATGCAGACAAAATCTGCCTCGGACATCATGCCGTGTCAAACGGAACCAAAGTAAACACATTAACTGAAAGAGGAGTGGAAGTCGTCAATGCAACTGAAACAGTGGAACGAACAAACATCCCCAGGATCTGCTCAAAAGGGAAAAAGACAGTTGACCTCGGTCAATGTGGACTCCTGGGGACAATCACTGGACCACCTCAATGTGACCAATTCCTAGAATTTTCAGCCGATTTAATTATTGAGAGGCGAGAAGGAAGTGATGTCTGTTATCCTGGGAAATTCGTGAATGAAGAAGCTCTGAGGCAAATTCTCAGAGAATCAGGCGGAATTGACAAGGAAGCAATGGGATTCACATACAGTGGAATAAGAGCTAATGGAGCAACCAGTGCATGTAGGAGATCAGGATCTTCATTCTATGCAGAAATGAAATGGCTCCTGTCAAACACAGATAATGCTGCATTCCCGCAAATGACTAAGTCATATAGAAATACAAGAAAAAGCCCAGCTCTAATAGTATGGGGGATCCATCATTCCGTATCAACTGCAGAGCAAACCAAGCTATATGGGAGTGGAAACAAACTGGTGACAGTTGGGAGTTCTAATTATCAACAATCTTTTGTACCGAGTCCAGGAGCGAGACCACAAGTTAATGGTTTATCTGGAAGAATTGACTTTCATTGGCTAATGCTAAATCCCAATGATACAGTCACTTTCAGTTTCAATGGGGCTTTCATAGCTCCAGACCGTGCAAGCTTCCTGAGAGGAAAATCTATGGGAATCCAGAGTGGAGTACAGGTTGATGCCAATTGTGAAGGGGACTGCTATCATAGTGGAGGGACAATAATAAGTAACTTGCCATTTCAGAACATAGATAGCAGGGCAGTTGGAAAATGTCCGAGATATGTTAAGCAAAGGAGTCTGCTGCTAGCAACAGGGATGAAGAATGTTCCTGAGATTCCAAAGGGAA------------GAGGCCTATTTGGTGCTATAGCGGGTTTCATTGAAAATGGATGGGAAGGCCTAATTGATGGTTGGTATGGTTTCAGACACCAGAATGCACAGGGAGAGGGAACTGCTGCAGATTACAAAAGCACTCAATCGGCAATTGATCAAATAACAGGAAAATTAAACCGGCTTATAGAAAAAACCAACCAACAATTTGAGTTGATAGACAATGAATTCAATGAGGTAGAGAAGCAAATCGGTAATGTGATAAATTGGACCAGAGATTCTATAACAGAAGTGTGGTCATACAATGCTGAACTCTTGGTAGCAATGGAGAACCAGCATACAATTGATCTGGCTGATTCAGAAATGGACAAACTGTACGAACGAGTGAAAAGACAGCTGAGAGAGAATGCTGAAGAAGATGGCACTGGTTGCTTTGAAATATTTCACAAGTGTGATGATGACTGTATGGCCAGTATTAGAAATAACACCTATGATCACAGCAAATACAGGGAAGAGGCAATGCAAAATAGAATACAGATTGACCCAGTCAAATTAAGCAGCGGCTACAAAGATGTGATACTTTGGTTTAGCTTCGGGGCATCATGTTTCATACTTCTAGCCATTGTAATGGGCCTTGTCTTCATATGTGTAAAGAATGGAAACATGCGGTGCACTATTTGTATATAAATGAATCCAAATCAGAAGATTCTATGCACTTCAGCCACTGCTATCATAATAGGCGCAATCGCAGTACTCATTGGAATAGCAAACCTAGGATTGAACATAGGACTGCATCTAAAACCGGGCTGCAATTGCTCACACTCACAACCTGAAACAACCAACACAAGCCAAACAATAATAAACAACTATTATAATGAAACAAACATCACCAACATCCAAATGGAAGAGAGAACAAGCAAGAATTTCAATAACTTAACTAAAGGGCTCTGTACTATAAATTCATGGCACGTATATGGGAAAGACAATGCAGTAAGAATTGGAGAGAGCTCGGATGTTTTAGTCACAAGAGAACCCTATGTTTCATGCGACCCAGATGAATGCAGGTTCTATGCTCTCAGCCAAGGAACAACAATCAGAGGGAAACACTCAAACGGAACAATACACGATAGGTCCCAGTATCGCGCCCTGATAAGCTGGCCACTATCATCACCGCCCACAGTGCACAACAGCAGGGTGGAATGCATTGGGTGGTCAAGTACTAGTTGCCATGATGGCAAATCCAGGATGTCAATATGTATATCAGGACCAAACAACAATGCATCTGCAGTAGTATGGTACAACAGAAGGCCTGTTGCAGAAATTAACACATGGGCCCGAAACATACTAAGAACACAGGAATCTGAATGTGTATGCCACAACGGCGTATGCCCAGTAGTGTTCACTGATGGATCTGCCACTGGACCTGCAGACACAAGAATATACTATTTTAAAGAGGGGAAAATATTGAAATGGGAGTCTCTGACTGGAACTGCTAAGCATATTGAAGAATGCTCATGTTACGGGGAACGAACAGGAATTACCTGCACATGCAGGGACAATTGGCAGGGCTCAAATAGACCAGTGATTCAGATAGACCCAGTAGCAATGACACACACTAGTCAATATATATGCAGTCCTGTTCTTACAGACAATCCCCGACCGAATGACCCAAATATAGGTAAGTGTAATGACCCTTATCCAGGTAATAGTAACAATGGAGTCAAGGGATTCTCATACCTGGATGGGGCTAACACTTGGCTAGGGAGGACAATAAGCACAGCCTCGAGGTCTGGATACGAGATGTTAAAAGTGCCAAATGCATTGACAGATGATAGATCAAAGCCCATTCAAGGTCAGACAATTGTATTAAACGCTGACTGGAGTGGTTACAGTGGATCTTTCATGGACTATTGGGCTGAAGGGGACTGCTATCGAGCGTGTTTTTATGTGGAGTTGATACGTGGAAGACCCAAGGAGGATAAAGTGTGGTGGACCAGCAATAGTATAGTATCGATGTGTTCCAGTACAGAATTCCTGGGACAATGGAACTGGCCTGATGGGGCTAAAATAGAGTACTTCCTCTAA
>A/chicken/Dongguan/3582/2013
ATGAACACTCAAATCCTGGTATTCGCTCTGATTGCGATCATTCCAACAAATGCAGACAAAATCTGCCTCGGACATCATGCCGTGTCAAACGGAACCAAAGTAAACACATTAACTGAAAGAGGAGTGGAAGTCGTCAATGCAACTGAAACAGTGGAACGAACAAACATCCCCAGGATCTGCTCAAAAGGGAAAAAGACAGTTGACCTCGGTCAATGTGGACTCCTGGGGACAATCACTGGACCACCTCAATGTGACCAATTCCTAGAATTTTCAGCCGATTTAATTATTGAGAGGCGAGAAGGAAGTGATGTCTGTTATCCTGGGAAATTCGTGAATGAAGAAGCTCTGAGGCAAATTCTCAGAGAATCAGGCGGAATTGACAAGGAAGCAATGGGATTCACATACAGTGGAATAAGAGCTAATGGAGCAACCAGTGCATGTAGGAGATCAGGATCTTCATTCTATGCAGAAATGAAATGGCTCCTGTCAAACACAGATAATGCTGCATTCCCGCAAATGACTAAGTCATATAGAAATACAAGAAAAAGCCCAGCTCTAATAGTATGGGGGATCCATCATTCCGTATCAACTGCAGAGCAAACCAAGCTATATGGGAGTGGAAACAAACTGGTGACAGTTGGGAGTTCTAATTATCAACAATCTTTTGTACCGAGTCCAGGAGCGAGACCACAAGTTAATGGTTTATCTGGAAGAATTGACTTTCATTGGCTAATGCTAAATCCCAATGATACAGTCACTTTCAGTTTCAATGGGGCTTTCATAGCTCCAGACCGTGCAAGCTTCCTGAGAGGAAAATCTATGGGAATCCAGAGTGGAGTACAGGTTGATGCCAATTGTGAAGGGGACTGCTATCATAGTGGAGGGACAATAATAAGTAACTTGCCATTTCAGAACATAGATAGCAGGGCAGTTGGAAAATGTCCGAGATATGTTAAGCAAAGGAGTCTGCTGCTAGCAACAGGGATGAAGAATGTTCCTGAGATTCCAAAGGGAA------------GAGGCCTATTTGGTGCTATAGCGGGTTTCATTGAAAATGGATGGGAAGGCCTAATTGATGGTTGGTATGGTTTCAGACACCAGAATGCACAGGGAGAGGGAACTGCTGCAGATTACAAAAGCACTCAATCGGCAATTGATCAAATAACAGGGAAATTAAACCGGCTTATAGAAAAAACCAACCAACAATTTGAGTTGATAGACAATGAATTCAATGAGGTAGAGAAGCAAATCGGTAATGTGATAAATTGGACCAGAGATTCTATAACAGAAGTGTGGTCATACAATGCTGAACTCTTGGTAGCAATGGAGAACCAGCATACAATTGATCTGGCTGATTCAGAAATGGACAAACTGTACGAACGAGTGAAAAGACAGCTGAGAGAGAATGCTGAAGAAGATGGCACTGGTTGCTTTGAAATATTTCACAAGTGTGATGATGACTGTATGGCCAGTATTAGAAATAACACCTATGATCACAGCAAATACAGGGAAGAGGCAATGCAAAATAGAATACAGATTGACCCAGTCAAATTAAGCAGCGGCTACAAAGATGTGATACTTTGGTTTAGCTTCGGGGCATCATGTTTCATACTTCTAGCCATTGTAATGGGCCTTGTCTTCATATGTGTAAAGAATGGAAACATGCGGTGCACTATTTGTATATAAATGAATCCAAATCAGAAGATTCTATGCACTTCAGCCACTGCTATCATAATAGGCGCAATCGCAGTACTCATTGGAATAGCAAACCTAGGATTGAACATAGGACTGCATCTAAAACCGGGCTGCAATTGCTCACACTCACAACCTGAAACAACCAACACAAGCCAAACAATAATAAACAACTATTATAATGAAACAAACATCACCAACATCCAAATGGAAGAGAGAACAAGCAAGAATTTCAATAACTTAACTAAAGGGCTCTGTACTATAAATTCATGGCACATATATGGGAAAGACAATGCAGTAAGAATTGGAGAGAGCTCGGATGTTTTAGTCACAAGAGAACCCTATGTTTCATGCGACCCAGATGAATGCAGGTTCTATGCTCTCAGCCAAGGAACAACAATCAGAGGGAAACACTCAAACGGAACAATACACGATAGGTCCCAGTATCGCGCCCTGATAAGCTGGCCACTATCATCACCGCCCACAGTGCACAACAGCAGGGTGGAATGCATTGGGTGGTCAAGTACTAGTTGCCATGATGGCAAATCCAGGATGTCAATATGTATATCAGGACCAAACAACAATGCATCTGCAGTAGTATGGTACAACAGAAGGCCTGTTGCAGAAATTAACACATGGGCCCGAAACATACTAAGAACACAGGAATCTGAATGTGTATGCCACAACGGCGTATGCCCAGTAGTGTTCACTGATGGATCTGCCACTGGACCTGCAGACACAAGAATATACTATTTTAAAGAGGGGAAAATATTGAAATGGGAGTCTCTGACTGGAACTGCTAAGCATATTGAAGAATGCTCATGTTACGGGGAACGAACAGGAATTACCTGCACATGCAGGGACAATTGGCAGGGCTCAAATAGACCAGTGATTCAGATAGACCCAGTAGCAATGACACACACTAGTCAATATATATGCAGTCCTGTTCTTACAGACAATCCCCGACCGAATGACCCAAATATAGGTAAGTGTAATGACCCTTATCCAGGTAATAATAACAATGGAGTCAAGGGATTCTCATACCTGGATGGGGCTAACACTTGGCTAGGGAGGACAATAAGCACAGCCTCGAGGTCTGGATACGAGATGTTAAAAGTGCCAAATGCATTGACAGATGATAGATCAAAGCCCATTCAAGGTCAGACAATTGTATTAAACGCTGACTGGAGTGGTTACAGTGGATCTTTCATGGACTATTGGGCTGAAGGGGACTGCTATCGAGCGTGTTTTTATGTGGAGTTGATACGTGGAAGACCCAAGGAGGATAAAGTGTGGTGGACCAGCAATAGTATAGTATCGATGTGTTCCAGTACAGAATTCCTGGGACAATGGAACTGGCCTGATGGGGCTAAAATAGAGTACTTCCTCTAA
>A/chicken/Dongguan/3894/2013
ATGAACACTCAAATCCTGGTATTCGCTCTGATTGCGATCATTCCAACAAATGCAGACAAAATCTGCCTCGGACATCATGCCGTGTCAAACGGAACCAAAGTAAACACATTAACTGAAAGAGGAGTGGAAGTCGTCAATGCAACTGAAACAGTGGAACGAACAAACATCCCCAGGATCTGCTCAAAAGGGAAAAAGACAGTTGACCTCGGTCAATGTGGACTCCTGGGGACAATCACTGGACCACCTCAATGTGACCAATTCCTAGAATTTTCAGCCGATTTAATTATTGAGAGGCGAGAAGGAAGTGATGTCTGTTATCCTGGGAAATTCGTGAATGAAGAAGCTCTGAGGCAAATTCTCAGAGAATCAGGCGGAATTGACAAGGAAGCAATGGGATTCACATACAGTGGAATAAGAGCTAATGGAGCAACCAGTGCATGTAGGAGATCAGGATCTTCATTCTATGCAGAAATGAAATGGCTCCTGTCAAACACAGATAATGCTGCATTCCCGCAAATGACTAAGTCATATAAAAATACAAGAAAAAGCCCAGCTCTAATAGTATGGGGGATCCATCATTCCGTATCAACTGCAGAGCAAACCAAGCTATATGGGAGTGGAAACAAACTGGTGACAGTTGGGAGTTCTAATTATCAACAATCTTTTGTACCGAGTCCAGGAGCGAGACCACAAGTTAATGGTTTATCTGGAAGAATTGACTTTCATTGGCTAATGCTAAATCCCAATGATACAGTCACTTTCAGTTTCAATGGGGCTTTCATAGCTCCAGACCGTGCAAGCTTCCTGAGAGGAAAATCTATGGGAATCCAGAGTGGAGTACAGGTTGATGCCAATTGTGAAGGGGACTGTTATCATAGTGGAGGGACAATAATAAGTAACTTGCCATTTCAGAACATAGATAGCAGGGCAGTTGGAAAATGTCCGAGATATGTTAAGCAAAGGAGTCTGCTGCTAGCAACAGGGATGAAGAATGTTCCTGAGATTCCAAAGGGAA------------GAGGCCTATTTGGTGCTATAGCGGGTTTCATTGAAAATGGATGGGAAGGCCTAATTGATGGTTGGTATGGTTTCAGACACCAGAATGCACAGGGAGAGGGAACTGCTGCAGATTACAAAAGCACTCAATCGGCAATTGATCAAATAACAGGAAAATTAAACCGGCTTATAGAAAAAACCAACCAACAATTTGAGTTGATAGACAATGAATTCAATGAGGTAGAGAAGCAAATCGGTAATGTGATAAATTGGACCAGAGATTCTATAACAGAAGTGTGGTCATACAATGCTGAACTCTTGGTAGCAATGGAGAACCAGCATACAATTGATCTGGCTGATTCAGAAATGGACAAACTGTACGAACGAGTGAAAAGACAGCTGAGAGAGAATGCTGAAGAAGATGGCACTGGTTGCTTTGAAATATTTCACAAGTGTGATAATGACTGTATGGCCAGTATTAGAAATAACACCTATGATCACAGCAAATACAGGGAAGAGGCAATGCAAAATAGAATACAGATTGACCCAGTCAAACTAAGCAGCGGCTACAAAGATGTGATACTTTGGTTTAGCTTCGGGGCATCATGTTTCATACTTCTAGCCATTGTAATGGGCCTTGTCTTCATATGTGTAAAGAATGGAAACATGCGGTGCACTATTTGTATATAAATGAATCCAAATCAGAAGATTCTATGCACTTCAGCCACTGCTATCATAATAGGCGCAATCGCAGTACTCATTGGAATAGCAAACCTAGGATTGAACATAGGACTGCATCTAAAACCGGGCTGCAATTGCTCACACTCACAACCTGAAACAACCAACACAAGCCAAACAATAATAAACAACTATTATAATGAAACAAACATCACCAACATCCAAATGGAAGAGAGAACAAGCAAGAATTTCAATAACTTAACTAAAGGGCTCTGTACTATAAATTCATGGCACATATATGGGAAAGACAATGCAGTAAGAATTGGAGAGAGCTCGGATGTTTTAGTCACAAGAGAACCCTATGTTTCATGCGACCCAGATGAATGCAGGTTCTATGCTCTCAGCCAAGGAACAACAATCAGAGGGAAACACTCAAACGGAACAATACACGATAGGTCCCAGTATCGCGCCCTGATAAGCTGGCCACTATCATCACCGCCCACAGTGTACAACAGCAGGGTGGAATGCATTGGGTGGTCAAGTACTAGTTGCCATGATGGCAAATCCAGGATGTCAATATGTATATCAGGACCAAACAACAATGCATCTGCAGTAGTATGGTACAACAGAAGGCCTGTTGCAGAAATTAACACATGGGCCCGAAACATACTAAGAACACAGGAATCTGAATGTGTATGCCACAACGGCGTATGCCCAGTAGTGTTCACTGATGGATCTGCCACTGGACCTGCAGACACAAGAATATACTATTTTAAAGAGGGGAAAATATTGAAATGGGAGTCTCTGACTGGAACTGCTAAGCATATTGAAGAATGCTCATGTTACGGGGAACGAACAGGAATTACCTGCACATGCAGGGACAATTGGCAGGGCTCAAATAGACCAGTGATTCAGATAGACCCAGTAGCAATGACACACACTAGTCAATATATATGCAGTCCTGTTCTTACAGACAATCCCCGACCGAATGACCCAAATATAGGTAAGTGTAATGACCCTTATCCAGGTAATAATAACAATGGAGTCAAGGGATTCTCATACCTGGATGGGGCTAACACTTGGCTAGGGAGGACAATAAGCACAGCCTCGAGGTCTGGATACGAGATGTTAAAAGTGCCAAATGCATTGACAGATGATAGATCAAAGCCCATTCAAGGTCAGACAATTGTATTAAACGCTGACTGGAGTGGTTACAGTGGATCTTTCATGGACTATTGGGCTGAAGGGGACTGCTATCGAGCGTGTTTTTATGTGGAGTTGATACGTGGAAGACCCAAGGAGGATAAAGTGTGGTGGACCAGCAATAGTATAGTATCGATGTGTTCCAGTACAGAATTCCTGGGACAATGGAACTGGCCTGATGGGGCTAAAATAGAGTACTTCCTCTAA
>A/chicken/Dongguan/3917/2013
ATGAACACTCAAATCCTGGTATTCGCTCTGATTGCGATCATTCCAACAAATGCAGACAAAATCTGCCTCGGACATCATGCCGTGTCAAACGGAACCAAAGTAAACACATTAACTGAAAGAGGAGTGGAAGTCGTCAATGCAACTGAAACAGTGGAACGAACAAACATCCCCAGGATCTGCTCAAAAGGGAAAAAGACAGTTGACCTCGGTCAATGTGGACTCCTGGGGACAATCACTGGACCACCTCAATGTGACCAATTCCTAGAATTTTCAGCCGATTTAATTATTGAGAGGCGAGAAGGAAGTGATGTCTGTTATCCTGGGAAATTCGTGAATGAAGAAGCTCTGAGGCAAATTCTCAGAGAATCAGGCGGAATTGACAAGGAAGCAATGGGATTCACATACAGTGGAATAAGAGCTAATGGAGCAACCAGTGCATGTAGGAGATCAGGATCTTCATTCTATGCAGAAATGAAATGGCTCCTGTCAAACACAGATAATGCTGCATTCCCGCAAATGACTAAGTCATATAAAAATACAAGAAAAAGCCCAGCTCTAATAGTATGGGGGATCCATCATTCCGTATCAACTGCAGAGCAAACCAAGCTATATGGGAGTGGAAACAAACTGGTGACAGTTGGGAGTTCTAATTATCAACAATCTTTTGTACCGAGTCCAGGAGCGAGACCACAAGTTAATGGTTTATCTGGAAGAATTGACTTTCATTGGCTAATGCTAAATCCCAATGATACAGTCACTTTCAGTTTCAATGGGGCTTTCATAGCTCCAGACCGTGCAAGCTTCCTGAGAGGAAAATCTATGGGAATCCAGAGTGGAGTACAGGTTGATGCCAATTGTGAAGGGGACTGCTATCATAGTGGAGGGACAATAATAAGTAACTTGCCATTTCAGAACATAGATAGCAGGGCAGTTGGAAAATGTCCGAGATATGTTAAGCAAAGGAGTCTGCTGCTAGCAACAGGGATGAAGAATGTTCCTGAGATTCCAAAGGGAA------------GAGGCCTATTTGGTGCTATAGCAGGTTTCATTGAAAATGGATGGGAAGGCCTAATTGATGGTTGGTATGGTTTCAGACACCAGAATGCACAGGGAGAGGGAACTGCTGCAGATTACAAAAGCACTCAATCGGCAATTGATCAAATAACAGGAAAATTAAACCGGCTTATAGAAAAAACCAACCAACAATTTGAGTTGATAGACAATGAATTCAATGAGGTAGAGAAGCAAATCGGTAATGTGATAAATTGGACCAGAGATTCTATAACAGAAGTGTGGTCATACAATGCTGAACTCTTGGTAGCAATGGAGAACCAGCATACAATTGATCTGGCTGATTCAGAAATGGACAAACTGTACGAACGAGTGAAAAGACAGCTGAGAGAGAATGCTGAAGAAGATGGCACTGGTTGCTTTGAAATATTTCACAAGTGTGATGATGACTGTATGGCCAGTATTAGAAATAACACCTATGATCACAGCAAATACAGGGAAGAGGCAATGCAAAATAGAATACAGATTGACCCAGTCAAACTAAGCAGCGGCTACAAAGATGTGATACTTTGGTTTAGCTTCGGGGCATCATGTTTCATACTTCTAGCCATTGTAATGGGCCTTGTCTTCATATGTGTAAAGAATGGAAACATGCGGTGCACTATTTGTATATAAATGAATCCAAATCAGAAGATTCTATGCACTTCAGCCACTGCTATCATAATAGGCGCAATCGCAGTACTCATTGGAATAGCAAACCTAGGATTGAACATAGGACTGCATCTAAAACCGGGCTGCAATTGCTCACACTCACAACCTGAAACAACCAACACAAGCCAAACAATAATAAACAACTATTATAATGAAACAAACATCACCAACATCCAAATGGAAGAGAGAACAAGCAAGAATTTCAATAACTTAACTAAAGGGCTCTGTACTATAAATTCATGGCACATATATGGGAAAGACAATGCAGTAAGAATTGGAGAGAGCTCGGATGTTTTAGTCACAAGAGAACCCTATGTTTCATGCGACCCAGATGAATGCAGGTTCTATGCTCTCAGCCAAGGAACAACAATCAGAGGGAAACACTCAAACGGAACAATACACGATAGGTCCCAGTATCGCGCCCTGATAAGCTGGCCACTATCATCACCGCCCACAGTGTACAACAGCAGGGTGGAATGCATTGGGTGGTCAAGTACTAGTTGCCATGATGGCAAATCCAGGATGTCAATATGTATATCAGGACCAAACAACAATGCATCTGCAGTAGTATGGTACAACAGAAGGCCTGTTGCAGAAATTAACACATGGGCCCGAAACATACTAAGAACACAGGAATCTGAATGTGTATGCCACAACGGCGTATGCCCAGTAGTGTTCACTGATGGATCTGCCACTGGACCTGCAGACACAAGAATATACTATTTTAAAGAGGGGAAAATATTGAAATGGGAGTCTCTGACTGGAACTGCTAAGCATATTGAAGAATGCTCATGTTACGGGGAACGAACAGGAATTACCTGCACATGCAGGGACAATTGGCAGGGCTCAAATAGACCAGTGATTCAGATAGACCCAGTAGCAATGACACACACTAGTCAATATATATGCAGTCCTGTTCTTACAGACAATCCCCGACCGAATGACCCAAATATAGGTAAGTGTAATGACCCTTATCCAGGTAATAATAACAATGGAGTCAAGGGATTCTCATACCTGGATGGGGCTAACACTTGGCTAGGGAGGACAATAAGCACAGCCTCGAGGTCTGGATACGAGATGTTAAAAGTGCCAAATGCATTGACAGATGATAGATCAAAGCCCATTCAAGGTCAGACAATTGTATTAAACGCTGACTGGAGTGGTTACAGTGGATCTTTCATGGACTATTGGGCTGAAGGGGACTGCTATCGAGCGTGTTTTTATGTGGAGTTGATACGTGGAAGACCCAAGGAGGATAAAGTGTGGTGGACCAGCAATAGTATAGTATCGATGTGTTCCAGTACAGAATTCCTGGGACAATGGAACTGGCCTGATGGGGCTAAAATAGAGTACTTCCTCTAA
>A/chicken/Dongguan/3935/2013
ATGAACACTCAAATCCTGGTATTCGCTCTGATTGCGATCATTCCAACAAATGCAGACAAAATCTGCCTCGGACATCATGCCGTGTCAAACGGAACCAAAGTAAACACATTAACTGAAAGAGGAGTGGAAGTCGTCAATGCAACTGAAACAGTGGAACGAACAAACATCCCCAGGATCTGCTCAAAAGGGAAAAAGACAGTTGACCTCGGTCAATGTGGACTCCTGGGGACAATCACTGGACCACCTCAATGTGACCAATTCCTAGAATTTTCAGCCGATTTAATTATTGAGAGGCGAGAAGGAAGTGATGTCTGTTATCCTGGGAAATTCGTGAATGAAGAAGCTCTGAGGCAAATTCTCAGAGAATCAGGCGGAATTGACAAGGAAGCAATGGGATTCACATACAGTGGAATAAGAGCTAATGGAGCAACCAGTGCATGTAGGAGATCAGGATCTTCATTCTATGCAGAAATGAAATGGCTCCTGTCAAACACAGATAATGCTGCATTCCCGCAAATGACTAAGTCATATAAAAATACAAGAAAAAGCCCAGCTCTAATAGTATGGGGGATCCATCATTCCGTATCAACTGCAGAGCAAACCAAGCTATATGGGAGTGGAAACAAACTGGTGACAGTTGGGAGTTCTAATTATCAACAATCTTTTGTACCGAGTCCAGGAGCGAGACCACAAGTTAATGGTTTATCTGGAAGAATTGACTTTCATTGGCTAATGCTAAATCCCAATGATACAGTCACTTTCAGTTTCAATGGGGCTTTCATAGCTCCAGACCGTGCAAGCTTCCTGAGAGGAAAATCTATGGGAATCCAGAGTGGAGTACAGGTTGATGCCAATTGTGAAGGGGACTGTTATCATAGTGGAGGGACAATAATAAGTAACTTGCCATTTCAGAACATAGATAGCAGGGCAGTTGGAAAATGTCCGAGATATGTTAAGCAAAGGAGTCTGCTGCTAGCAACAGGGATGAAGAATGTTCCTGAGATTCCAAAGGGAA------------GAGGCCTATTTGGTGCTATAGCGGGTTTCATTGAAAATGGATGGGAAGGCCTAATTGATGGTTGGTATGGTTTCAGACACCAGAATGCACAGGGAGAGGGAACTGCTGCAGATTACAAAAGCACTCAATCGGCAATTGATCAAATAACAGGAAAATTAAACCGGCTTATAGAAAAAACCAACCAACAATTTGAGTTGATAGACAATGAATTCAATGAGGTAGAGAAGCAAATCGGTAATGTGATAAATTGGACCAGAGATTCTATAACAGAAGTGTGGTCATACAATGCTGAACTCTTGGTAGCAATGGAGAACCAGCATACAATTGATCTGGCTGATTCAGAAATGGACAAACTGTACGAACGAGTGAAAAGACAGCTGAGAGAGAATGCTGAAGAAGATGGCACTGGTTGCTTTGAAATATTTCACAAGTGTGATAATGACTGTATGGCCAGTATTAGAAATAACACCTATGATCACAGCAAATACAGGGAAGAGGCAATGCAAAATAGAATACAGATTGACCCAGTCAAACTAAGCAGCGGCTACAAAGATGTGATACTTTGGTTTAGCTTCGGGGCATCATGTTTCATACTTCTAGCCATTGTAATGGGCCTTGTCTTCATATGTGTAAAGAATGGAAACATGCGGTGCACTATTTGTATATAAATGAATCCAAATCAGAAGATTCTATGCACTTCAGCCACTGCTATCATAATAGGCGCAATCGCAGTACTCATTGGAATAGCAAACCTAGGATTGAACATAGGACTGCATCTAAAACCGGGCTGCAATTGCTCACACTCACAACCTGAAACAACCAACACAAGCCAAACAATAATAAACAACTATTATAATGAAACAAACATCACCAACATCCAAATGGAAGAGAGAACAAGCAAGAATTTCAATAACTTAACTAAAGGGCTCTGTACTATAAATTCATGGCACATATATGGGAAAGACAATGCAGTAAGAATTGGAGAGAGCTCGGATGTTTTAGTCACAAGAGAACCCTATGTTTCATGCGACCCAGATGAATGCAGGTTCTATGCTCTCAGCCAAGGAACAACAATCAGAGGGAAACACTCAAACGGAACAATACACGATAGGTCCCAGTATCGCGCCCTGATAAGCTGGCCACTATCATCACCGCCCACAGTGTACAACAGCAGGGTGGAATGCATTGGGTGGTCAAGTACTAGTTGCCATGATGGCAAATCCAGGATGTCAATATGTATATCAGGACCAAACAACAATGCATCTGCAGTAGTATGGTACAACAGAAGGCCTGTTGCAGAAATTAACACATGGGCCCGAAACATACTAAGAACACAGGAATCTGAATGTGTATGCCACAACGGCGTATGCCCAGTAGTGTTCACTGATGGATCTGCCACTGGACCTGCAGACACAAGAATATACTATTTTAAAGAGGGGAAAATATTGAAATGGGAGTCTCTGACTGGAACTGCTAAGCATATTGAAGAATGCTCATGTTACGGGGAACGAACAGGAATTACCTGCACATGCAGGGACAATTGGCAGGGCTCAAATAGACCAGTGATTCAGATAGACCCAGTAGCAATGACACACACTAGTCAATATATATGCAGTCCTGTTCTTACAGACAATCCCCGACCGAATGACCCAAATATAGGTAAGTGTAATGACCCTTATCCAGGTAATAATAACAATGGAGTCAAGGGATTCTCATACCTGGATGGGGCTAACACTTGGCTAGGGAGGACAATAAGCACAGCCTCGAGGTCTGGATACGAGATGTTAAAAGTGCCAAATGCATTGACAGATGATAGATCAAAGCCCATTCAAGGTCAGACAATTGTATTAAACGCTGACTGGAGTGGTTACAGTGGATCTTTCATGGACTATTGGGCTGAAGGGGACTGCTATCGAGCGTGTTTTTATGTGGAGTTGATACGTGGAAGACCCAAGGAGGATAAAGTGTGGTGGACCAGCAATAGTATAGTATCGATGTGTTCCAGTACAGAATTCCTGGGACAATGGAACTGGCCTGATGGGGCTAAAATAGAGTACTTCCTCTAA
>A/chicken/Dongguan/3945/2013
ATGAACACTCAAATCCTGGTATTCGCTCTGATTGCGATCATTCCAACAAATGCAGACAAAATCTGCCTCGGACATCATGCCGTGTCAAACGGAACCAAAGTAAACACATTAACTGAAAGAGGAGTGGAAGTCGTCAATGCAACTGAAACAGTGGAACGAACAAACATCCCCAGGATCTGCTCAAAAGGGAAAAAGACAGTTGACCTCGGTCAATGTGGACTCCTGGGGACAATCACTGGACCACCTCAATGTGACCAATTCCTAGAATTTTCAGCCGATTTAATTATTGAGAGGCGAGAAGGAAGTGATGTCTGTTATCCTGGGAAATTCGTGAATGAAGAAGCTCTGAGGCAAATTCTCAGAGAATCAGGCGGAATTGACAAGGAAGCAATGGGATTCACATACAGTGGAATAAGAGCTAATGGAGCAACCAGTGCATGTAGGAGATCAGGATCTTCATTCTATGCAGAAATGAAATGGCTCCTGTCAAACACAGATAATGCTGCATTCCCGCAAATGACTAAGTCATATAAAAATACAAGAAAAAGCCCAGCTCTAATAGTATGGGGGATCCATCATTCCGTATCAACTGCAGAGCAAACCAAGCTATATGGGAGTGGAAACAAACTGGTGACAGTTGGGAGTTCTAATTATCAACAATCTTTTGTACCGAGTCCAGGAGCGAGACCACAAGTTAATGGTTTATCTGGAAGAATTGACTTTCATTGGCTAATGCTAAATCCCAATGATACAGTCACTTTCAGTTTCAATGGGGCTTTCATAGCTCCAGACCGTGCAAGCTTCCTGAGAGGAAAATCTATGGGAATCCAGAGTGGAGTACAGGTTGATGCCAATTGTGAAGGGGACTGCTATCATAGTGGAGGGACAATAATAAGTAACTTGCCATTTCAGAACATAGATAGCAGGGCAGTTGGAAAATGTCCGAGATATGTTAAGCAAAGGAGTCTGCTGCTAGCAACAGGGATGAAGAATGTTCCTGAGATTCCAAAGGGAA------------GAGGCCTATTTGGTGCTATAGCAGGTTTCATTGAAAATGGATGGGAAGGCCTAATTGATGGTTGGTATGGTTTCAGACACCAGAATGCACAGGGAGAGGGAACTGCTGCAGATTACAAAAGCACTCAATCGGCAATTGATCAAATAACAGGAAAATTAAACCGGCTTATAGAAAAAACCAACCAACAATTTGAGTTGATAGACAATGAATTCAATGAGGTAGAGAAGCAAATCGGTAATGTGATAAATTGGACCAGAGATTCTATAACAGAAGTGTGGTCATACAATGCTGAACTCTTGGTAGCAATGGAGAACCAGCATACAATTGATCTGGCTGATTCAGAAATGGACAAACTGTACGAACGAGTGAAAAGACAGCTGAGAGAGAATGCTGAAGAAGATGGCACTGGTTGCTTTGAAATATTTCACAAGTGTGATGATGACTGTATGGCCAGTATTAGAAATAACACCTATGATCACAGCAAATACAGGGAAGAGGCAATGCAAAATAGAATACAGATTGACCCAGTCAAACTAAGCAGCGGCTACAAAGATGTGATACTTTGGTTTAGCTTCGGGGCATCATGTTTCATACTTCTAGCCATTGTAATGGGCCTTGTCTTCATATGTGTAAAGAATGGAAACATGCGGTGCACTATTTGTATATAAATGAATCCAAATCAGAAGATTCTATGCACTTCAGCCACTGCTATCATAATAGGCGCAATCGCAGTACTCATTGGAATAGCAAACCTAGGATTGAACATAGGACTGCATCTAAAACCGGGCTGCAATTGCTCACACTCACAACCTGAAACAACCAACACAAGCCAAACAATAATAAACAACTATTATAATGAAACAAACATCACCAACATCCAAATGGAAGAGAGAACAAGCAAGAATTTCAATAACTTAACTAAAGGGCTCTGTACTATAAATTCATGGCACATATATGGGAAAGACAATGCAGTAAGAATTGGAGAGAGCTCGGATGTTTTAGTCACAAGAGAACCCTATGTTTCATGCGACCCAGATGAATGCAGGTTCTATGCTCTCAGCCAAGGAACAACAATCAGAGGGAAACACTCAAACGGAACAATACACGATAGGTCCCAGTATCGCGCCCTGATAAGCTGGCCACTATCATCACCGCCCACAGTGTACAACAGCAGGGTGGAATGCATTGGGTGGTCAAGTACTAGTTGCCATGATGGCAAATCCAGGATGTCAATATGTATATCAGGACCAAACAACAATGCATCTGCAGTAGTATGGTACAACAGAAGGCCTGTTGCAGAAATTAACACATGGGCCCGAAACATACTAAGAACACAGGAATCTGAATGTGTATGCCACAACGGCGTATGCCCAGTAGTGTTCACTGATGGATCTGCCACTGGACCTGCAGACACAAGAATATACTATTTTAAAGAGGGGAAAATATTGAAATGGGAGTCTCTGACTGGAACTGCTAAGCATATTGAAGAATGCTCATGTTACGGGGAACGAACAGGAATTACCTGCACATGCAGGGACAATTGGCAGGGCTCAAATAGACCAGTGATTCAGATAGACCCAGTAGCAATGACACACACTAGTCAATATATATGCAGTCCTGTTCTTACAGACAATCCCCGACCGAATGACCCAAATATAGGTAAGTGTAATGACCCTTATCCAGGTAATAATAACAATGGAGTCAAGGGATTCTCATACCTGGATGGGGCTAACACTTGGCTAGGGAGGACAATAAGCACAGCCTCGAGGTCTGGATACGAGATGTTAAAAGTGCCAAATGCATTGACAGATGATAGATCAAAGCCCATTCAAGGTCAGACAATTGTATTAAACGCTGACTGGAGTGGTTACAGTGGATCTTTCATGGACTATTGGGCTGAAGGGGACTGCTATCGAGCGTGTTTTTATGTGGAGTTGATACGTGGAAGACCCAAGGAGGATAAAGTGTGGTGGACCAGCAATAGTATAGTATCGATGTGTTCCAGTACAGAATTCCTGGGACAATGGAACTGGCCTGATGGGGCTAAAATAGAGTACTTCCTCTAA
>A/chicken/Dongguan/397/2014
ATGAACACTCAAATCCTGGTATTCGCTCTGATTGCGATCATTCCAACAAATGCAGACAAAATCTGCCTCGGACATCATGCCGTGTCAAACGGAACCAAAGTAAACACATTAACTGAAAGAGGAGTGGAAGTCGTCAATGCAACTGAAACAGTGGAACGAACAAACATCCCCAGGATCTGCTCAAAAGGGAAAAAGACAGTTGACCTCGGTCAATGTGGACTCCTGGGGACAATCACTGGACCACCTCAATGTGACCAATTCCTAGAATTTTCAGCCGATTTAATTATTGAGAGGCGAGAAGGAAGTGATGTCTGTTATCCTGGGAAATTCGTGAATGAAGAAGCTCTGAGGCAAATTCTCAGAGAATCAGGCGGAATTGACAAGGAAGCAATGGGATTCACATACAGTGGAATAAGAGCTAATGGAGCAACCAGTGCATGTAGGAGATCAGGATCTTCATTCTATGCAGAAATGAAATGGCTCCTGTCAAACACAGATAATGCTGCATTCCCACAAATGACTAAGTCATATAAAAATACAAGAAAAAGCCCAGCTCTAATAGTATGGGGGATCCATCATTCCGTATCAACTGCAGAGCAAACCAAGCTATATGGGAGTGGAAACAAACTGGTGACAGTTGGGAGTTCTAATTATCAACAATCTTTTGTACCGAGTCCAGGAGCGAGACCACAAGTTAATGGTTTATCTGGAAGAATTGACTTTCATTGGCTAATGCTAAATCCCAATGATACAGTCACTTTCAGTTTCAATGGGGCTTTCATAGCTCCAGACCGTGCAAGCTTCCTGAGAGGAAAATCTATGGGAATCCAGAGTGGAGTACAGGTTGATGCCAATTGTGAAGGGGACTGCTATCATAGTGGAGGGACAATAATAAGTAACTTGCCATTTCAGAACATAGATAGCAGGGCAGTTGGAAAATGTCCGAGATATGTTAAGCAAAAGAGTCTGCTGCTAGCAACAGGGATGAAGAATGTTCCTGAGATTCCAAAGGGAA------------GAGGCCTATTTGGTGCTATAGCGGGTTTCATTGAAAATGGATGGGAAGGCCTAATTGATGGTTGGTATGGTTTCAGACACCAGAATGCACAGGGAGAGGGAACTGCTGCAGATTACAAAAGCACTCAATCGGCAATTGATCAAATAACAGGAAAATTAAACCGGCTTATAGAAAAAACCAACCAACAATTTGAGTTGATAGACAATGAATTCAATGAGGTAGAGAAGCAAATCGGTAATGTGATAAATTGGACCAGAGATTCTATAACAGAAGTGTGGTCATACAATGCCGAACTCTTGGTAGCAATGGAGAACCAGCATACAATTGATCTGGCTGATTCAGAAATGGACAAACTGTACGAACGAGTGAAAAGACAGCTGAGAGAGAATGCTGAAGAAGATGGCACTGGTTGTTTTGAAATATTTCACAAGTGTGATAATGACTGTATGGCCAGTATTAGAAATAACACCTATGATCACAGCAAATACAGGGAAGAGGCAATGCAAAATAGAATACAGATTGACCCAGTCAAACTAAGCAGCGGCTACAAAGATGTGATACTTTGGTTTAGCTTCGGGGCATCATGTTTCATACTTCTAGCCATTGTAATGGGCCTTGTCTTCATATGTGTAAAGAATGGAAACATGCGGTGCACTATTTGTATATAAATGAATCCAAATCAGAAGATTCTATGCACTTCAGCCACTGCTATCATAATAGGCGCAATCGCAGTACTCATTGGAATAGCAAACCTAGGATTGAACATAGGACTGCATCTAAAACCGGGCTGCAATTGCTCACACTCACAACCTGAAACAACCAACACAAGCCAAACAATAATAAACAACTATTATAATGAAACAAACATCACCAACATCCAAATGGAAGAGAGAACAAGCAAGAATTTCAATAACTTAACTAAAGGGCTCTGTACTATAAATTCATGGCACATATATGGGAAAGACAATGCAGTAAGAATTGGAGAGAGCTCGGATGTTTTAGTCACAAGAGAACCCTATGTTTCATGCGACCCAGATGAATGCAGGTTCTATGCTCTCAGCCAAGGAACAACAATCAGAGGGAAACACTCAAACGGAACAATACACGATAGGTCCCAGTATCGCGCCCTGATAAGCTGGCCACTATCATCACCGCCCACAGTGTACAACAGCAGGGTGGAATGCATTGGGTGGTCAAGTACTAGTTGCCATGATGGCAAATCCAGGATGTCAATATGTATATCAGGACCAAACAACAATGCATCTGCAGTAGTATGGTACAACAGAAGGCCTGTTGCAGAAATTAACACATGGGCCCAAAACATACTAAGAACACAGGAATCTGAATGTGTATGCCACAACGGCGTATGCCCAGTAGTGTTCACTGATGGATCTGCCACTGGACCTGCAGACACAAGAATATACTATTTTAAAGAGGGGAAAATATTGAAATGGGAGTCTCTGACTGGAACTGCTAAGCATATTGAAGAATGCTCATGTTACGGGGAACGAACAGGAATTACCTGCACATGCAGGGACAATTGGCAGGGCTCAAATAGACCAGTGATTCAGATAGACCCAGTAGCAATGACACACACTAGTCAATATATATGCAGTCCTGTTCTTACAGACAATCCCCGACCGAATGACCCAAATATAGGTAAGTGTAATGACCCTTATCCAGGTAATAATAACAATGGAGTCAAGGGATTCTCATACCTGGATGGGGCTAACACTTGGCTAGGGAGGACAATAAGCACAGCCTCGAGGTCTGGATACGAGATGTTAAAAGTGCCAAATGCATTGACAGATGATAGATCAAAGCCCATTCAAGGTCAGACAATTGTATTAAACGCTGACTGGAGTGGTTACAGTGGATCTTTCATGGACTATTGGGCTGAAGGGGACTGCTATCGAGCGTGTTTTTATGTGGAGTTGATACGTGGAAGACCCAAGGAGGATAAAGTGTGGTGGACCAGCAATAGTATAGTATCGATGTGTTCCAGTACAGAATTCCTGGGACAATGGAACTGGCCTGATGGGGCAAAAATAGAGTACTTCCTCTAA
>A/chicken/Dongguan/3972/2013
ATGAACACTCAAATCCTGGTATTCGCTCTGATTGCGATCATTCCAACAAATGCAGACAAAATCTGCCTCGGACATCATGCCGTGTCAAACGGAACCAAAGTAAACACATTAACTGAAAGAGGAGTGGAAGTCGTCAATGCAACTGAAACAGTGGAACGAACAAACATCCCCAGGATCTGCTCAAAAGGGAAAAAGACAGTTGACCTCGGTCAATGTGGACTCCTGGGGACAATCACTGGACCACCTCAATGTGACCAATTCCTAGAATTTTCAGCCGATTTAATTATTGAGAGGCGAGAAGGAAGTGATGTCTGTTATCCTGGGAAATTCGTGAATGAAGAAGCTCTGAGGCAAATTCTCAGAGAATCAGGCGGAATTGACAAGGAAGCAATGGGATTCACATACAGTGGAATAAGAGCTAATGGAGCAACCAGTGCATGTAGGAGATCAGGATCTTCATTCTATGCAGAAATGAAATGGCTCCTGTCAAACACAGATAATGCTGCATTCCCGCAAATGACTAAGTCATATAAAAATACAAGAAAAAGCCCAGCTCTAATAGTATGGGGGATCCATCATTCCGTATCAACTGCAGAGCAAACCAAGCTATATGGGAGTGGAAACAAACTGGTGACAGTTGGGAGTTCTAATTATCAACAATCTTTTGTACCGAGTCCAGGAGCGAGACCACAAGTTAATGGTTTATCTGGAAGAATTGACTTTCATTGGCTAATGCTAAATCCCAATGATACAGTCACTTTCAGTTTCAATGGGGCTTTCATAGCTCCAGACCGTGCAAGCTTCCTGAGAGGAAAATCTATGGGAATCCAGAGTGGAGTACAGGTTGATGCCAATTGTGAAGGGGACTGCTATCATAGTGGAGGGACAATAATAAGTAACTTGCCATTTCAGAACATAGATAGCAGGGCAGTTGGAAAATGTCCGAGATATGTTAAGCAAAGGAGTCTGCTGCTAGCAACAGGGATGAAGAATGTTCCTGAGATTCCAAAGGGAA------------GAGGCCTATTTGGTGCTATAGCAGGTTTCATTGAAAATGGATGGGAAGGCCTAATTGATGGTTGGTATGGTTTCAGACACCAGAATGCACAGGGAGAGGGAACTGCTGCAGATTACAAAAGCACTCAATCGGCAATTGATCAAATAACAGGAAAATTAAACCGGCTTATAGAAAAAACCAACCAACAATTTGAGTTGATAGACAATGAATTCAATGAGGTAGAGAAGCAAATCGGTAATGTGATAAATTGGACCAGAGATTCTATAACAGAAGTGTGGTCATACAATGCTGAACTCTTGGTAGCAATGGAGAACCAGCATACAATTGATCTGGCTGATTCAGAAATGGACAAACTGTACGAACGAGTGAAAAGACAGCTGAGAGAGAATGCTGAAGAAGATGGCACTGGTTGCTTTGAAATATTTCACAAGTGTGATGATGACTGTATGGCCAGTATTAGAAATAACACCTATGATCACAGCAAATACAGGGAAGAGGCAATGCAAAATAGAATACAGATTGACCCAGTCAAACTAAGCAGCGGCTACAAAGATGTGATACTTTGGTTTAGCTTCGGGGCATCATGTTTCATACTTCTAGCCATTGTAATGGGCCTTGTCTTCATATGTGTAAAGAATGGAAACATGCGGTGCACTATTTGTATATAAATGAATCCAAATCAGAAGATTCTATGCACTTCAGCCACTGCTATCATAATAGGCGCAATCGCAGTACTCATTGGAATAGCAAACCTAGGATTGAACATAGGACTGCATCTAAAACCGGGCTGCAATTGCTCACACTCACAACCTGAAACAACCAACACAAGCCAAACAATAATAAACAACTATTATAATGAAACAAACATCACCAACATCCAAATGGAAGAGAGAACAAGCAAGAATTTCAATAACTTAACTAAAGGGCTCTGTACTATAAATTCATGGCACATATATGGGAAAGACAATGCAGTAAGAATTGGAGAGAGCTCGGATGTTTTAGTCACAAGAGAACCCTATGTTTCATGCGACCCAGATGAATGCAGGTTCTATGCTCTCAGCCAAGGAACAACAATCAGAGGGAAACACTCAAACGGAACAATACACGATAGGTCCCAGTATCGCGCCCTGATAAGCTGGCCACTATCATCACCGCCCACAGTGTACAACAGCAGGGTGGAATGCATTGGGTGGTCAAGTACTAGTTGCCATGATGGCAAATCCAGGATGTCAATATGTATATCAGGACCAAACAACAATGCATCTGCAGTAGTATGGTACAACAGAAGGCCTGTTGCAGAAATTAACACATGGGCCCGAAACATACTAAGAACACAGGAATCTGAATGTGTATGCCACAACGGCGTATGCCCAGTAGTGTTCACTGATGGATCTGCCACTGGACCTGCAGACACAAGAATATACTATTTTAAAGAGGGGAAAATATTGAAATGGGAGTCTCTGACTGGAACTGCTAAGCATATTGAAGAATGCTCATGTTACGGGGAACGAACAGGAATTACCTGCACATGCAGGGACAATTGGCAGGGCTCAAATAGACCAGTGATTCAGATAGACCCAGTAGCAATGACACACACTAGTCAATATATATGCAGTCCTGTTCTTACAGACAATCCCCGACCGAATGACCCAAATATAGGTAAGTGTAATGACCCTTATCCAGGTAATAATAACAATGGAGTCAAGGGATTCTCATACCTGGATGGGGCTAACACTTGGCTAGGGAGGACAATAAGCACAGCCTCGAGGTCTGGATACGAGATGTTAAAAGTGCCAAATGCATTGACAGATGATAGATCAAAGCCCATTCAAGGTCAGACAATTGTATTAAACGCTGACTGGAGTGGTTACAGTGGATCTTTCATGGACTATTGGGCTGAAGGGGACTGCTATCGAGCGTGTTTTTATGTGGAGTTGATACGTGGAAGACCCAAGGAGGATAAAGTGTGGTGGACCAGCAATAGTATAGTATCGATGTGTTCCAGTACAGAATTCCTGGGACAATGGAACTGGCCTGATGGGGCTAAAATAGAGTACTTCCTCTAA
>A/chicken/Dongguan/4037/2013
ATGAACACTCAAATCCTGGTATTCGCTCTGATTGCGATCATTCCAACAAATGCAGACAAAATCTGCCTCGGACATCATGCCGTGTCAAACGGAACCAAAGTAAACACATTAACTGAAAGAGGAGTGGAAGTCGTCAATGCAACTGAAACAGTGGAACGAACAAACATCCCCAGGATCTGCTCAAAAGGGAAAAAGACAGTTGACCTCGGTCAATGTGGACTCCTGGGGACAATCACTGGACCACCTCAATGTGACCAATTCCTAGAATTTTCAGCCGATTTAATTATTGAGAGGCGAGAAGGAAGTGATGTCTGTTATCCTGGGAAATTCGTGAATGAAGAAGCTCTGAGGCAAATTCTCAGAGAATCAGGCGGAATTGACAAGGAAGCAATGGGATTCACATACAGTGGAATAAGAGCTAATGGAGCAACCAGTGCATGTAGGAGATCAGGATCTTCATTCTATGCAGAAATGAAATGGCTCCTGTCAAACACAGATAATGCTGCATTCCCGCAAATGACTAAGTCATATAAAAATACAAGAAAAAGCCCAGCTCTAATAGTATGGGGGATCCATCATTCCGTATCAACTGCAGAGCAAACCAAGCTATATGGGAGTGGAAACAAACTGGTGACAGTTGGGAGTTCTAATTATCAACAATCTTTTGTACCGAGTCCAGGAGCGAGACCACAAGTTAATGGTTTATCTGGAAGAATTGACTTTCATTGGCTAATGCTAAATCCCAATGATACAGTCACTTTCAGTTTCAATGGGGCTTTCATAGCTCCAGACCGTGCAAGCTTCCTGAGAGGAAAATCTATGGGAATCCAGAGTGGAGTACAGGTTGATGCCAATTGTGAAGGGGACTGCTATCATAGTGGAGGGACAATAATAAGTAACTTGCCATTTCAGAACATAGATAGCAGGGCAGTTGGAAAATGTCCGAGATATGTTAAGCAAAGGAGTCTGCTGCTAGCAACAGGGATGAAGAATGTTCCTGAGATTCCAAAGGGAA------------GAGGCCTATTTGGTGCTATAGCAGGTTTCATTGAAAATGGATGGGAAGGCCTAATTGATGGTTGGTATGGTTTCAGACACCAGAATGCACAGGGAGAGGGAACTGCTGCAGATTACAAAAGCACTCAATCGGCAATTGATCAAATAACAGGAAAATTAAACCGGCTTATAGAAAAAACCAACCAACAATTTGAGTTGATAGACAATGAATTCAATGAGGTAGAGAAGCAAATCGGTAATGTGATAAATTGGACCAGAGATTCTATAACAGAAGTGTGGTCATACAATGCTGAACTCTTGGTAGCAATGGAGAACCAGCATACAATTGATCTGGCTGATTCAGAAATGAACAAACTGTACGAACGAGTGAAAAGACAGCTGAGAGAGAATGCTGAAGAAGATGGCACTGGTTGCTTTGAAATATTTCACAAGTGTGATGATGACTGTATGGCCAGTATTAGAAATAACACCTATGATCACAGCAAATACAGGGAAGAGGCAATGCAAAATAGAATACAGATTGACCCAGTCAAACTAAGCAGCGGCTACAAAGATGTGATACTTTGGTTTAGCTTCGGGGCATCATGTTTCATACTTCTAGCCATTGTAATGGGCCTTGTCTTCATATGTGTAAAGAATGGAAACATGCGGTGCACTATTTGTATATAAATGAATCCAAATCAGAAGATTCTATGCACTTCAGCCACTGCTATCATAATAGGCGCAATCGCAGTACTCATTGGAATAGCAAACCTAGGATTGAACATAGGACTGCATCTAAAACCGGGCTGCAATTGCTCACACTCACAACCTGAAACAACCAACACAAGCCAAACAATAATAAACAACTATTATAATGAAACAAACATCACCAACATCCAAATGGAAGAGAGAACAAGCAAGAATTTCAATAACTTAACTAAAGGGCTCTGTACTATAAATTCATGGCACATATATGGGAAAGACAATGCAGTAAGAATTGGAGAGAGCTCGGATGTTTTAGTCACAAGAGAACCCTATGTTTCATGCGACCCAGATGAATGCAGGTTCTATGCTCTCAGCCAAGGAACAACAATCAGAGGGAAACACTCAAACGGAACAATACACGATAGGTCCCAGTATCGCGCCCTGATAAGCTGGCCACTATCATCACCGCCCACAGTGTACAACAGCAGGGTGGAATGCATTGGGTGGTCAAGTACTAGTTGCCATGATGGCAAATCCAGGATGTCAATATGTATATCAGGACCAAACAACAATGCATCTGCAGTAGTATGGTACAACAGAAGGCCTGTTGCAGAAATTAACACATGGGCCCGAAACATACTAAGAACACAGGAATCTGAATGTGTATGCCACAACGGCGTATGCCCAGTAGTGTTCACTGATGGATCTGCCACTGGACCTGCAGACACAAGAATATACTATTTTAAAGAGGGGAAAATATTGAAATGGGAGTCTCTGACTGGAACTGCTAAGCATATTGAAGAATGCTCATGTTACGGGGAACGAACAGGAATTACCTGCACATGCAGGGACAATTGGCAGGGCTCAAATAGACCAGTGATTCAGATAGACCCAGTAGCAATGACACACACTAGTCAATATATATGCAGTCCTGTTCTTACAGACAATCCCCGACCGAATGACCCAAATATAGGTAAGTGTAATGACCCTTATCCAGGTAATAATAACAATGGAGTCAAGGGATTCTCATACCTGGATGGGGCTAACACTTGGCTAGGGAGGACAATAAGCACAGCCTCGAGGTCTGGATACGAGATGTTAAAAGTGCCAAATGCATTGACAGATGATAGATCAAAGCCCATTCAAGGTCAGACAATTGTATTAAACGCTGACTGGAGTGGTTACAGTGGATCTTTCATGGACTATTGGGCTGAAGGGGACTGCTATCGAGCGTGTTTTTATGTGGAGTTGATACGTGGAAGACCCAAGGAGGATAAAGTGTGGTGGACCAGCAATAGTATAGTATCGATGTGTTCCAGTACAGAATTCCTGGGACAATGGAACTGGCCTGATGGGGCTAAAATAGAGTACTTCCTCTAA
>A/chicken/Dongguan/4040/2013
ATGAACACTCAAATCCTGGTATTCGCTCTGATTGCGATCATTCCAACAAATGCAGACAAAATCTGCCTCGGACATCATGCCGTGTCAAACGGAACCAAAGTAAACACATTAACTGAAAGAGGAGTGGAAGTCGTCAATGCAACTGAAACAGTGGAACGAACAAACATCCCCAGGATCTGCTCAAAAGGGAAAAAGACAGTTGACCTCGGTCAATGTGGACTCCTGGGGACAATCACTGGACCACCTCAATGTGACCAATTCCTAGAATTTTCAGCCGATTTAATTATTGAGAGGCGAGAAGGAAGTGATGTCTGTTATCCTGGGAAATTCGTGAATGAAGAAGCTCTGAGGCAAATTCTCAGAGAATCAGGCGGAATTGACAAGGAAGCAATGGGATTCACATACAGTGGAATAAGAGCTAATGGAGCAACCAGTGCATGTAGGAGATCAGGATCTTCATTCTATGCAGAAATGAAATGGCTCCTGTCAAACACAGATAATGCTGCATTCCCGCAAATGACTAAGTCATATAAAAATACAAGAAAAAGCCCAGCTCTAATAGTATGGGGGATCCATCATTCCGTATCAACTGCAGAGCAAACCAAGCTATATGGGAGTGGAAACAAACTGGTGACAGTTGGGAGTTCTAATTATCAACAATCTTTTGTACCGAGTCCAGGAGCGAGACCACAAGTTAATGGTTTATCTGGAAGAATTGACTTTCATTGGCTAATGCTAAATCCCAATGATACAGTCACTTTCAGTTTCAATGGGGCTTTCATAGCTCCAGACCGTGCAAGCTTCCTGAGAGGAAAATCTATGGGAATCCAGAGTGGAGTACAGGTTGATGCCAATTGTGAAGGGGACTGCTATCATAGTGGAGGGACAATAATAAGTAACTTGCCATTTCAGAACATAGATAGCAGGGCAGTTGGAAAATGTCCGAGATATGTTAAGCAAAGGAGTCTGCTGCTAGCAACAGGGATGAAGAATGTTCCTGAGATTCCAAAGGGAA------------GAGGCCTATTTGGTGCTATAGCAGGTTTCATTGAAAATGGATGGGAAGGCCTAATTGATGGTTGGTATGGTTTCAGACACCAGAATGCACAGGGAGAGGGAACTGCTGCAGATTACAAAAGCACTCAATCGGCAATTGATCAAATAACAGGAAAATTAAACCGGCTTATAGAAAAAACCAACCAACAATTTGAGTTGATAGACAATGAATTCAATGAGGTAGAGAAGCAAATCGGTAATGTGATAAATTGGACCAGAGATTCTATAACAGAAGTGTGGTCATACAATGCTGAACTCTTGGTAGCAATGGAGAACCAGCATACAATTGATCTGGCTGATTCAGAAATGGACAAACTGTACGAACGAGTGAAAAGACAGCTGAGAGAGAATGCTGAAGAAGATGGCACTGGTTGCTTTGAAATATTTCACAAGTGTGATGATGACTGTATGGCCAGTATTAGAAATAACACCTATGATCACAGCAAATACAGGGAAGAGGCAATGCAAAATAGAATACAGATTGACCCAGTCAAACTAAGCAGCGGCTACAAAGATGTGATACTTTGGTTTAGCTTCGGGGCATCATGTTTCATACTTCTAGCCATTGTAATGGGCCTTGTCTTCATATGTGTAAAGAATGGAAACATGCGGTGCACTATTTGTATATAAATGAATCCAAATCAGAAGATTCTATGCACTTCAGCCACTGCTATCATAATAGGCGCAATCGCAGTACTCATTGGAATAGCAAACCTAGGATTGAACATAGGACTGCATCTAAAACCGGGCTGCAATTGCTCACACTCACAACCTGAAACAACCAACACAAGCCAAACAATAATAAACAACTATTATAATGAAACAAACATCACCAACATCCAAATGGAAGAGAGAACAAGCAAGAATTTCAATAACTTAACTAAAGGGCTCTGTACTATAAATTCATGGCACATATATGGGAAAGACAATGCAGTAAGAATTGGAGAGAGCTCGGATGTTTTAGTCACAAGAGAACCCTATGTTTCATGCGACCCAGATGAATGCAGGTTCTATGCTCTCAGCCAAGGAACAACAATCAGAGGGAAACACTCAAACGGAACAATACACGATAGGTCCCAGTATCGCGCCCTGATAAGCTGGCCACTATCATCACCGCCCACAGTGTACAACAGCAGGGTGGAATGCATTGGGTGGTCAAGTACTAGTTGCCATGATGGCAAATCCAGGATGTCAATATGTATATCAGGACCAAACAACAATGCATCTGCAGTAGTATGGTACAACAGAAGGCCTGTTGCAGAAATTAACACATGGGCCCGAAACATACTAAGAACACAGGAATCTGAATGTGTATGCCACAACGGCGTATGCCCAGTAGTGTTCACTGATGGATCTGCCACTGGACCTGCAGACACAAGAATATACTATTTTAAAGAGGGGAAAATATTGAAATGGGAGTCTCTGACTGGAACTGCTAAGCATATTGAAGAATGCTCATGTTACGGGGAACGAACAGGAATTACCTGCACATGCAGGGACAATTGGCAGGGCTCAAATAGACCAGTGATTCAGATAGACCCAGTAGCAATGACACACACTAGTCAATATATATGCAGTCCTGTTCTTACAGACAATCCCCGACCGAATGACCCAAATATAGGTAAGTGTAATGACCCTTATCCAGGTAATAATAACAATGGAGTCAAGGGATTCTCATACCTGGATGGGGCTAACACTTGGCTAGGGAGGACAATAAGCACAGCCTCGAGGTCTGGATACGAGATGTTAAAAGTGCCAAATGCATTGACAGATGATAGATCAAAGCCCATTCAAGGTCAGACAATTGTATTAAACGCTGACTGGAGTGGTTACAGTGGATCTTTCATGGACTATTGGGCTGAAGGGGACTGCTATCGAGCGTGTTTTTATGTGGAGTTGATACGTGGAAGACCCAAGGAGGATAAAGTGTGGTGGACCAGCAATAGTATAGTATCGATGTGTTCCAGTACAGAATTCCTGGGACAATGGAACTGGCCTGATGGGGCTAAAATAGAGTACTTCCTCTAA
>A/chicken/Dongguan/4048/2013
ATGAACACTCAAATCCTGGTATTCGCTCTGATTGCGATCATTCCAACAAATGCAGACAAAATCTGCCTCGGACATCATGCCGTGTCAAACGGAACCAAAGTAAACACATTAACTGAAAGAGGAGTGGAAGTCGTCAATGCAACTGAAACAGTGGAACGAACAAACATCCCCAGGATCTGCTCAAAAGGGAAAAAGACAGTTGACCTCGGTCAATGTGGACTCCTGGGGACAATCACTGGACCACCTCAATGTGACCAATTCCTAGAATTTTCAGCCGATTTAATTATTGAGAGGCGAGAAGGAAGTGATGTCTGTTATCCTGGGAAATTCGTGAATGAAGAAGCTCTGAGGCAAATTCTCAGAGAATCAGGCGGAATTGACAAGGAAGCAATGGGATTCACATACAGTGGAATAAGAGCTAATGGAGCAACCAGTGCATGTAGGAGATCAGGATCTTCATTCTATGCAGAAATGAAATGGCTCCTGTCAAACACAGATAATGCTGCATTCCCGCAAATGACTAAGTCATATAAAAATACAAGAAAAAGCCCAGCTCTAATAGTATGGGGGATCCATCATTCCGTATCAACTGCAGAGCAAACCAAGCTATATGGGAGTGGAAACAAACTGGTGACAGTTGGGAGTTCTAATTATCAACAATCTTTTGTACCGAGTCCAGGAGCGAGACCACAAGTTAATGGTTTATCTGGAAGAATTGACTTTCATTGGCTAATGCTAAATCCCAATGATACAGTCACTTTCAGTTTCAATGGGGCTTTCATAGCTCCAGACCGTGCAAGCTTCCTGAGAGGAAAATCTATGGGAATCCAGAGTGGAGTACAGGTTGATGCCAATTGTGAAGGGGACTGCTATCATAGTGGAGGGACAATAATAAGTAACTTGCCATTTCAGAACATAGATAGCAGGGCAGTTGGAAAATGTCCGAGATATGTTAAGCAAAGGAGTCTGCTGCTAGCAACAGGGATGAAGAATGTTCCTGAGATTCCAAAGGGAA------------GAGGCCTATTTGGTGCTATAGCAGGTTTCATTGAAAATGGATGGGAAGGCCTAATTGATGGTTGGTATGGTTTCAGACACCAGAATGCACAGGGAGAGGGAACTGCTGCAGATTACAAAAGCACTCAATCGGCAATTGATCAAATAACAGGAAAATTAAACCGGCTTATAGAAAAAACCAACCAACAATTTGAGTTGATAGACAATGAATTCAATGAGGTAGAGAAGCAAATCGGTAATGTGATAAATTGGACCAGAGATTCTATAACAGAAGTGTGGTCATACAATGCTGAACTCTTGGTAGCAATGGAGAACCAGCATACAATTGATCTGGCTGATTCAGAAATGGACAAACTGTACGAACGAGTGAAAAGACAGCTGAGAGAGAATGCTGAAGAAGATGGCACTGGTTGCTTTGAAATATTTCACAAGTGTGATGATGACTGTATGGCCAGTATTAGAAATAACACCTATGATCACAGCAAATACAGGGAAGAGGCAATGCAAAATAGAATACAGATTGACCCAGTCAAACTAAGCAGCGGCTACAAAGATGTGATACTTTGGTTTAGCTTCGGGGCATCATGTTTCATACTTCTAGCCATTGTAATGGGCCTTGTCTTCATATGTGTAAAGAATGGAAACATGCGGTGCACTATTTGTATATAAATGAATCCAAATCAGAAGATTCTATGCACTTCAGCCACTGCTATCATAATAGGCGCAATCGCAGTACTCATTGGAATAGCAAACCTAGGATTGAACATAGGACTGCATCTAAAACCGGGCTGCAATTGCTCACACTCACAACCTGAAACAACCAACACAAGCCAAACAATAATAAACAACTATTATAATGAAACAAACATCACCAACATCCAAATGGAAGAGAGAACAAGCAAGAATTTCAATAACTTAACTAAAGGGCTCTGTACTATAAATTCATGGCACATATATGGGAAAGACAATGCAGTAAGAATTGGAGAGAGCTCGGATGTTTTAGTCACAAGAGAACCCTATGTTTCATGCGACCCAGATGAATGCAGGTTCTATGCTCTCAGCCAAGGAACAACAATCAGAGGGAAACACTCAAACGGAACAATACACGATAGGTCCCAGTATCGCGCCCTGATAAGCTGGCCACTATCATCACCGCCCACAGTGTACAACAGCAGGGTGGAATGCATTGGGTGGTCAAGTACTAGTTGCCATGATGGCAAATCCAGGATGTCAATATGTATATCAGGACCAAACAACAATGCATCTGCAGTAGTATGGTACAACAGAAGGCCTGTTGCAGAAATTAACACATGGGCCCGAAACATACTAAGAACACAGGAATCTGAATGTGTATGCCACAACGGCGTATGCCCAGTAGTGTTCACTGATGGATCTGCCACTGGACCTGCAGACACAAGAATATACTATTTTAAAGAGGGGAAAATATTGAAATGGGAGTCTCTGACTGGAACTGCTAAGCATATTGAAGAATGCTCATGTTACGGGGAACGAACAGGAATTACCTGCACATGCAGGGACAATTGGCAGGGCTCAAATAGACCAGTGATTCAGATAGACCCAGTAGCAATGACACACACTAGTCAATATATATGCAGTCCTGTTCTTACAGACAATCCCCGACCGAATGACCCAAATATAGGTAAGTGTAATGACCCTTATCCAGGTAATAATAACAATGGAGTCAAGGGATTCTCATACCTGGATGGGGCTAACACTTGGCTAGGGAGGACAATAAGCACAGCCTCGAGGTCTGGATACGAGATGTTAAAAGTGCCAAATGCATTGACAGATGATAGATCAAAGCCCATTCAAGGTCAGACAATTGTATTAAACGCTGACTGGAGTGGTTACAGTGGATCTTTCATGGACTATTGGGCTGAAGGGGACTGCTATCGAGCGTGTTTTTATGTGGAGTTGATACGTGGAAGACCCAAGGAGGATAAAGTGTGGTGGACCAGCAATAGTATAGTATCGATGTGTTCCAGTACAGAATTCCTGGGACAATGGAACTGGCCTGATGGGGCTAAAATAGAGTACTTCCTCTAA
>A/chicken/Dongguan/4063/2013
ATGAACACTCAAATCCTGGTATTCGCTCTGATTGCGATCATTCCAACAAATGCAGACAAAATCTGCCTCGGACATCATGCCGTGTCAAACGGAACCAAAGTAAACACATTAACTGAAAGAGGAGTGGAAGTCGTCAATGCAACTGAAACAGTGGAACGAACAAACATCCCCAGGATCTGCTCAAAAGGGAAAAAGACAGTTGACCTCGGTCAATGTGGACTCCTGGGGACAATCACTGGACCACCTCAATGTGACCAATTCCTAGAATTTTCAGCCGATTTAATTATTGAGAGGCGAGAAGGAAGTGATGTCTGTTATCCTGGGAAATTCGTGAATGAAGAAGCTCTGAGGCAAATTCTCAGAGAATCAGGCGGAATTGACAAGGAAGCAATGGGATTCACATACAGTGGAATAAGAGCTAATGGAGCAACCAGTGCATGTAGGAGATCAGGATCTTCATTCTATGCAGAAATGAAATGGCTCCTGTCAAACACAGATAATGCTGCATTCCCGCAAATGACTAAGTCATATAAAAATACAAGAAAAAGCCCAGCTCTAATAGTATGGGGGATCCATCATTCCGTATCAACTGCAGAGCAAACCAAGCTATATGGGAGTGGAAACAAACTGGTGACAGTTGGGAGTTCTAATTATCAACAATCTTTTGTACCGAGTCCAGGAGCGAGACCACAAGTTAATGGTTTATCTGGAAGAATTGACTTTCATTGGCTAATGCTAAATCCCAATGATACAGTCACTTTCAGTTTCAATGGGGCTTTCATAGCTCCAGACCGTGCAAGCTTCCTGAGAGGAAAATCTATGGGAATCCAGAGTGGAGTACAGGTTGATGCCAATTGTGAAGGGGACTGCTATCATAGTGGAGGGACAATAATAAGTAACTTGCCATTTCAGAACATAGATAGCAGGGCAGTTGGAAAATGTCCGAGATATGTTAAGCAAAGGAGTCTGCTGCTAGCAACAGGGATGAAGAATGTTCCTGAGATTCCAAAGGGAA------------GAGGCCTATTTGGTGCTATAGCAGGTTTCATTGAAAATGGATGGGAAGGCCTAATTGATGGTTGGTATGGTTTCAGACACCAGAATGCACAGGGAGAGGGAACTGCTGCAGATTACAAAAGCACTCAATCGGCAATTGATCAAATAACAGGAAAATTAAACCGGCTTATAGAAAAAACCAACCAACAATTTGAGTTGATAGACAATGAATTCAATGAGGTAGAGAAGCAAATCGGTAATGTGATAAATTGGACCAGAGATTCTATAACAGAAGTGTGGTCATACAATGCTGAACTCTTGGTAGCAATGGAGAACCAGCATACAATTGATCTGGCTGATTCAGAAATGGACAAACTGTACGAACGAGTGAAAAGACAGCTGAGAGAGAATGCTGAAGAAGATGGCACTGGTTGCTTTGAAATATTTCACAAGTGTGATGATGACTGTATGGCCAGTATTAGAAATAACACCTATGATCACAGCAAATACAGGGAAGAGGCAATGCAAAATAGAATACAGATTGACCCAGTCAAACTAAGCAGCGGCTACAAAGATGTGATACTTTGGTTTAGCTTCGGGGCATCATGTTTCATACTTCTAGCCATTGTAATGGGCCTTGTCTTCATATGTGTAAAGAATGGAAACATGCGGTGCACTATTTGTATATAAATGAATCCAAATCAGAAGATTCTATGCACTTCAGCCACTGCTATCATAATAGGCGCAATCGCAGTACTCATTGGAATAGCAAACCTAGGATTGAACATAGGACTGCATCTAAAACCGGGCTGCAATTGCTCACACTCACAACCTGAAACAACCAACACAAGCCAAACAATAATAAACAACTATTATAATGAAACAAACATCACCAACATCCAAATGGAAGAGAGAACAAGCAAGAATTTCAATAACTTAACTAAAGGGCTCTGTACTATAAATTCATGGCACATATATGGGAAAGACAATGCAGTAAGAATTGGAGAGAGCTCGGATGTTTTAGTCACAAGAGAACCCTATGTTTCATGCGACCCAGATGAATGCAGGTTCTATGCTCTCAGCCAAGGAACAACAATCAGAGGGAAACACTCAAACGGAACAATACACGATAGGTCCCAGTATCGCGCCCTGATAAGCTGGCCACTATCATCACCGCCCACAGTGTACAACAGCAGGGTGGAATGCATTGGGTGGTCAAGTACTAGTTGCCATGATGGCAAATCCAGGATGTCAATATGTATATCAGGACCAAACAACAATGCATCTGCAGTAGTATGGTACAACAGAAGGCCTGTTGCAGAAATTAACACATGGGCCCGAAACATACTAAGAACACAGGAATCTGAATGTGTATGCCACAACGGCGTATGCCCAGTAGTGTTCACTGATGGATCTGCCACTGGACCTGCAGACACAAGAATATACTATTTTAAAGAGGGGAAAATATTGAAATGGGAGTCTCTGACTGGAACTGCTAAGCATATTGAAGAATGCTCATGTTACGGGGAACGAACAGGAATTACCTGCACATGCAGGGACAATTGGCAGGGCTCAAATAGACCAGTGATTCAGATAGACCCAGTAGCAATGACACACACTAGTCAATATATATGCAGTCCTGTTCTTACAGACAATCCCCGACCGAATGACCCAAATATAGGTAAGTGTAATGACCCTTATCCAGGTAATAATAACAATGGAGTCAAGGGATTCTCATACCTGGATGGGGCTAACACTTGGCTAGGGAGGACAATAAGCACAGCCTCGAGGTCTGGATACGAGATGTTAAAAGTGCCAAATGCATTGACAGATGATAGATCAAAGCCCATTCAAGGTCAGACAATTGTATTAAACGCTGACTGGAGTGGTTACAGTGGATCTTTCATGGACTATTGGGCTGAAGGGGACTGCTATCGAGCGTGTTTTTATGTGGAGTTGATACGTGGAAGACCCAAGGAGGATAAAGTGTGGTGGACCAGCAATAGTATAGTATCGATGTGTTCCAGTACAGAATTCCTGGGACAATGGAACTGGCCTGATGGGGCTAAAATAGAGTACTTCCTCTAA
>A/chicken/Dongguan/4064/2013
ATGAACACTCAAATCCTGGTATTCGCTCTGATTGCGATCATTCCAACAAATGCAGACAAAATCTGCCTCGGACATCATGCCGTGTCAAACGGAACCAAAGTAAACACATTAACTGAAAGAGGAGTGGAAGTCGTCAATGCAACTGAAACAGTGGAACGAACAAACATCCCCAGGATCTGCTCAAAAGGGAAAAAGACAGTTGACCTCGGTCAATGTGGACTCCTGGGGACAATCACTGGACCACCTCAATGTGACCAATTCCTAGAATTTTCAGCCGATTTAATTATTGAGAGGCGAGAAGGAAGTGATGTCTGTTATCCTGGGAAATTCGTGAATGAAGAAGCTCTGAGGCAAATTCTCAGAGAATCAGGCGGAATTGACAAGGAAGCAATGGGATTCACATACAGTGGAATAAGAGCTAATGGAGCAACCAGTGCATGTAGGAGATCAGGATCTTCATTCTATGCAGAAATGAAATGGCTCCTGTCAAACACAGATAATGCTGCATTCCCGCAAATGACTAAGTCATATAAAAATACAAGAAAAAGCCCAGCTCTAATAGTATGGGGGATCCATCATTCCGTATCAACTGCAGAGCAAACCAAGCTATATGGGAGTGGAAACAAACTGGTGACAGTTGAGAGTTCTAATTATCAACAATCTTTTGTACCGAGTCCAGGAGCGAGACCACAAGTTAATGGTTTATCTGGAAGAATTGACTTTCATTGGCTAATGCTAAATCCCAATGATACAGTCACTTTCAGTTTCAATGGGGCTTTCATAGCTCCAGACCGTGCAAGCTTCCTGAGAGGAAAATCTATGGGAATCCAGAGTGGAGTACAGGTTGATGCCAATTGTGAAGGGGACTGCTATCATAGTGGAGGGACAATAATAAGTAACTTGCCATTTCAGAACATAGATAGCAGGGCAGTTGGAAAATGTCCGAGATATGTTAAGCAAAGGAGTCTGCTGCTAGCAACAGGGATGAAGAATGTTCCTGAGATTCCAAAGGGAA------------GAGGCCTATTTGGTGCTATAGCAGGTTTCATTGAAAATGGATGGGAAGGCCTAATTGATGGTTGGTATGGTTTCAGACACCAGAATGCACAGGGAGAGGGAACTGCTGCAGATTACAAAAGCACTCAATCGGCAATTGATCAAATAACAGGAAAATTAAACCGGCTTATAGAAAAAACCAACCAACAATTTGAGTTGATAGACAATGAATTCAATGAGGTAGAGAAGCAAATCGGTAATGTGATAAATTGGACCAGAGATTCTATAACAGAAGTGTGGTCATACAATGCTGAACTCTTGGTAGCAATGGAGAACCAGCATACAATTGATCTGGCTGATTCAGAAATGGACAAACTGTACGAACGAGTGAAAAGACAGCTGAGAGAGAATGCTGAAGAAGATGGCACTGGTTGCTTTGAAATATTTCACAAGTGTGATGATGACTGTATGGCCAGTATTAGAAATAACACCTATGATCACAGCAAATACAGGGAAGAGGCAATGCAAAATAGAATACAGATTGACCCAGTCAAACTAAGCAGCGGCTACAAAGATGTGATACTTTGGTTTAGCTTCGGGGCATCATGTTTCATACTTCTAGCCATTGTAATGGGCCTTGTCTTCATATGTGTAAAGAATGGAAACATGCGGTGCACTATTTGTATATAAATGAATCCAAATCAGAAGATTCTATGCACTTCAGCCACTGCTATCATAATAGGCGCAATCGCAGCACTCATTGGAATAGCAAACCTAGGATTGAACATAGGACTGCATCTAAAACCGGGCTGCAATTGCTCACACTCACAACCCGAAACAACCAACACAAGCCAAACAATAATAAACAACTATTATAATGAAACAAACATCACCAACATCCAAATGGAAGAGAGAACAAGCAAGAATTTCAATAACTTAACTAAAGGGCTCTGTACTATAAATTCATGGCACATATATGGGAAAGACAATGCAGTAAGAATTGGAGAGAGCTCGGATGTTTTAGTCACAAGAGAACCCTATGTTTCATGCGACCCAGATGAATGCAGGTTCTATGCTCTCAGCCAAGGAACAACAATCAGAGGGAAACACTCAAACGGAACAATACACGATAGGTCCCAGTATCGCGCCCTGATAAGCTGGCCACTATCATCACCGCCCACAGTGTACAACAGCAGGGTGGAATGCATTGGGTGGTCAAGTACTAGTTGCCATGATGGCAAATCCAGGATGTCAATATGTATATCAGGACCAAACAACAATGCATCTGCAGTAATATGGTACAACAGAAGGCCTGTTGCAGAAATTAACACATGGGCCCGAAACATACTAAGAACACAGGAATCTGAATGTGTATGCCACAACGGCGTATGCCCAGTAGTGTTCACTGATGGATCTGCCACTGGACCTGCAGACACAAGAATATACTATTTTAAAGAGGGGAAAATATTGAAATGGGAGTCTCTGACTGGAACTGCTAAGCATATTGAAGAATGCTCATGTTACGGGGAACGAACAGGAATTACCTGCACATGCAGGGACAATTGGCAGGGCTCAAATAGACCAGTGATTCAGATAGACCCAGTAGCAATGACACACACTAGTCAATATATATGCAGTCCTGTTCTTACAGACAATCCCCGACCGAATGACCCAAATATAGGTAAGTGTAATGACCCTTATCCAGGTAATAATAACAATGGAGTCAAGGGATTCTCATACCTGGATGGGGCTAACACTTGGCTAGGGAGGACAATAAGCACAGCCTCGAGGTCTGGATACGAGATGTTAAAAGTGCCAAATGCATTGACAGATGATAGATCAAAGCCCATTCAAGGTCAGACAATTGTATTAAACGCTGACTGGAGTGGTTACAGTGGATCTTTCATGGACTATTGGGCTGAAGGGGACTGCTATCGAGCGTGTTTTTATGTGGAGTTGATACGTGGAAGACCCAAGGAGGATAAAGTGTGGTGGACCAGCAATAGTATAGTATCGATGTGTTCCAGTACAGAATTCCTGGGACAATGGAACTGGCCTGATGGGGCTAAAATAGAGTACTTCCTCTAA
>A/chicken/Dongguan/4094/2013
ATGAACACTCAAATCCTGGTATTCGCTCTGATTGCGATCATTCCAACAAATGCAGACAAAATCTGCCTCGGACATCATGCCGTGTCAAACGGAACCAAAGTAAACACATTAACTGAAAGAGGAGTGGAAGTCGTCAATGCAACTGAAACAGTGGAACGAACAAACATCCCCAGGATCTGCTCAAAAGGGAAAAAGACAGTTGACCTCGGTCAATGTGGACTCCTGGGGACAATCACTGGACCACCTCAATGTGACCAATTCCTAGAATTTTCAGCCGATTTAATTATTGAGAGGCGAGAAGGAAGTGATGTCTGTTATCCTGGGAAATTCGTGAATGAAGAAGCTCTGAGGCAAATTCTCAGAGAATCAGGCGGAATTGACAAGGAAGCAATGGGATTCACATACAGTGGAATAAGAGCTAATGGAGCAACCAGTGCATGTAGGAGATCAGGATCTTCATTCTATGCAGAAATGAAATGGCTCCTGTCAAACACAGATAATGCTGCATTCCCGCAAATGACTAAGTCATATAAAAATACAAGAAAAAGCCCAGCTCTAATAGTATGGGGGATCCATCATTCCGTATCAACTGCAGAGCAAACCAAGCTATATGGGAGTGGAAACAAACTGGTGACAGTTGGGAGTTCTAATTATCAACAATCTTTTGTACCGAGTCCAGGAGCGAGACCACAAGTTAATGGTTTATCTGGAAGAATTGACTTTCATTGGCTAATGCTAAATCCCAATGATACAGTCACTTTCAGTTTCAATGGGGCTTTCATAGCTCCAGACCGTGCAAGCTTCCTGAGAGGAAAATCTATGGGAATCCAGAGTGGAGTACAGGTTGATGCCAATTGTGAAGGGGACTGCTATCATAGTGGAGGGACAATAATAAGTAACTTGCCATTTCAGAACATAGATAGCAGGGCAGTTGGAAAATGTCCGAGATATGTTAAGCAAAGGAGTCTGCTGCTAGCAACAGGGATGAAGAATGTTCCTGAGATTCCAAAGGGAA------------GAGGCCTATTTGGTGCTATAGCAGGTTTCATTGAAAATGGATGGGAAGGCCTAATTGATGGTTGGTATGGTTTCAGACACCAGAATGCACAGGGAGAGGGAACTGCTGCAGATTACAAAAGCACTCAATCGGCAATTGATCAAATAACAGGAAAATTAAACCGGCTTATAGAAAAAACCAACCAACAATTTGAGTTGATAGACAATGAATTCAATGAGGTAGAGAAGCAAATCGGTAATGTGATAAATTGGACCAGAGATTCTATAACAGAAGTGTGGTCATACAATGCTGAACTCTTGGTAGCAATGGAGAACCAGCATACAATTGATCTGGCTGATTCAGAAATGGACAAACTGTACGAACGAGTGAAAAGACAGCTGAGAGAGAATGCTGAAGAAGATGGCACTGGTTGCTTTGAAATATTTCACAAGTGTGATGATGACTGTATGGCCAGTATTAGAAATAACACCTATGATCACAGCAAATACAGGGAAGAGGCAATGCAAAATAGAATACAGATTGACCCAGTCAAACTAAGCAGCGGCTACAAAGATGTGATACTTTGGTTTAGCTTCGGGGCATCATGTTTCATACTTCTAGCCATTGTAATGGGCCTTGTCTTCATATGTGTAAAGAATGGAAACATGCGGTGCACTATTTGTATATAAATGAATCCAAATCAGAAGATTCTATGCACTTCAGCCACTGCTATCATAATAGGCGCAATCGCAGTACTCATTGGAATAGCAAACCTAGGATTGAACATAGGACTGCATCTAAAACCGGGCTGCAATTGCTCACACTCACAACCTGAAACAACCAACACAAGCCAAACAATAATAAACAACTATTATAATGAAACAAACATCACCAACATCCAAATGGAAGAGAGAACAAGCAAGAATTTCAATAACTTAACTAAAGGGCTCTGTACTATAAATTCATGGCACATATATGGGAAAGACAATGCAGTAAGAATTGGAGAGAGCTCGGATGTTTTAGTCACAAGAGAACCCTATGTTTCATGCGACCCAGATGAATGCAGGTTCTATGCTCTCAGCCAAGGAACAACAATCAGAGGGAAACACTCAAACGGAACAATACACGATAGGTCCCAGTATCGCGCCCTGATAAGCTGGCCACTATCATCACCGCCCACAGTGTACAACAGCAGGGTGGAATGCATTGGGTGGTCAAGTACTAGTTGCCATGATGGCAAATCCAGGATGTCAATATGTATATCAGGACCAAACAACAATGCATCTGCAGTAGTATGGTACAACAGAAGGCCTGTTGCAGAAATTAACACATGGGCCCGAAACATACTAAGAACACAGGAATCTGAATGTGTATGCCACAACGGCGTATGCCCAGTAGTGTTCACTGATGGATCTGCCACTGGACCTGCAGACACAAGAATATACTATTTTAAAGAGGGGAAAATATTGAAATGGGAGTCTCTGACTGGAACTGCTAAGCATATTGAAGAATGCTCATGTTACGGGGAACGAACAGGAATTACCTGCACATGCAGGGACAATTGGCAGGGCTCAAATAGACCAGTGATTCAGATAGACCCAGTAGCAATGACACACACTAGTCAATATATATGCAGTCCTGTTCTTACAGACAATCCCCGACCGAATGACCCAAATATAGGTAAGTGTAATGACCCTTATCCAGGTAATAATAACAATGGAGTCAAGGGATTCTCATACCTGGATGGGGCTAACACTTGGCTAGGGAGGACAATAAGCACAGCCTCGAGGTCTGGATACGAGATGTTAAAAGTGCCAAATGCATTGACAGATGATAGATCAAAGCCCATTCAAGGTCAGACAATTGTATTAAACGCTGACTGGAGTGGTTACAGTGGATCTTTCATGGACTATTGGGCTGAAGGGGACTGCTATCGAGCGTGTTTTTATGTGGAGTTGATACGTGGAAGACCCAAGGAGGATAAAGTGTGGTGGACCAGCAATAGTATAGTATCGATGTGTTCCAGTACAGAATTCCTGGGACAATGGAACTGGCCTGATGGGGCTAAAATAGAGTACTTCCTCTAA
>A/chicken/Dongguan/4102/2013
ATGAACACTCAAATCCTGGTATTCGCTCTGATTGCGATCATTCCAACAAATGCAGACAAAATCTGCCTCGGACATCATGCCGTGTCAAACGGAACCAAAGTAAACACATTAACTGAAAGAGGAGTGGAAGTCGTCAATGCAACTGAAACAGTGGAACGAACAAACATCCCCAGGATCTGCTCAAAAGGGAAAAAGACAGTTGACCTCGGTCAATGTGGACTCCTGGGGACAATCACTGGACCACCTCAATGTGACCAATTCCTAGAATTTTCAGCCGATTTAATTATTGAGAGGCGAGAAGGAAGTGATGTCTGTTATCCTGGGAAATTCGTGAATGAAGAAGCTCTGAGGCAAATTCTCAGAGAATCAGGCGGAATTGACAAGGAAGCAATGGGATTCACATACAGTGGAATAAGAGCTAATGGAGCAACCAGTGCATGTAGGAGATCAGGATCTTCATTCTATGCAGAAATGAAATGGCTCCTGTCAAACACAGATAATGCTGCATTCCCGCAAATGACTAAGTCATATAAAAATACAAGAAAAAGCCCAGCTCTAATAGTATGGGGGATCCATCATTCCGTATCAACTGCAGAGCAAACCAAGCTATATGGGAGTGGAAACAAACTGGTGACAGTTGGGAGTTCTAATTATCAACAATCTTTTGTACCGAGTCCAGGAGCGAGACCACAAGTTAATGGTTTATCTGGAAGAATTGACTTTCATTGGCTAATGCTAAATCCCAATGATACAGTCACTTTCAGTTTCAATGGGGCTTTCATAGCTCCAGACCGTGCAAGCTTCCTGAGAGGAAAATCTATGGGAATCCAGAGTGGAGTACAGGTTGATGCCAATTGTGAAGGGGACTGCTATCATAGTGGAGGGACAATAATAAGTAACTTGCCATTTCAGAACATAGATAGCAGGGCAGTTGGAAAATGTCCGAGATATGTTAAGCAAAGGAGTCTGCTGCTAGCAACAGGGATGAAGAATGTTCCTGAGATTCCAAAGGGAA------------GAGGCCTATTTGGTGCTATAGCAGGTTTCATTGAAAATGGATGGGAAGGCCTAATTGATGGTTGGTATGGTTTCAGACACCAGAATGCACAGGGAGAGGGAACTGCTGCAGATTACAAAAGCACTCAATCGGCAATTGATCAAATAACAGGAAAATTAAACCGGCTTATAGAAAAAACCAACCAACAATTTGAGTTGATAGACAATGAATTCAATGAGGTAGAGAAGCAAATCGGTAATGTGATAAATTGGACCAGAGATTCTATAACAGAAGTGTGGTCATACAATGCTGAACTCTTGGTAGCAATGGAGAACCAGCATACAATTGATCTGGCTGATTCAGAAATGGACAAACTGTACGAACGAGTGAAAAGACAGCTGAGAGAGAATGCTGAAGAAGATGGCACTGGTTGCTTTGAAATATTTCACAAGTGTGATGATGACTGTATGGCCAGTATTAGAAATAACACCTATGATCACAGCAAATACAGGGAAGAGGCAATGCAAAATAGAATACAGATTGACCCAGTCAAACTAAGCAGCGGCTACAAAGATGTGATACTTTGGTTTAGCTTCGGGGCATCATGTTTCATACTTCTAGCCATTGTAATGGGCCTTGTCTTCATATGTGTAAAGAATGGAAACATGCGGTGCACTATTTGTATATAAATGAATCCAAATCAGAAGATTCTATGCACTTCAGCCACTGCTATCATAATAGGCGCAATCGCAGTACTCATTGGAATAGCAAACCTAGGATTGAACATAGGACTGCATCTAAAACCGGGCTGCAATTGCTCACACTCACAACCTGAAACAACCAACACAAGCCAAACAATAATAAACAACTATTATAATGAAACAAACATCACCAACATCCAAATGGAAGAGAGAACAAGCAAGAATTTCAATAACTTAACTAAAGGGCTCTGTACTATAAATTCATGGCACATATATGGGAAAGACAATGCAGTAAGAATTGGAGAGAGCTCGGATGTTTTAGTCACAAGAGAACCCTATGTTTCATGCGACCCAGATGAATGCAGGTTCTATGCTCTCAGCCAAGGAACAACAATCAGAGGGAAACACTCAAACGGAACAATACACGATAGGTCCCAGTATCGCGCCCTGATAAGCTGGCCACTATCATCACCGCCCACAGTGTACAACAGCAGGGTGGAATGCATTGGGTGGTCAAGTACTAGTTGCCATGATGGCAAATCCAGGATGTCAATATGTATATCAGGACCAAACAACAATGCATCTGCAGTAGTATGGTACAACAGAAGGCCTGTTGCAGAAATTAACACATGGGCCCGAAACATACTAAGAACACAGGAATCTGAATGTGTATGCCACAACGGCGTATGCCCAGTAGTGTTCACTGATGGATCTGCCACTGGACCTGCAGACACAAGAATATACTATTTTAAAGAGGGGAAAATATTGAAATGGGAGTCTCTGACTGGAACTGCTAAGCATATTGAAGAATGCTCATGTTACGGGGAACGAACAGGAATTACCTGCACATGCAGGGACAATTGGCAGGGCTCAAATAGACCAGTGATTCAGATAGACCCAGTAGCAATGACACACACTAGTCAATATATATGCAGTCCTGTTCTTACAGACAATCCCCGACCGAATGACCCAAATATAGGTAAGTGTAATGACCCTTATCCAGGTAATAATAACAATGGAGTCAAGGGATTCTCATACCTGGATGGGGCTAACACTTGGCTAGGGAGGACAATAAGCACAGCCTCGAGGTCTGGATACGAGATGTTAAAAGTGCCAAATGCATTGACAGATGATAGATCAAAGCCCATTCAAGGTCAGACAATTGTATTAAACGCTGACTGGAGTGGTTACAGTGGATCTTTCATGGACTATTGGGCTGAAGGGGACTGCTATCGAGCGTGTTTTTATGTGGAGTTGATACGTGGAAGACCCAAGGAGGATAAAGTGTGGTGGACCAGCAATAGTATAGTATCGATGTGTTCCAGTACAGAATTCCTGGGACAATGGAACTGGCCTGATGGGGCTAAAATAGAGTACTTCCTCTAA
>A/chicken/Dongguan/4114/2013
ATGAACACTCAAATCCTGGTATTCGCTCTGATTGCGATCATTCCAACAAATGCAGACAAAATCTGCCTCGGACATCATGCCGTGTCAAACGGAACCAAAGTAAACACATTAACTGAAAGAGGAGTGGAAGTCGTCAATGCAACTGAAACAGTGGAACGAACAAACATCCCCAGGATCTGCTCAAAAGGGAAAAAGACAGTTGACCTCGGTCAATGTGGACTCCTGGGGACAATCACTGGACCACCTCAATGTGACCAATTCCTAGAATTTTCAGCCGATTTAATTATTGAGAGGCGAGAAGGAAGTGATGTCTGTTATCCTGGGAAATTCGTGAATGAAGAAGCTCTGAGGCAAATTCTCAGAGAATCAGGCGGAATTGACAAGGAAGCAATGGGATTCACATACAGTGGAATAAGAGCTAATGGAGCAACCAGTGCATGTAGGAGATCAGGATCTTCATTCTATGCAGAAATGAAATGGCTCCTGTCAAACACAGATAATGCTGCATTCCCGCAAATGACTAAGTCATATAAAAATACAAGAAAAAGCCCAGCTCTAATAGTATGGGGGATCCATCATTCCGTATCAACTGCAGAGCAAACCAAGCTATATGGGAGTGGAAACAAACTGGTGACAGTTGGGAGTTCTAATTATCAACAATCTTTTGTACCGAGTCCAGGAGCGAGACCACAAGTTAATGGTTTATCTGGAAGAATTGACTTTCATTGGCTAATGCTAAATCCCAATGATACAGTCACTTTCAGTTTCAATGGGGCTTTCATAGCTCCAGACCGTGCAAGCTTCCTGAGAGGAAAATCTATGGGAATCCAGAGTGGAGTACAGGTTGATGCCAATTGTGAAGGGGACTGCTATCATAGTGGAGGGACAATAATAAGTAACTTGCCATTTCAGAACATAGATAGCAGGGCAGTTGGAAAATGTCCGAGATATGTTAAGCAAAGGAGTCTGCTGCTAGCAACAGGGATGAAGAATGTTCCTGAGATTCCAAAGGGAA------------GAGGCCTATTTGGTGCTATAGCAGGTTTCATTGAAAATGGATGGGAAGGCCTAATTGATGGTTGGTATGGTTTCAGACACCAGAATGCACAGGGAGAGGGAACTGCTGCAGATTACAAAAGCACTCAATCGGCAATTGATCAAATAACAGGAAAATTAAACCGGCTTATAGAAAAAACCAACCAACAATTTGAGTTGATAGACAATGAATTCAATGAGGTAGAGAAGCAAATCGGTAATGTGATAAATTGGACCAGAGATTCTATAACAGAAGTGTGGTCATACAATGCTGAACTCTTGGTAGCAATGGAGAACCAGCATACAATTGATCTGGCTGATTCAGAAATGGACAAACTGTACGAACGAGTGAAAAGACAGCTGAGAGAGAATGCTGAAGAAGATGGCACTGGTTGCTTTGAAATATTTCACAAGTGTGATGATGACTGTATGGCCAGTATTAGAAATAACACCTATGATCACAGCAAATACAGGGAAGAGGCAATGCAAAATAGAATACAGATTGACCCAGTCAAACTAAGCAGCGGCTACAAAGATGTGATACTTTGGTTTAGCTTCGGGGCATCATGTTTCATACTTCTAGCCATTGTAATGGGCCTTGTCTTCATATGTGTAAAGAATGGAAACATGCGGTGCACTATTTGTATATAAATGAATCCAAATCAGAAGATTCTATGCACTTCAGCCACTGCTATCATAATAGGCGCAATCGCAGCACTCATTGGAATAGCAAACCTAGGATTGAACATAGGACTGCATCTAAAACCGGGCTGCAATTGCTCACACTCACAACCCGAAACAACCAACACAAGCCAAACAATAATAAACAACTATTATAATGAAACAAACATCACCAACATCCAAATGGAAGAGAGAACAAGCAAGAATTTCAATAACTTAACTAAAGGGCTCTGTACTATAAATTCATGGCACATATATGGGAAAGACAATGCAGTAAGAATTGGAGAGAGCTCGGATGTTTTAGTCACAAGAGAACCCTATGTTTCATGCGACCCAGATGAATGCAGGTTCTATGCTCTCAGCCAAGGAACAACAATCAGAGGGAAACACTCAAACGGAACAATACACGATAGGTCCCAGTATCGCGCCCTGATAAGCTGGCCACTATCATCACCGCCCACAGTGTACAACAGCAGGGTGGAATGCATTGGGTGGTCAAGTACTAGTTGCCATGATGGCAAATCCAGGATGTCAATATGTATATCAGGACCAAACAACAATGCATCTGCAGTAATATGGTACAACAGAAGGCCTGTTGCAGAAATTAACACATGGGCCCGAAACATACTAAGAACACAGGAATCTGAATGTGTATGCCACAACGGCGTATGCCCAGTAGTGTTCACTGATGGATCTGCCACTGGACCTGCAGACACAAGAATATACTATTTTAAAGAGGGGAAAATATTGAAATGGGAGTCTCTGACTGGAACTGCTAAGCATATTGAAGAATGCTCATGTTACGGGGAACGAACAGGAATTACCTGCACATGCAGGGACAATTGGCAGGGCTCAAATAGACCAGTGATTCAGATAGACCCAGTAGCAATGACACACACTAGTCAATATATATGCAGTCCTGTTCTTACAGACAATCCCCGACCGAATGACCCAAATATAGGTAAGTGTAATGACCCTTATCCAGGTAATAATAACAATGGAGTCAAGGGATTCTCATACCTGGATGGGGCTAACACTTGGCTAGGGAGGACAATAAGCACAGCCTCGAGGTCTGGATACGAGATGTTAAAAGTGCCAAATGCATTGACAGATGATAGATCAAAGCCCATTCAAGGTCAGACAATTGTATTAAACGCTGACTGGAGTGGTTACAGTGGATCTTTCATGGACTATTGGGCTGAAGGGGACTGCTATCGAGCGTGTTTTTATGTGGAGTTGATACGTGGAAGACCCAAGGAGGATAAAGTGTGGTGGACCAGCAATAGTATAGTATCGATGTGTTCCAGTACAGAATTCCTGGGACAATGGAACTGGCCTGATGGGGCTAAAATAGAGTACTTCCTCTAA
>A/chicken/Dongguan/4119/2013
ATGAACACTCAAATCCTGGTATTCGCTCTGATTGCGATCATTCCAACAAATGCAGACAAAATCTGCCTCGGACATCATGCCGTGTCAAACGGAACCAAAGTAAACACATTAACTGAAAGAGGAGTGGAAGTCGTCAATGCAACTGAAACAGTGGAACGAACAAACATCCCCAGGATCTGCTCAAAAGGGAAAAAGACAGTTGACCTCGGTCAATGTGGACTCCTGGGGACAATCACTGGACCACCTCAATGTGACCAATTCCTAGAATTTTCAGCCGATTTAATTATTGAGAGGCGAGAAGGAAGTGATGTCTGTTATCCTGGGAAATTCGTGAATGAAGAAGCTCTGAGGCAAATTCTCAGAGAATCAGGCGGAATTGACAAGGAAGCAATGGGATTCACATACAGTGGAATAAGAGCTAATGGAGCAACCAGTGCATGTAGGAGATCAGGATCTTCATTCTATGCAGAAATGAAATGGCTCCTGTCAAACACAGATAATGCTGCATTCCCGCAAATGACTAAGTCATATAAAAATACAAGAAAAAGCCCAGCTCTAATAGTATGGGGGATCCATCATTCCGTATCAACTGCAGAGCAAACCAAGCTATATGGGAGTGGAAACAAACTGGTGACAGTTGGGAGTTCTAATTATCAACAATCTTTTGTACCGAGTCCAGGAGCGAGACCACAAGTTAATGGTTTATCTGGAAGAATTGACTTTCATTGGCTAATGCTAAATCCCAATGATACAGTCACTTTCAGTTTCAATGGGGCTTTCATAGCTCCAGACCGTGCAAGCTTCCTGAGAGGAAAATCTATGGGAATCCAGAGTGGAGTACAGGTTGATGCCAATTGTGAAGGGGACTGCTATCATAGTGGAGGGACAATAATAAGTAACTTGCCATTTCAGAACATAGATAGCAGGGCAGTTGGAAAATGTCCGAGATATGTTAAGCAAAGGAGTCTGCTGCTAGCAACAGGGATGAAGAATGTTCCTGAGATTCCAAAGGGAA------------GAGGCCTACTTGGTGCTATAGCAGGTTTCATTGAAAATGGATGGGAAGGCCTAATTGATGGTTGGTATGGTTTCAGACACCAGAATGCACAGGGAGAGGGAACTGCTGCAGATTACAAAAGCACCCAATCGGCAATTGATCAAATAACAGGAAAATTAAACCGGCTTATAGAAAAAACCAACCAACAATTTGAGTTGATAGACAATGAATTCAATGAGGTAGAGAAGCAAATCGGTAATGTGATAAATTGGACCAGAGATTCTATAACAGAAGTGTGGTCATACAATGCTGAACTCTTGGTAGCAATGGAGAACCAGCATACAATTGATCTGGCTGATTCAGAAATGGACAAACTGTACGAACGAGTGAAAAGACAGCTGAGAGAGAATGCTGAAGAAGATGGCACTGGTTGCTTTGAAATATTTCACAAGTGTGATGATGACTGTATGGCCAGTATTAGAAATAACACCTATGATCACAGCAAATACAGGGAAGAGGCAATGCAAAATAGAATACAGATTGACCCAGTCAAACTAAGCAGCGGCTACAAAGATGTGATACTTTGGTTTAGCTTCGGGGCATCATGTTTCACACTTCTAGCCATTGTAATGGGCCTTGTCTTCATATGTGTAAAGAATGGAAACATGCGGTGCACTATTTGTATATAAATGAATCCAAATCAGAAGATTCTATGCACTTCAGCCACTGCTATCATAATAGGCGCAATCGCAGTACTCATTGGAATAGCAAACCTAGGATTGAACATAGGACTGCATCTAAAACCGGGCTGCAATTGCTCACACTCACAACCTGAAACAACCAACACAAGCCAAACAATAATAAACAACTATTATAATGAAACAAACATCACCAACATCCAAATGGAAGAGAGAACAAGCAAGAATTTCAATAACTTAACTAAAGGGCTCTGTACTATAAATTCATGGCACATATATGGGAAAGACAATGCAGTAAGAATTGGAGAGAGCTCGGATGTTTTAGTCACAAGAGAACCCTATGTTTCATGCGACCCAGATGAATGCAGGTTCTATGCTCTCAGCCAAGGAACAACAATCAGAGGGAAACACTCAAACGGAACAATACACGATAGGTCCCAGTATCGCGCCCTGATAAGCTGGCCACTATCATCACCGCCCACAGTGTACAACAGCAGGGTGGAATGCATTGGGTGGTCAAGTACTAGTTGCCATGATGGCAAATCCAGGATGTCAATATGTATATCAGGACCAAACAACAATGCATCTGCAGTAGTATGGTACAACAGAAGGCCTGTTGCAGAAATTAACACATGGGCCCGAAACATACTAAGAACACAGGAATCTGAATGTGTATGCCACAACGGCGTATGCCCAGTAGTGTTCACTGATGGATCTGCCACTGGACCTGCAGACACAAGAATATACTATTTTAAAGAGGGGAAAATATTGAAATGGGAGTCTCTGACTGGAACTGCTAAGCATATTGAAGAATGCTCATGTTACGGGGAACGAACAGGAATTACCTGCACATGCAGGGACAATTGGCAGGGCTCAAATAGACCAGTGATTCAGATAGACCCAGTAGCAATGACACACACTAGTCAATATATATGCAGTCCTGTTCTTACAGACAATCCCCGACCGAATGACCCAAATATAGGTAAGTGTAATGACCCTTATCCAGGTAATAATAACAATGGAGTCAAGGGATTCTCATACCTGGATGGGGCTAACACTTGGCTAGGGAGGACAATAAGCACAGCCTCGAGGTCTGGATACGAGATGTTAAAAGTGCCAAATGCATTGACAGATGATAGATCAAAGCCCATTCAAGGTCAGACAATTGTATTAAACGCTGACTGGAGTGGTTACAGTGGATCTTTCATGGACTATTGGGCTGAAGGGGACTGCTATCGAGCGTGTTTTTATGTGGAGTTGATACGTGGAAGACCCAAGGAGGATAAAGTGTGGTGGACCAGCAATAGTATAGTATCGATGTGTTCCAGTACAGAATTCCTGGGACAATGGAACTGGCCTGATGGGGCTAAAATAGAGTACTTCCTCTAA
>A/chicken/Dongguan/4195/2013
ATGAACACTCAAATCCTGGTATTCGCTCTGATTGCGATCATTCCAACAAATGCAGACAAAATCTGCCTCGGACATCATGCCGTGTCAAACGGAACCAAAGTAAACACATTAACTGAAAGAGGAGTGGAAGTCGTCAATGCAACTGAAACAGTGGAACGAACAAACATCCCCAGGATCTGCTCAAAAGGGAAAAAGACAGTTGACCTCGGTCAATGTGGACTCCTGGGGACAATCACTGGACCACCTCAATGTGACCAATTCCTAGAATTTTCAGCCGATTTAATTATTGAGAGGCGAGAAGGAAGTGATGTCTGTTATCCTGGGAAATTCGTGAATGAAGAAGCTCTGAGGCAAATTCTCAGAGAATCAGGCGGAATTGACAAGGAAGCAATGGGATTCACATACAGTGGAATAAGAGCTAATGGAGCAACCAGTGCATGTAGGAGATCAGGATCTTCATTCTATGCAGAAATGAAATGGCTCCTGTCAAACACAGATAATGCTGCATTCCCGCAAATGACTAAGTCATATAAAAATACAAGAAAAAGCCCAGCTCTAATAGTATGGGGGATCCATCATTCCGTATCAACTGCAGAGCAAACCAAGCTATATGGGAGTGGAAACAAACTGGTGACAGTTGGGAGTTCTAATTATCAACAATCTTTTGTACCGAGTCCAGGAGCGAGACCACAAGTTAATGGTTTATCTGGAAGAATTGACTTTCATTGGCTAATGCTAAATCCCAATGATACAGTCACTTTCAGTTTCAATGGGGCTTTCATAGCTCCAGACCGTGCAAGCTTCCTGAGAGGAAAATCTATGGGAATCCAGAGTGGAGTACAGGTTGATGCCAATTGTGAAGGGGACTGCTATCATAGTGGAGGGACAATAATAAGTAACTTGCCATTTCAGAACATAGATAGCAGGGCAGTTGGAAAATGTCCGAGATATGTTAAGCAAAGGAGTCTGCTGCTAGCAACAGGGATGAAGAATGTTCCTGAGATTCCAAAAGGAA------------GAGGCCTATTTGGTGCTATAGCGGGTTTCATTGAAAATGGATGGGAAGGCCTAATTGATGGTTGGTATGGTTTCAGACACCAGAATGCACAGGGAGAGGGAACTGCTGCAGATTACAAAAGCACTCAATCGGCAATTGATCAAATAACAGGAAAATTAAACCGGCTTATAGAAAAAACCAACCAACAATTTGAGTTGATAGACAATGAATTCAATGAGGTAGAGAAGCAAATCGGTAATGTGATAAATTGGACCAGAGATTCTATAACAGAAGTGTGGTCATACAATGCTGAACTCTTGGTAGCAATGGAGAACCAGCATACAATTGATCTGGCTGATTCAGAAATGGACAAACTGTACGAACGAGTGAAAAGACAGCTGAGAGAGAATGCTGAAGAAGATGGCACTGGTTGCTTTGAAATATTTCACAAGTGTGATAATGACTGTATGGCCAGTATTAGAAATAACACCTATGATCACAGCAAATACAGGGAAGAGGCAATGCAAAATAGAATACAGATTGACCCAGTCAAACTAAGCAGCGGCTACAAAGATGTGATACTTTGGTTTAGCTTCGGGGCATCATGTTTCATACTTCTAGCCATTGTAATGGGCCTTGTCTTCATATGTGTAAAGAATGGAAACATGCGGTGCACTATTTGTATATAAATGAATCCAAATCAGAAGATTCTATGCACTTCAGCCACTGCTATCATAATAGGCGCAATCGCAGTACTCATTGGAATAGCAAACCTAGGATTGAACATAGGACTGCATCTAAAACCGGGCTGCAATTGCTCACACTCACAACCTGAAACAACCAACACAAGCCAAACAATAATAAACAACTATTATAATGAAACAAACATCACCAACATCCAAATGGAAGAGAGAACAAGCAAGAATTTCAATAACTTAACTAAAGGGCTCTGTACTATAAATTCATGGCACATACATGGGAAAGACAATGCAGTAAGAATTGGAGAGAGCTCGGATGTTTTAGTCACAAGAGAACCCTATGTTTCATGCGACCCAGATGAATGCAGGTTCTATGCTCTCAGCCAAGGAACAACAATCAGAGGGAAACACTCAAACGGAACAATACACGATAGGTCCCAGTATCGCGCCCTGATAAGCTGGCCACTATCATCACCGCCCACAGTGTACAACAGCAGGGTGGAATGCATTGGGTGGTCAAGTACTAGTTGCCATGATGGCAAATCCAGGATGTCAATATGTATATCAGGACCAAACAACAATGCATCTGCAGTAGTATGGTACAACAGAAGGCCTGTTGCAGAAATTAACACATGGGCCCGAAACATACTAAGAACACAGGAATCTGAATGTGTATGCCACAACGGCGTATGCCCAGTAGTGTTCACTGATGGATCTGCCACTGGACCTGCAGACACAAGAATATACTATTTTAAAGAGGGGAAAATATTGAAATGGGAGTCTCTGACTGGAACTGCTAAGCATATTGAAGAATGCTCATGTTACGGGGAACGAACAGGAATTACCTGCACATGCAGGGACAATTGGCAGGGCTCAAATAGACCAGTGATTCAGATAGACCCAGTAGCAATGACACACACTAGTCAATATATATGCAGTCCTGTTCTTACAGACAATCCCCGACCGAATGACCCAAATATAGGTAAGTGTAATGACCCTTATCCAGGTAATAATAACAATGGAGTCAAGGGATTCTCATACCTGGATGGGGCTAACACTTGGCTAGGGAGGACAATAAGCACAGCCTCGAGGTCTGGATACGAGATGTTAAAAGTGCCAAATGCATTGACAGATGATAGATCAAAGCCCATTCAAGGTCAGACAATTGTATTAAACGCTGACTGGAGTGGTTACAGTGGATCTTTCATGGACTATTGGGCTGAAGGGGACTGCTATCGAGCGTGTTTTTATGTGGAGTTGATACGTGGAAGACCCAAGGAGGATAAAGTGTGGTGGACCAGCAATAGTATAGTATCGATGTGTTCCAGTACAGAATTCCTGGGACAATGGAACTGGCCTGATGGGGCTAAAATAGAGTACTTCCTCTAA
>A/chicken/Dongguan/4251/2013
ATGAACACTCAAATCCTGGTATTCGCTCTGATTGCGATCATTCCAACAAATGCAGACAAAATCTGCCTCGGACATCATGCCGTGTCAAACGGAACCAAAGTAAACACATTAACTGAAAGAGGAGTGGAAGTCGTCAATGCAACTGAAACAGTGGAACGAACAAACATCCCCAGGATCTGCTCAAAAGGGAAAAAGACAGTTGACCTCGGTCAATGTGGACTCCTGGGGACAATCACTGGACCACCTCAATGTGACCAATTCCTAGAATTTTCAGCCGATTTAATTATTGAGAGGCGAGAAGGAAGTGATGTCTGTTATCCTGGGAAATTCGTGAATGAAGAAGCTCTGAGGCAAATTCTCAGAGAATCAGGCGGAATTGACAAGGAAGCAATGGGATTCACATACAGTGGAATAAGAGCTAATGGAGCAACCAGTGCATGTAGGAGATCAGGATCTTCATTCTATGCAGAAATGAAATGGCTCCTGTCAAACACAGATAATGCTGCATTCCCGCAAATGACTAAGTCATATAAAAATACAAGAAAAAGCCCAGCTCTAATAGTATGGGGGATCCATCATTCCGTATCAACTGCAGAGCAAACCAAGCTATATGGGAGTGGAAACAAACTGGTGACAGTTGGGAGTTCCAATTATCAACAATCTTTTGTACCGAGTCCAGGAGCGAGACCACAAGTTAATGGTTTATCTGGAAGAATTGACTTTCATTGGCTAATGCTAAATCCCAATGATACAGTCACTTTCAGTTTCAATGGGGCTTTCATAGCTCCAGACCGTGCAAGCTTCCTGAGAGGAAAATCTATGGGAATCCAGAGTGGAGTACAGGTTGATGCCAATTGTGAAGGGGACTGCTATCATAGTGGAGGGACAATAATAAGTAACTTGCCATTTCAGAACATAGATAGCAGGGCAGTTGGAAAATGTCCGAGATATGTTAAGCAAAGGAGTCTGCTGCTAGCAACAGGGATGAAGAATGTTCCTGAGATTCCAAAGGGAA------------GAGGCCTATTTGGTGCTATAGCGGGTTTCATTGAAAATGGATGGGAAGGCCTAATTGATGGTTGGTATGGTTTCAGACACCAGAATGCACAGGGAGAGGGAACTGCTGCAGATTACAAAAGCACTCAATCGGCAATTGATCAAATAACAGGAAAATTAAACCGGCTTATAGAAAAAACCAACCAACAATTTGAGTTGATAGACAATGAATTCAATGAGGTAGAGAAGCAAATCGGTAATGTGATAAATTGGACCAGAGATTCTATAACAGAAGTGTGGTCATACAATGCTGAACTCTTGGTAGCAATGGAGAACCAGCATACAATTGATCTGGCTGATTCAGAAATGGACAAACTGTACGAACGAGTGAAAAGACAGCTGAGAGAGAATGCTGAAGAAGATGGCACTGGTTGCTTTGAAATATTTCACAAGTGTGATAATGACTGTATGGCCAGTATTAGAAATAACACCTATGATCACAGCAAATACAGGGAAGAGGCAATGCAAAATAGAATACAGATTGACCCAGTCAAACTAAGCAGCGGCTACAAAGATGTGATACTTTGGTTTAGCTTCGGGGCATCATGTTTCATACTTCTAGCCATTGTAATGGGCCTTGTCTTCATATGTGTAAAGAATGGAAACATGCGGTGCACTATTTGTATATAAATGAATCCAAATCAGAAGATTCTATGCACTTCAGCCACTGCTATCATAATAGGCGCAATCGCAGTACTCATTGGAATAGCAAACCTAGGATTGAACATAGGACTGCATCTAAAACCGGGCTGCAATTGCTCACACTCACAACCTGAAACAACCAACACAAGCCAAACAATAATAAACAACTATTATAATGAAACAAACATCACCAACATCCAAATGGAAGAGAGAACAAGCAAGAATTTCAATAACTTAACTAAAGGGCTCTGTACTATAAATTCATGGCACATATATGGGAAAGACAATGCAGTAAGAATTGGAGAGAGCTCGGATGTTTTAGTCACAAGAGAACCCTATGTTTCATGCGACCCAGATGAATGCAGGTTCTATGCTCTCAGCCAAGGAACAACAATCAGAGGGAAACACTCAAACGGAACAATACACGATAGGTCCCAGTATCGCGCCCTGATAAGCTGGCCACTATCATCACCGCCCACAGTGTACAACAGCAGGGTGGAATGCATTGGGTGGTCAAGTACTAGTTGCCATGATGGCAAATCCAGGATGTCAATATGTATATCAGGACCAAACAACAATGCATCTGCAGTAGTATGGTACAACAGAAGGCCTGTTGCAGAAATTAACACATGGGCCCGAAACATACTAAGAACACAGGAATCTGAATGTGTATGCCACAACGGCGTATGCCCAGTAGTGTTCACTGATGGATCTGCCACTGGACCTGCAGACACAAGAATATACTATTTTAAAGAGGGGAAAATATTGAAATGGGAGTCTCTGACTGGAACTGCTAAGCATATTGAAGAATGCTCATGTTACGGGGAACGAACAGGAATTACCTGCACATGCAGGGACAATTGGCAGGGCTCAAATAGACCAGTGATTCAGATAGACCCAGTAGCAATGACACACACTAGTCAATATATATGCAGTCCTGTTCTTACAGACAATCCCCGACCGAATGACCCAAATATAGGTAAGTGTAATGACCCTTATCCAGGTAATAATAACAATGGAGTCAAGGGATTCTCATACCTGGATGGGGCTAACACTTGGCTAGGGAGGACAATAAGCACAGCCTCGAGGTCTGGATACGAGATGTTAAAAGTGCCAAATGCATTGACAGATGATAGATCAAAGCCCATTCAAGGTCAGACAATTGTATTAAACGCTGACTGGAGTGGTTACAGTGGATCTTTCATGGACTATTGGGCTGAAGGGGACTGCTATCGAGCGTGTTTTTATGTGGAGTTGATACGTGGAAGACCCAAGGAGGATAAAGTGTGGTGGACCAGCAATAGTATAGTATCGATGTGTTCCAGTACAGAATTCCTGGGACAATGGAACTGGCCTGATGGGGCTAAAATAGAGTACTTCCTCTAA
>A/chicken/Dongguan/449/2014
ATGAACACTCAAATCCTGGTATTCGCTCTGATTGCGATCATTCCAACAAATGCAGACAAAATCTGCCTCGGACATCATGCCGTGTCAAACGGAACCAAAGTAAACACATTAACTGAAAGAGGAGTGGAAGTCGTCAATGCAACTGAAACAGTGGAACGAACAAACATCCCCAGGATCTGCTCAAAAGGGAAAAAGACAGTTGACCTCGGTCAATGTGGACTCCTGGGGACAATCACTGGACCACCTCAATGTGACCAATTCCTAGAATTTTCAGCCGATTTAATTATTGAGAGGCGAGAAGGAAGTGATGTCTGTTATCCTGGGAAATTCGTGAATGAAGAAGCTCTGAGGCAAATTCTCAGAGAATCAGGCGGAATTGACAAGGAAGCAATGGGATTCACATACAGTGGAATAAGAGCTAATGGAGCAACCAGTGCATGTAGGAGATCAGGATCTTCATTCTATGCAGAAATGAAATGGCTCCTGTCAAACACAGATAATGCTGCATTCCCGCAAATGACTAAGTCATATAAAAATACAAGAAAAAGCCCAGCTCTAATAGTATGGGGGATCCATCATTCCGTATCAACTGCAGAGCAAACCAAGCTATATGGGAGTGGAAACAAACTGGTGACAGTTGGGAGTTCTAATTATCAACAATCTTTTGTACCGAGTCCAGGAGCGAGACCACAAGTTAATGGTTTATCTGGAAGAATTGACTTTCATTGGCTAATGCTAAATCCCAATGATACAGTCACTTTCAGTTTCAATGGGGCTTTCATAGCTCCAGAGCGTGCAAGCTTCCTGAGAGGAAAATCTATGGGAATCCAGAGTGGAGTACAGGTTGATGCCAATTGTGAAGGGGACTGCTATCATAGTGGAGGGACAATAATAAGTAACTTGCCATTTCAGAACATAGATAGCAGGGCAGTTGGAAAATGTCCGAGATATGTTAAGCAAAGGAGTCTGCTGCTAGCAACAGGGATGAAGAATGTTCCTGAGATTCCAAAGGGAA------------GAGGCCTATTTGGTGCTATAGCAGGTTTCATTGAAAATGGATGGGAAGGCCTAATTGATGGTTGGTATGGTTTCAGACACCAGAATGCACAGGGAGAGGGAACTGCTGCTGATTACAAAAGCACTCAATCGGCAATTGATCAAATAACAGGAAAATTAAACCGGCTTATAGAAAAAACCAACCAACAATTTGAGTTGATAGACAATGAATTCAATGAGGTAGAGAAGCAAATCGGTAATGTGATAAATTGGACCAGAGATTCTATAACAGAAGTGTGGTCATACAATGCTGAACTCTTGGTAGCAATGGAGAACCAGCATACAATTGATCTGGCTGATTCAGAAATGGACAAACTGTACGAACGAGTGAAAAGACAGCTGAGAGAGAATGCTGAAGAAGATGGCACTGGTTGCTTTGAAATATTTCACAAGTGTGATGATGACTGTATGGCCAGTATTAGAAATAACACCTATGATCACAGCAAATACAGGGAAGAGGCAATGCAAAATAGAATACAGATTGACCCAGTCAAACTAAGCAGCGGCTACAAAGATGTGATACTTTGGTTTAGCTTCGGGGCATCATGTTTCATACTTCTAGCCATTGTAATGGGCCTTGTCTTCATATGTGTAAAGAATGGAAACATGCGGTGCACTATTTGTATATAAATGAATCCAAATCAGAAGATTCTATGCACTTCAGCCACTGCTATCATAATAGGCGCAATCGCAGTACTCATTGGAATAGCAAACCTAGGATTGAACATAGGACTGCATCTAAAACCGGGCTGCAATTGCTCACACTCACAACCTGAAACAACCAACACAAGCCAAACAATAATAAACAACTATTATAATGAAACAAACATCACCAACATCCAAATGGAAGAGAGAACAAGCAAGAATTTCAATAACTTAACTAAAGGGCTCTGTACTATAAATTCATGGCACATATATGGGAAAGACAATGCAGTAAGAATTGGAGAGAGCTCGGATGTTTTAGTCACAAGAGAACCCTATGTTTCATGCGACCCAGATGAATGCAGGTTCTATGCTCTCAGCCAAGGAACAACAATCAGAGGGAAACACTCAAACGGAACAATACACGATAGGTCCCAGTATCGCGCCCTGATAAGCTGGCCACTATCATCACCGCCCACAGTGTACAACAGCAGGGTGGAATGCATTGGGTGGTCAAGTACTAGTTGCCATGATGGCAAATCCAGGATGTCAATATGTATATCAGGACCAAACAACAATGCATCTGCAGTAGTATGGTACAACAGAAGGCCTGTTGCAGAAATTAACACATGGGCCCGAAACATACTAAGAACACAGGAATCTGAATGTGTATGCCACAACGGCGTATGCCCAGTAGTGTTCACTGATGGACCTGCCACTGGACCTGCAGACACAAGAATATACTATTTTAAAGAGGGGAAAATATTGAAATGGGAGTCTCTGACTGGAACTGCTAAGCATATTGAAGAATGCTCATGTTACGGGGAACGAACAGGAATTACCTGCACATGCAGGGACAATTGGCAGGGCTCAAATAGACCAGTGATTCAGATAGACCCAGTAGCAATGACACACACTAGTCAATATATATGCAGTCCTGTTCTTACAGACAATCCCCGACCGAATGACCCAAATATAGGTAAGTGTAATGACCCTTATCCAGGTAATAATAACAATGGAGTCAAGGGATTCTCATACCTGGATGGGGCTAACACTTGGCTAGGGAGGACAATAAGCACAGCCTCGAGGTCTGGATACGAGATGTTAAAAGTGCCAAATGCATTGACAGATGATAGATCAAAGCCCATTCAAGGTCAGACAATTGTATTAAACGCTGACTGGAGTGGTTACAGTGGATCTTTCATGGACTATTGGGCTGAAGGGGACTGCTATCGAGCGTGTTTTTATGTGGAGTTGATACGTGGAAGACCCAAGGAGGATAAAGTGTGGTGGACCAGCAATAGTATAGTATCGATGTGTTCCAGTACAGAATTCCTGGGACAATGGAACTGGCCTGATGGGGCTAAAATAGAGTACTTCCTCTAA
>A/chicken/Dongguan/518/2014
ATGAACACTCAAATCCTGGTATTCGCTCTGATTGCGATCATTCCAACAAATGCAGACAAAATCTGCCTCGGACATCATGCCGTGTCAAACGGAACCAAAGTAAACACATTAACTGAAAGAGGAGTGGAAGTCGTCAATGCAACTGAAACAGTGGAACGAACAAACATCCCCAGGATCTGCTCAAAAGGGAAAAAGACAGTTGACCTCGGTCAATGTGGACTCCTGGGGACAGTCACTGGACCACCTCAATGTGACCAATTCCTAGAATTTTCAGCCGATTTAATTATTGAGAGGCGAGAAGGAAGTGATGTCTGTTATCCTGGGAAATTCGTGAATGAAGAAGCTCTGAGGCAAATTCTCAGAGAATCAGGCGGAATTGACAAGGAAGCAATGGGATTCACATACAGTGGAATAAGAGCTAATGGAGCAACCAGTGCATGTAGGAGATCAGGATCTTCATTCTATGCAGAAATGAAATGGCTCCTGTCAAACACAGATAATGCTGCATTCCCGCAAATGACTAAGTCATATAAAAATACAAGAAAAAGCCCAGCTCTAATAGTATGGGGGATCCATCATTCCGTATCAACTGCAGAGCAAACCAAGCTATATGGGAGTGGAAACAAACTGGTGACAGTTGGGAGTTCTAATTATCAACAATCTTTTGTACCGAGTCCAGGAGCGAGACCACAAGTTAATGGTTTATCTGGAAGAATTGACTTTCATTGGCTAATGCTAAATCCCAATGATACAGTCACTTTCAGTTTCAATGGGGCTTTCATAGCTCCAGACCGTGCAAGCTTCCTGAGAGGAAAATCTATGGGAATCCAGAGTGGAGTACAGGTTGATGCCAATTGTGAAGGGGACTGCTATCATAGTGGAGGGACAATAATAAGCAACTTGCCATTTCAGAACATAGATAGCAGGGCAGTTGGAAAATGTCCGAGATATGTTAAGCAAAAGAGTCTGCTGCTAGCAACAGGGATGAAGAATGTTCCTGAGATTCCAAAGGGAA------------GAGGCCTATTTGGTGCTATAGCGGGTTTCATTGAAAATGGATGGGAAGGCCTAATTGATGGTTGGTATGGTTTCAGACACCAGAATGCACAGGGAGAGGGAACTGCTGCAGATTACAAAAGCACTCAATCGGCAATTGATCAAATAACAGGAAAATTAAACCGGCTTATAGAAAAAACCAACCAACAATTTGAGTTGATAGACAATGAATTCAATGAGGTAGAGAAGCAAATCGGTAATGTGATAAATTGGACCAGAGATTCTATAACAGAAGTGTGGTCATACAATGCCGAACTCTTGGTAGCAATGGAGAACCAGCATACAATTGATCTGGCTGATTCAGAAATGGACAAACTGTACGAACGAGTAAAAAGACAGCTGAGAGAGAATGCTGAAGAAGATGGCACTGGTTGCTTTGAAATATTTCACAAGTGTGATAATGACTGTATGGCCAGTATTAGAAATAACACCTATGATCACAGCAAATACAGGGAAGAGGCAATGCAAAATAGAATACAGATTGACCCAGTCAAACTAAGCAGCGGCTACAAAGATGTGATACTTTGGTTTAGCTTCGGGGCATCATGTTTCATACTTCTAGCCATTGTAATGGGCCTTGTCTTCATATGTGTAAAGAATGGAAACATGCGGTGCACTATTTGTATATAAATGAATCCAAATCAGAAGATTCTATGCACTTCAGCCACTGCTATCATAATAGGCGCAATCGCAGTACTCATTGGAATAGCAAACCTAGGATTGAACATAGGACTGCATCTAAAACCGGGCTGCAATTGCTCACACTCACAACCTGAAACAACCAACACAAGCCAAACAATAATAAACAACTATTATAATGAAACAAACATCACCAACATCCAAATGGAAGAGAGAACAAGCAAGAATTTCAATAACTTAACTAAAGGGCTCTGTACTATAAATTCATGGCACATATATGGGAAAGACAATGCAGTAAGAATTGGAGAGAGCTCGGATGTTTTAGTCACAAGAGAACCCTATGTTTCATGCGACCCAGATGAATGCAGGTTCTATGCTCTCAGCCAAGGAACAACAATCAGAGGGAAACACTCAAACGGAACAATACACGATAGGTCCCAGTATCGCGCCCTGATAAGCTGGCCACTATCATCACCGCCCACAGTGTACAACAGCAGGGTGGAATGCATTGGGTGGTCAAGTACTAGTTGCCATGATGGCAAATCCAGGATGTCAATATGTATATCAGGACCAAACAACAATGCATCTGCAGTAGTATGGTACAACAGAAGGCCTGTTGCAGAAATTAACACATGGGCCCAAAACATACTAAGAACACAGGAATCTGAATGTGTATGCCACAACGGCGTATGCCCAGTAGTGTTCACTGATGGATCTGCCACTGGACCTGCAGACACAAGAATATACTATTTTAAAGAGGGGAAAATATTGAAATGGGAGTCTCTGACTGGAACTGCTAAGCATATTGAAGAATGCTCATGTTACGGGGAACGAACAGGAATTACCTGCACATGCAGGGACAATTGGCAGGGCTCAAATAGACCAGTGATTCAGATAGACCCAGTAGCAATGACACACACTAGTCAATATATATGCAGTCCTGTTCTTACAGACAATCCCCGACCGAATGACCCAAATATAGGTAAGTGTAATGACCCTTATCCAGGTAATAATAACAATGGAGTCAAGGGATTCTCATACCTGGATGGGGCTAACACTTGGCTAGGGAGGACAATAAGCACAGCCTCGAGGTCTGGATACGAGATGTTAAAAGTGCCAAATGCATTGACAGATGATAGATCAAAGCCCATTCAAGGTCAGACAATTGTATTAAACGCTGACTGGAGTGGTTACAGTGGATCTTTCATGGACTATTGGGCTGAAGGGGACTGCTATCGAGCGTGTTTTTATGTGGAGTTGATACGTGGAAGACCCAAGGAGGATAAAGTGTGGTGGACCAGCAATAGTATAGTATCGATGTGTTCCAGTACAGAATTCCTGGGACAATGGAACTGGCCTGATGGGGCAAAAATAGAGTACTTCCTCTAA
>A/chicken/Dongguan/536/2014
ATGAACACTCAAATCCTGGTATTCGCTCTGATTGCGATCATTCCAACAAATGCAGACAAAATCTGCCTCGGACATCATGCCGTGTCAAACGGAACCAAAGTAAACACATTAACTGAAAGAGGAGTGGAAGTCGTCAATGCAACTGAAACAGTGGAACGAACAAACATCCCCAGGATCTGCTCAAAAGGGAAAAAGACAGTTGACCTCGGTCAATGTGGACTCCTGGGGACAATCACTGGACCACCTCAATGTGACCAATTCCTAGAATTTTCAGCAGATTTAATTATTGAGAGGCGAGAAGGAAGTGATGTCTGTTATCCCGGGAAATTCGTGAATGAAGAAGCTCTGAGGCAAATTCTCAGAAAATCAGGCGGAATTGACAAGGAAGCAATGGGATTCACATACAGTGGAATAAGAACTAATGGAGCAACCAGTGCATGTAGGAGATCAGGATCTTCATTCTATGCAGAAATGAAATGGCTCCTGTCAAACACAGATAATGCTGCATTCCCGCAAATGACTAAGTCATATAAAAATACAAGAAAAAGCCCAGCTATAATAGTATGGGGGATCCATCATTCCGTATCAACTGCAGAGCAAACCAAGCTATATGGGAGTGGAAACAAACTGGTGACAGTTGGGAGTTCTAATTATCAACAATCTTTTGTACCGAGTCCAGGAGCGAGACCACAAGTTAATGGTTTATCTGGAAGAATTGACTTTCATTGGCTAATGCTAAATCCCAATGATACAGTCACTTTCAGTTTCAATGGGGCTTTCATAGCTCCAGACCGTGCAAGCTTCCTGAGAGGAAAATCTATGGGAATCCAGAGTGGAGTACAGGTTGATGCCGATTGTGAAGGGGACTGCTATCATAGTGGAGGGACAATAATAAGTAAATTGCCATTTCAGAACATAGATAGCAGGGCAGTTGGAAAATGTCCGAGATATGTTAAGCAAAGGAGTCTGCTGCTAGCAACAGGGATGAAGAATGTTCCTGAGATTCCAAAGGGAA------------GAGGCCTATTTGGTGCTATAGCGGGTTTCATTGAAAATGGATGGGAAGGCCTAATTGATGGTTGGTATGGTTTCAGACACCAGAATGCACAGGGAGAGGGAACTGCTGCAGATTACAAAAGCACTCAATCGGCAATTGATCAAATAACAGGAAAATTAAACCGGCTTATAGAAAAAACCAACCAACAATTTGAGTTGATAGACAATGAATTCAACGAGGTAGAGAAGCAAATCGGTAATGTGATAAACTGGACCAGAGATTCTATAACAGAAGTGTGGTCATACAATGCTGAACTCTTGGTAGCAATGGAGAACCAGCATACAATTGATCTGGCTGATTCAGAAATGGACAAACTGTACGAACGAGTGAAAAGACAGCTGAGAGAGAATGCTGAAGAAGATGGCACTGGTTGCTTTGAAATATTTCACAAGTGTGATGATGACTGTATGGCCAGCATTAGGAATAACACCTATGATCACAGCAAATACAGGGAAGAGGCAATGCAAAATAGAATACAGATTGACCCAGTCAAACTAAGCAGCGGCTACAAAGATGTGATACTTTGGTTTAGCTTCGGGGCATCATGTTTCATACTTCTAGCCATTGTAATGGGCCTTGTCTTCATATGTGTAAAGAATGGAAACATGCGGTGCACTATTTGTATATAAATGAATCCAAATCAGAAGATTCTATGCACTTCAGCCACTGCTATCATAATAGGCGCAATCGCAGTACTCATTGGAATAGCAAACCTAGGATTGAACATAGGACTGCATCTAAAACCGGGCTGCAATTGCTCACACTCACAACCTGAAACAACCAACACAAGCCAAACAATAATAAACAACTATTATAATGAAACAAACATCACCAACATCCAAATGGAAGAGAGAACAAGCAAGAATTTCAATAACTTAACTAAAGGGCTCTGTACTATAAATTCATGGCACATATATGGGAAAGACAATGCAGTAAGAATTGGAGAGAGCTCGGATGTTTTAGTCACAAGAGAACCCTATGTGTCATGCGACCCAGATGAATGCAGGTTCTATGCTCTCAGCCAAGGAACAACAATCAGAGGGAAACACTCAAACGGAACAATACACGATAGGTCCCAGTATCGCGCCCTGATAAGCTGGCCACTATCATCACCGCCCACAGTGTACAACAGCAGGGTGGAATGCATTGGGTGGTCAAGTACTAGTTGCCATGATGGCAAATCCAGGATGTCAATATGTATATCAGGACCAAACAACAATGCATCTGCAGTAGTATGGTACAACAGAAGGCCTGTTGCAGAAATTAACACATGGGCCCGAAACATACTAAGAACACAGGAGTCTGAATGTGTATGCCACAACGGCGTATGCCCAGTAGTGTTCACTGATGGATCTGCCACTGGACCTGCAGACACAAGAATATACTATTTTAAAGAGGGGAAAATATTGAAATGGGAGTCTCTGACTGGAACTGCTAAGCATATTGAAGAATGCTCATGTTACGGGGAACGAACAGGAATTACCTGCACATGCAGGGACAATTGGCAGGGCTCAAATAGACCAGTGATTCAGATAGACCCAGTAGCAATGACACACACTAGTCAATATATATGCAGTCCTGTTCTTACAGACAATCCCCGACCGAATGACCCAAATATAGGTAAGTGTAATGACCCTTATCCAGGTAATAATAACAATGGAATCAAGGGATTCTCATACCTGGATGGGGCTAACACTTGGCTAGGGAGGACAATAAGCACAGCCTCGAGGTCTGGATACGAGATGTTAAAAGTGCCAAATGCATTGACAGATGATAGATCAAAGCCCATTCAAGGTCAGACAATTGTATTAAACGCTGACTGGAGTGGTTACAGTGGATCTTTCATGGACTATTGGGCTGAAGGGGACTGCTATCGAGCGTGTTTTTATGTGGAGTTGATACGTGGAAGACCCAAGGAGGATAAAGTGTGGTGGACCAGCAATAGTATAGTATCGATGTGTTCCAGTACAGAATTCCTGGGACAATGGAACTGGCCTGATGGGGCTAAAATAGAGTACTTCCTCTAA
>A/chicken/Dongguan/568/2014
ATGAACACTCAAATCCTGGTATTCGCTCTGATTGCGATCATTCCAACAAATGCAGACAAAATCTGCCTCGGACATCATGCCGTGTCAAACGGAACCAAAGTAAACACATTAACTGAAAGAGGAGTGGAAGTCGTCAATGCAACTGAAACAGTGGAACGAACAAACATCCCCAGGATCTGCTCAAAAGGGAAAAAGACAGTTGACCTCGGTCAATGTGGACTCCTGGGGACAATCACTGGACCACCTCAATGTGACCAATTCCTAGAATTTTCAGCCGATTTAATTATTGAGAGGCGAGAAGGAAGTGATGTCTGTTATCCTGGGAAATTCGTGAATGAAGAAGCTCTGAGGCAAATTCTCAGAGAATCAGGCGGAATTGAAAAGGAAGCAATGGGATTCACATACAGTGGAATAAGAGCTAATGGAGCAACCAGTGCATGTAGGAGATCAGGATCTTCATTCTATGCAGAAATGAAATGGCTCCTGTCAAACACAGATAATGCTGCATTCCCGCAAATGACTAAGTCATATAAAAATACAAGAAAAAGCCCAGCTCTAATAGTATGGGGGATCCATCATTCCGTATCAACTGCAGAGCAAACCAAGCTATATGGGAGTGGAAACAAACTGGTGACAGTTGGGAGTTCTAATTATCAACAATCTTTTGTACCGAGTCCAGGAGCGAGACCACAAGTTAATGGTTTATCTGGAAGAATTGACTTTCATTGGCTAATGCTAAATCCCAATGATACAGTCACTTTCAGTTTCAATGGGGCTTTCATAGCTCCAGACCGTGCAAGCTTCCTGAGAGGAAAATCTATGGGAATCCAGAGTGGAGTACAGGTTGATGCCAATTGTGAAGGGGACTGCTATCATAGTGGAGGGACAATAATAAGTAACTTGCCATTTCAGAACATAGATAGCAGGGCAGTTGGAAAATGTCCGAGATATGTTAAGCAAAGGAGTCTGCTGCTAGCAACAGGGATGAAGAATGTTCCTGAGATTCCAAAGGGAA------------GAGGCCTATTTGGTGCTATAGCAGGTTTCATTGAAAATGGATGGGAAGGCCTAATTGATGGTTGGTATGGTTTCAGACACCAGAATGCACAGGGAGAGGGAACTGCTGCAGATTACAAAAGCACTCAATCGGCAATTGATCAAATAACAGGAAAATTAAACCGGCTTATAGAAAAAACCAACCAACAATTTGAGTTGATAGACAATGAATTCAATGAGGTAGAGAAGCAAATCGGTAATGTGATAAATTGGACCAGAGATTCTATAACAGAAGTGTGGTCATACAATGCTGAACTCTTGGTAGCAATGGAGAACCAGCATACAATTGATCTGGCTGATTCAGAAATGGACAAACTGTACGAACGAGTGAAAAGACAGCTGAGAGAGAATGCTGAAGAAGATGGCACTGGTTGCTTTGAAATATTTCACAAGTGTGATGATGACTGTATGGCCAGTATTAGAAATAACACCTATGATCACAGCAAATACAGGGAAGAGGCAATGCAAAATAGAATACAGATTGACCCAGTCAAACTAAGCGGCGGCTACAAAGATGTGATACTTTGGTTTAGCTTCGGGGCATCATGTTTCATACTTCTAGCCATTGTAATGGGCCTTGTCTTCATATGTGTAAAGAATGGAAACATGCGGTGCACTATTTGTATATAAATGAATCCAAATCAGAAGATTCTATGCACTTCAGCCACTGCTATCATAATAGGCGCAATCGCAGTACTCATTGGAATAGCAAACCTAGGATTGAACATAGGACTGCATCTAAAACCGGGCTGCAATTGCTCACACTCACAACCTGAAACAACCAACACAAGCCAAACAATAATAAACAACTATTATAATGAAACAAACATCACCAACATCCAAATGGAAGAGAGAACAAGCAAGAATTTCAATAACTTAACTAAAGGGCTCTGTACTATAAATTCATGGCACATATATGGGAAAGACAATGCAGTAAGAATTGGAGAGAGCTCGGATGTTTTAGTCACAAGAGAACCCTATGTTTCATGCGACCCAGATGAATGCAGGTTCTATGCTCTCAGCCAAGGAACAACAATCAGAGGGAAACACTCAAACGGAACAATACACGATAGGTCCCAGTATCGCGCCCTGATAAGCTGGCCACTATCATCACCGCCCACAGTGTACAACAGCAGGGTGGAATGCATTGGGTGGTCAAGTACTAGTTGCCATGATGGCAAATCCAGGATGTCAATATGTATATCAGGACCAAACAACAATGCATCTGCAGTAGTATGGTACAACAGAAGGCCTGTTGCAGAAATTAACACATGGGCCCGAAACATACTAAGAACACAGGAATCTGAATGTGTATGCCACAACGGCGTGTGCCCAGTAGTGTTCACTGATGGATCTGCCACTGGACCTGCAGACACAAGAATATACTATTTTAAAGAGGGGAAAATATTGAAATGGGAGTCTCTGACTGGAACTGCTAAGCATATTGAAGAATGCTCATGTTACGGGGAACGAACAGGAATTACCTGCACATGCAGGGACAATTGGCAGGGTTCAAATAGACCAGTGATTCAGATAGACCCAGTAGCAATGACACACACTAGTCAATATATATGCAGTCCTGTTCTTACAGACAATCCCCGACCGAATGACCCAAATATAGGTAAATGTAATGACCCTTATCCAGGTAATAATAACAATGGAGTCAAGGGATTCTCATACCTGGATGGGGCTAACACTTGGCTAGGGAGGACAATAAGCACAGCCTCGAGGTCTGGATACGAGATGTTAAAAGTGCCAAATGCATTGACAGATGATAGATCAAAGCCCATTCAAGGTCAGACAATTGTATTAAACGCTGACTGGAGTGGTTACAGTGGATCTTTCATGGACTATTGGGCTGAAGGGGACTGCTATCGAGCGTGTTTTTATGTGGAGTTGATACGTGGAAGACCCAAGGAGGATAAAGTGTGGTGGACCAGCAATAGTATAGTATCGATGTGTTCCAGTACAGAATTCCTGGGACAATGGAACTGGCCTGATGGGGCTAAAATAGAGTACTTCCTCTAA
>A/chicken/Dongguan/575/2014
ATGAACACTCAAATCCTGGTATTCGCTCTGATTGCGATCATTCCAACAAATGCAGACAAAATCTGCCTCGGACATCATGCCGTGTCAAACGGAACCAAAGTAAACACATTAACTGAAAGAGGAGTGGAAGTCGTCAATGCAACTGAAACAGTGGAACGAACAAACATCCCCAGGATCTGCTCAAAAGGGAAAAAGACAGTTGACCTCGGTCAATGTGGACTCCTGGGGACAATCACTGGACCACCTCAATGTGACCAATTCCTAGAATTTTCAGCCGATTTAATTATTGAGAGGCGAGAAGGAAGTGATGTCTGTTATCCTGGGAAATTCGTGAATGAAGAAGCTCTGAGGCAAATTCTCAGAGAATCAGGCGGAATTGAAAAGGAAGCAATGGGATTCACATACAGTGGAATAAGAGCTAATGGAGCAACCAGTGCATGTAGGAGATCAGGATCTTCATTCTATGCAGAAATGAAATGGCTCCTGTCAAACACAGATAATGCTGCATTCCCGCAAATGACTAAGTCATATAAAAATACAAGAAAAAGCCCAGCTCTAATAGTATGGGGGATCCATCATTCCGTATCAACTGCAGAGCAAACCAAGCTATATGGGAGTGGAAACAAACTGGTGACAGTTGGGAGTTCTAATTATCAACAATCTTTTGTACCGAGTCCAGGAGCGAGACCACAAGTTAATGGTTTATCTGGAAGAATTGACTTTCATTGGCTAATGCTAAATCCCAATGATACAGTCACTTTCAGTTTCAATGGGGCTTTCATAGCTCCAGACCGTGCAAGCTTCCTGAGAGGAAAATCTATGGGAATCCAGAGTGGAGTACAGGTTGATGCCAATTGTGAAGGGGACTGCTATCATAGTGGAGGGACAATAATAAGTAACTTGCCATTTCAGAACATAGATAGCAGGGCAGTTGGAAAATGTCCGAGATATGTTAAGCAAAGGAGTCTGCTGCTAGCAACAGGGATGAAGAATGTTCCTGAGATTCCAAAGGGAA------------GAGGCCTATTTGGTGCTATAGCAGGTTTCATTGAAAATGGATGGGAAGGCCTAATTGATGGTTGGTATGGTTTCAGACACCAGAATGCACAGGGAGAGGGAACTGCTGCAGATTACAAAAGCACTCAATCGGCAATTGATCAAATAACAGGAAAATTAAACCGGCTTATAGAAAAAACCAACCAACAATTTGAGTTGATAGACAATGAATTCAATGAGGTAGAGAAGCAAATCGGTAATGTGATAAATTGGACCAGAGATTCTATAACAGAAGTGTGGTCATACAATGCTGAACTCTTGGTAGCAATGGAGAACCAGCATACAATTGATCTGGCTGATTCAGAAATGGACAAACTGTACGAACGAGTGAAAAGACAGCTGAGAGAGAATGCTGAAGAAGATGGCACTGGTTGCTTTGAAATATTTCACAAGTGTGATGATGACTGTATGGCCAGTATTAGAAATAACACCTATGATCACAGCAAATACAGGGAAGAGGCAATGCAAAATAGAATACAGATTGACCCAGTCAAACTAAGCGGCGGCTACAAAGATGTGATACTTTGGTTTAGCTTCGGGGCATCATGTTTCATACTTCTAGCCATTGTAATGGGCCTTGTCTTCATATGTGTAAAGAATGGAAACATGCGGTGCACTATTTGTATATAAATGAATCCAAATCAGAAGATTCTATGCACTTCAGCCACTGCTATCATAATAGGCGCAATCGCAGTACTCATTGGAATAGCAAACCTAGGATTGAACATAGGACTGCATCTAAAACCGGGCTGCAATTGCTCACACTCACAACCTGAAACAACCAACACAAGCCAAACAATAATAAACAACTATTATAATGAAACAAACATCACCAACATCCAAATGGAAGAGAGAACAAGCAAGAATTTCAATAACTTAACTAAAGGGCTCTGTACTATAAATTCATGGCACATATATGGGAAAGACAATGCAGTAAGAATTGGAGAGAGCTCGGATGTTTTAGTCACAAGAGAACCCTATGTTTCATGCGACCCAGATGAATGCAGGTTCTATGCTCTCAGCCAAGGAACAACAATCAGAGGGAAACACTCAAACGGAACAATACACGATAGGTCCCAGTATCGCGCCCTGATAAGCTGGCCACTATCATCACCGCCCACAGTGTACAACAGCAGGGTGGAATGCATTGGGTGGTCAAGTACTAGTTGCCATGATGGCAAATCCAGGATGTCAATATGTATATCAGGACCAAACAACAATGCATCTGCAGTAGTATGGTACAACAGAAGGCCTGTTGCAGAAATTAACACATGGGCCCGAAACATACTAAGAACACAGGAATCTGAATGTGTATGCCACAACGGCGTGTGCCCAGTAGTGTTCACTGATGGATCTGCCACTGGACCTGCAGACACAAGAATATACTATTTTAAAGAGGGGAAAATATTGAAATGGGAGTCTCTGACTGGAACTGCTAAGCATATTGAAGAATGCTCATGTTACGGGGAACGAACAGGAATTACCTGCACATGCAGGGACAATTGGCAGGGTTCAAATAGACCAGTGATTCAGATAGACCCAGTAGCAATGACACACACTAGTCAATATATATGCAGTCCTGTTCTTACAGACAATCCCCGACCGAATGACCCAAATATAGGTAAATGTAATGACCCTTATCCAGGTAATAATAACAATGGAGTCAAGGGATTCTCATACCTGGATGGGGCTAACACTTGGCTAGGGAGGACAATAAGCACAGCCTCGAGGTCTGGATACGAGATGTTAAAAGTGCCAAATGCATTGACAGATGATAGATCAAAGCCCATTCAAGGTCAGACAATTGTATTAAACGCTGACTGGAGTGGTTACAGTGGATCTTTCATGGACTATTGGGCTGAAGGGGACTGCTATCGAGCGTGTTTTTATGTGGAGTTGATACGTGGAAGACCCAAGGAGGATAAAGTGTGGTGGACCAGCAATAGTATAGTATCGATGTGTTCCAGTACAGAATTCCTGGGACAATGGAACTGGCCTGATGGGGCTAAAATAGAGTACTTCCTCTAA
>A/chicken/Dongguan/584/2014
ATGAACACTCAAATCCTGGTATTCGCTCTGATTGCGATCATTCCAACAAATGCAGATAAAATCTGCCTCGGACATCATGCCGTGTCAAACGGAACCAAAGTAAACACATTAACTGAAAGAGGAGTGGAAGTCGTCAATGCAACTGAAACAGTGGAACGAACAAACATCCCCAGGATCTGCTCAAAAGGGAAAAAGACAGTTGACCTCGGTCAATGTGGACTACTGGGGACAATCACTGGACCACCTCAATGTGACCAATTCCTAGAATTTTCAGCCGATTTAATTATTGAGAGGCGAGAAGGAAGTGATGTCTGTTATCCTGGGAAATTCGTGAATGAAGAAGCACTGAGGCAAATTCTCAGAGAATCAGGCGGAATTGACAAGGAAGCAATGGGATTCACATACAGTGGAATAAGAACTAATGGAGCAACCAGTGCATGTAGGAGATCAGGATCTTCATTCTATGCAGAAATGAAATGGCTCCTGTCAAACACAGATAATGCTGCATTCCCGCAAATGACTAAGTCATATAAAAATACAAGAAAAAGCCCAGCTCTAATAGTATGGGGGATCCATCATTCCGTATCAACTGCGGAGCAAACCAAGCTATATGGGAGTGGAAACAAACTGGTGACAGTTGGGAGTTCTAATTATCAACAATCTTTTGTACCGAGTCCAGGAGCGAGACCACAAGTTAATGGTTTATCTGGAAGAATTGACTTTCATTGGCTAATGCTAAATCCCAATGATACAGTCACTTTCAGTTTCAATGGGGCTTTCATAGCTCCAGAACGTGCAAGCTTCCTGAGAGGAAAATCTATGGGAATCCAGAGTGGAGTACAGGTTGATGCCAATTGTGAAGGGGACTGCTATCATAGTGGAGGGACAATAATAAGTAACTTGCCATTTCAGAACATAGATAGCAGGGCAGTTGGAAAATGTCCGAGATATGTTAAGCAAAGGAGTCTGCTGCTAGCAACAGGGATGAAGAATGTTCCTGAGATTCCAAAGGGAA------------GAGGCCTATTTGGTGCTATAGCGGGTTTCATTGAAAATGGATGGGAAGGCCTAATTGATGGTTGGTATGGTTTCAAACACCAGAATGCACAGGGAGAGGGAACTGCTGCAGATTACAAAAGCACTCAATCGGCAATTGATCAAATAACAGGAAAATTAAACCGGCTTATAGAAAAAACCAACCAACAATTTGAGTTGATAGACAATGAATTCAACGAGGTAGAGACGCAAATCGGTAATGTGATAAATTGGACCAGAGATTCTATAACAGAAGTGTGGTCATACAATGCTGAACTCTTGGTAGCAATGGAGAACCAGCATACAATTGATCTGGCTGATTCAGAAATGGACAAACTGTACGAACGAGTGAAAAGACAGCTGAGAGAGAATGCTGAAGAAGATGGCACTGGTTGCTTTGAAATATTCCACAAGTGTGATGATGACTGTATGGCCAGCATTAGAAATAACACCTATGATCACAGCAAATACAGGGGAGAGGCAATGCAAAATAGAATACAGATTGATCCAGTCAAACTAAGCAGCGGCTACAAAGATGTGATACTTTGGTTTAGCTTCGGGGCATCATGTTTCATGCTTCTAGCCATTGTAATGGGCCTTGTCTTCATATGTGTAAAGAATGGAAACATGCGGTGCACTATTTGTATATAAATGAATCCAAATCAGAAGATTCTATGCACTTCAGCCACTGCTATCATAATAGGCGCAATCGCAGTACTCATTGGAATAGCAAACCTAGGATTGAACATAGGACTGCATCTAAAACCGGGCTGCAATTGCTCACACTCACAACCTGAAACAACCAACACAAGCCAAACAATAATAAACAACTATTATAATGAAACAAACATCACCAACATCCAAATGGAAGAGAGAACAAGCAAGAATTTCAATAACTTAACTAAAGGGCTCTGTACTATAAATTCATGGCACATATATGGGAAAGACAATGCAGTAAGAATTGGAGAGAGCTCGGATGTTTTAGTCACAAGAGAACCCTATGTTTCATGCGACCCAGATGAATGCAGGTTCTATGCTCTCAGCCAAGGAACAACAATCAGAGGGAAACACTCAAACGGAACAATACACGATAGGTCCCAGTATCGCGCCCTGATAAGCTGGCCACTATCATCACCGCCCACAGTGTACAACAGCAGGGTGGAATGCATTGGGTGGTCAAGTACTAGTTGCCATGATGGCAAATCCAGGATGTCAATATGTATATCAGGACCAAACAACAATGCATCTGCAGTAGTATGGTACAACAGAAGGCCTGTTGCAGAAATTAACACATGGGCCCGAAACATACTAAGAACACAGGAATCTGAATGTGTATGCCACAACGGCGTATGCCCAGTAGTGTTCACTGATGGATCTGCCACTGGACCTGCAGACACAAGAATATACTATTTTAAAGAGGGGAAAATATTGAAATGGGAGTCTCTGACTGGAACTGCTAAGCATATTGAAGAATGCTCATGTTACGGGGAACGAACAGGAATTACCTGCACATGCAGGGACAATTGGCAGGGCTCAAATAGACCAGTGATTCAGATAGACCCAGTAGCAATGACACACACTAGTCAATATATATGCAGTCCTGTTCTTACAGACAATCCCCGACCGAATGACCCAAATATAGGTAAGTGTAATGACCCTTATCCAGGTAATAATAACAATGGAGTCAAGGGATTCTCATACCTGGATGGGGCTAACACTTGGCTAGGGAGGACAATAAGCACAGCCTCGAGGTCTGGATACGAGATGTTAAAAGTGCCAAATGCATTGACAGATGATAGATCAAAGCCCATTCAAGGTCAGACAATTGTATTAAACGCTGACTGGAGTGGTTACAGTGGATCTTTCATGGACTATTGGGCTGAAGGGGACTGCTATCGAGCGTGTTTTTATGTGGAGTTGATACGTGGAAGACCCAAGGAGGATAAAGTGTGGTGGACCAGCAATAGTATAGTATCGATGTGTTCCAGTACAGAATTCCTGGGACAATGGAACTGGCCTGATGGGGCTAAAATAGAGTACTTCCTCTAA
>A/chicken/Dongguan/695/2014
ATGAACACTCAAATCCTGGTATTCGCTCTGATTGCGATCATTCCAACAAATGCAGATAAAATCTGCCTCGGACATCATGCCGTGTCAAACGGAACCAAAGTAAACACATTAACTGAAAGAGGAGTGGAAGTCGTCAATGCAACTGAAACAGTGGAACGAACAAACATCCCCAGGATCTGCTCAAAAGGGAAAAAGACAGTTGACCTCGGTCAATGTGGACTCCTGGGGACAATCACTGGACCACCTCAATGTGACCAATTCCTAGAATTTTCAGCCGATTTAATTATTGAGAGGCGAGAAGGAAGTGATGTCTGTTATCCTGGGAAATTCGTGAATGAAGAAGCTCTGAGGCAAATTCTCAGAGAATCAGGCGGAATTGACAAGGAAGCAATGGGATTCACATACAGTGGAATAAGAACTAATGGAGCAACCAGTGCATGTAGGAGATCAGGATCTTCATTCTATGCAGAAATGAAATGGCTCCTGTCAAACACAGATAATGCTGCATTCCCGCAAATGACTAAGTCATATAAAAATACAAGAAAAAGCCCAGCTCTAATAGTATGGGGGATCCATCATTCCGTATCAACTGCAGAGCAAACCAAGCTATATGGGAGTGGAAACAAACTGGTGACAGTTGGGAGTTCTAATTATCAACAATCTTTTGTACCGAGTCCAGGAGCGAGACCACAAGTTAATGGTTTATCTGGAAGAATTGACTTTCATTGGCTAATGCTAAATCCCAATGATACAGTCACTTTCAGTTTCAATGGGGCTTTCATAGCTCCAGACCGTGCAAGCTTCCTGAGGGGAAAATCTATGGGAATCCAGAGTGGAGTACAGGTTGATGCCAATTGTGAAGGGGACTGCTATCATAGTGGAGGGACAATAATAAGTAACTTGCCATTTCAGAACATAGATAGCAGGGCAGTTGGAAAATGTCCGAGATATGTTAAGCAAAGGAGTCTGCTGCTAGCAACAGGGATGAAGAATGTTCCTGAGATTCCAAAGGGAA------------GAGGCCTATTTGGTGCTATAGCGGGTTTCATTGAAAATGGATGGGAAGGCCTAATTGATGGTTGGTATGGTTTCAGACACCAGAATGCACAGGGAGAGGGAACTGCTGCAGATTACAAAAGCACTCAATCGGCAATTGATCAAATAACAGGAAAATTAAACCGGCTTATAGAAAAAACCAACCAACAATTTGAGTTGATAGACAATGAATTCAACGAGGTAGAGACGCAAATCGGTAATGTGATAAATTGGACCAGAGATTCTATAACAGAAGTGTGGTCATACAATGCTGAACTCTTGGTAGCAATGGAGAACCAGCATACAATTGATCTGGCTGATTCAGAAATGGACAAACTGTACGAACGAGTGAAAAGACAGCTGAGAGAGAATGCTGAAGAAGATGGCACTGGTTGCTTTGAAATATTTCACAAGTGTGATGATGACTGTATGGCCAGCATTAGAAATAACACCTATGATCACAGCAAATACAGGGAAGAGGCAATGCAAAATAGAATACAGATTGATCCAGTCAAACTAAGCAGCGGCTACAAAGATGTGATACTTTGGTTTAGCTTCGGGGCATCATGTTTCATACTTCTAGCCATTGTAATGGGCCTTGTCTTCATATGTGTAAAGAATGGAAACATGCGGTGCACTATTTGTATATAAATGAATCCAAATCAGAAGATTCTATGCACTTCAGCCACTGCTATCATAATAGGCGCAATCGCAGTACTCATTGGAATAGCAAACCTAGGATTGAACATAGGACTGCATCTAAAACCGGGCTGCAATTGCTCACACTCACAAACTGAAACAACCAACACAAGCCAAACAATAATAAACAACTATTATAATGAAACAAGCATCACCAACATCCAAATGGAAGAGAGAACAAGCAAGAATTTCAATAACTTAACTAAAGGGCTCTGTACTATAAATTCATGGCACATATATGGGAAAGACAATGCAGTAAGAATTGGAGAGAGCTCGGATGTTTTAGTCACAAGAGAACCCTATGTTTCATGCGACCCAGATGAATGCAGGTTCTATGCTCTCAGCCAAGGAACAACAATCAGAGGGAAACACTCAAACGGAACAATACACGATAGGTCCCAGTATCGCGCCCTGATAAGCTGGCCACTATCATCACCGCCCACAGTGTACAACAGCAGGGTGGAATGCATTGGGTGGTCAAGTACTAGTTGCCATGATGGCAAATCCAGGATGTCAATATGTATATCAGGACCAAACAACAATGCATCTGCAGTAGTATGGTACAACAGAAGGCCTGTTGCAGAAATTAACACATGGGCCCGAAACATACTAAGAACACAGGAATCTGAATGTGTATGCCACAACGGCGTATGCCCAGTAGTGTTCACTGATGGATCTGCCACTGGACCTGCAGACACAAGAATATACTATTTTAAAGAGGGGAAAATATTGAAATGGGAGTCTCTGACTGGAACTGCTAAGCATATTGAAGAATGCTCATGTTACGGGGAACGAACAGGAATTACCTGTACATGCAGGGACAATTGGCAGGGCTCAAATAGACCAGTGATTCAGATAGACCCAGTAGCAATGACACACACTAGTCAATATATATGCAGTCCTGTTCTTACAGACAATCCCCGACCGAATGACCCAAATATAGGTAAGTGTAATGACCCTTATCCAGGTAATAATAACAATGGAGTCAAGGGATTCTCATACCTGGATGGGGCTAACACTTGGCTAGGGAGGACAATAAGCACAGCCTCGAGGTCTGGATACGAGATGTTAAAAGTGCCAAATGCATTGACAGATGATAGATCAAAGCCCATTCAAGGTCAGACAATTGTATTAAACGCTGACTGGAGTGGTTACAGTGGATCTTTCATGGACTATTGGGCTGAAGGGGACTGCTATCGAGCGTGTTTTTATGTGGAGTTGATACGTGGAAGACCCAAGGAGGATAAAGTGTGGTGGACCAGCAATAGTATAGTATCGATGTGTTCCAGTACAGAATTCCTGGGACAATGGAACTGGCCTGATGGGGCTAAAATAGAGTACTTCCTCTAA
>A/chicken/Dongguan/709/2014
ATGAACACTCAAATCCTGGTATTCGCTCTGATTGCGATCATTCCAACAAATGCAGATAAAATCTGCCTCGGACATCATGCCGTGTCAAACGGAACCAAAGTAAACACATTAACTGAAAGAGGAGTGGAAGTCGTCAATGCAACTGAAACAGTGGAACGAACAAACATCCCCAGGATCTGCTCAAAAGGGAAAAAGACAGTTGACCTCGGTCAATGTGGACTCCTGGGGACAATCACTGGACCACCTCAATGTGACCAATTCCTAGAATTTTCAGCCGATTTAATTATTGAGAGGCGAGAAGGAAGTGATGTCTGTTATCCTGGGAAATTCGTGAATGAAGAAGCTCTGAGGCAAATTCTCAGAGAATCAGGCGGAATTGACAAGGAAGCAATGGGATTCACATACAGTGGAATAAGAACTAATGGAGCAACCAGTGCATGTAGGAGATCAGGATCTTCATTCTATGCAGAAATGAAATGGCTCCTGTCAAACACAGATAATGCTGCATTCCCGCAAATGACTAAGTCATATAAAAATACAAGAAAAAGCCCAGCTCTAATAGTATGGGGGATCCATCATTCCGTATCAACTGCAGAGCAAACCAAGCTATATGGGAGTGGAAACAAACTGGTGACAGTTGGGAGTTCTAATTATCAACAATCTTTTGTACCGAGTCCAGGAGCGAGACCACAAGTTAATGGTTTATCTGGAAGAATTGACTTTCATTGGCTAATGCTAAATCCCAATGATACAGTCACTTTCAGTTTCAATGGGGCTTTCATAGCTCCAGACCGTGCAAGCTTCCTGAGGGGAAAATCTATGGGAATCCAGAGTGGAGTACAGGTTGATGCCAATTGTGAAGGGGACTGCTATCATAGTGGAGGGACAATAATAAGTAACTTGCCATTTCAGAACATAGATAGCAGGGCAGTTGGAAAATGTCCGAGATATGTTAAGCAAAGGAGTCTGCTGCTAGCAACAGGGATGAAGAATGTTCCTGAGATTCCAAAGGGAA------------GAGGCCTATTTGGTGCTATAGCGGGTTTCATTGAAAATGGATGGGAAGGCCTAATTGATGGTTGGTATGGTTTCAGACACCAGAATGCACAGGGAGAGGGAACTGCTGCAGATTACAAAAGCACTCAATCGGCAATTGATCAAATAACAGGAAAATTAAACCGGCTTATAGAAAAAACCAACCAACAATTTGAGTTGATAGACAATGAATTCAACGAGGTAGAGACGCAAATCGGTAATGTGATAAATTGGACCAGAGATTCTATAACAGAAGTGTGGTCATACAATGCTGAACTCTTGGTAGCAATGGAGAACCAGCATACAATTGATCTGGCTGATTCAGAAATGGACAAACTGTACGAACGAGTGAAAAGACAGCTGAGAGAGAATGCTGAAGAAGATGGCACTGGTTGCTTTGAAATATTTCACAAGTGTGATGATGACTGTATGGCCAGCATTAGAAATAACACCTATGATCACAGCAAATACAGGGAAGAGGCAATGCAAAATAGAATACAGATTGATCCAGTCAAACTAAGCAGCGGCTACAAAGATGTGATACTTTGGTTTAGCTTCGGGGCATCATGTTTCATACTTCTAGCCATTGTAATGGGCCTTGTCTTCATATGTGTAAAGAATGGAAACATGCGGTGCACTATTTGTATATAAATGAATCCAAATCAGAAGATTCTATGCACTTCAGCCACTGCTATCATAATAGGCGCAATCGCAGTACTCATTGGAATAGCAAACCTAGGATTGAACATAGGACTGCATCTAAAACCGGGCTGCAATTGCTCACACTCACAAACTGAAACAACCAACACAAGCCAAACAATAATAAACAACTATTATAATGAAACAAGCATCACCAACATCCAAATGGAAGAGAGAACAAGCAAGAATTTCAATAACTTAACTAAAGGGCTCTGTACTATAAATTCATGGCACATATATGGGAAAGACAATGCAGTAAGAATTGGAGAGAGCTCGGATGTTTTAGTCACAAGAGAACCCTATGTTTCATGCGACCCAGATGAATGCAGGTTCTATGCTCTCAGCCAAGGAACAACAATCAGAGGGAAACACTCAAACGGAACAGTACACGATAGGTCCCAGTATCGCGCCCTGATAAGCTGGCCACTATCATCACCGCCCACAGTGTACAACAGCAGGGTGGAATGCATTGGGTGGTCAAGTACTAGTTGCCATGATGGCAAATCCAGGATGTCAATATGTATATCAGGACCAAACAACAATGCATCTGCAGTAGTATGGTACAACAGAAGGCCTGTTGCAGAAATTAACACATGGGCCCGAAACATACTAAGAACACAGGAATCTGAATGTGTATGCCACAACGGCGTATGCCCAGTAGTGTTCACTGATGGATCTGCCACTGGACCTGCAGACACAAGAATATACTATTTTAAAGAGGGGAAAATATTGAAATGGGAGTCTCTGACTGGAACTGCTAAGCATATTGAAGAATGCTCATGTTACGGGGAACGAACAGGAATTACCTGTACATGCAGGGACAATTGGCAGGGCTCAAATAGACCAGTGATTCAGATAGACCCAGTAGCAATGACACACACTAGTCAATATATATGCAGTCCTGTTCTTACAGACAATCCCCGACCGAATGACCCAAATATAGGTAAGTGTAATGACCCTTATCCAGGTAATAATAACAATGGAGTCAAGGGATTCTCATACCTGGATGGGGCTAACACTTGGCTAGGGAGGACAATAAGCACAGCCTCGAGGTCTGGATACGAGATGTTAAAAGTGCCAAATGCATTGACAGATGATAGATCAAAGCCCATTCAAGGTCAGACAATTGTATTAAACGCTGACTGGAGTGGTTACAGTGGATCTTTCATGGACTATTGGGCTGAAGGGGACTGCTATCGAGCGTGTTTTTATGTGGAGTTGATACGTGGAAGACCCAAGGAGGATAAAGTGTGGTGGACCAGCAATAGTATAGTATCGATGTGTTCCAGTACAGAATTCCTGGGACAATGGAACTGGCCTGATGGGGCTAAAATAGAGTACTTCCTCTAA
>A/chicken/Dongguan/711/2014
ATGAACACTCAAATCCTGGTATTCGCTCTGATTGCGATCATTCCAACAAATGCAGACAAAATCTGCCTCGGACATCATGCCGTGTCAAACGGAACCAAAGTAAACACATTAACTGAAAGAGGAGTGGAAGTCGTCAATGCAACTGAAACAGTGGAACGAACAAACATCCCCAGGATCTGCTCAAAAGGGAAAAAGACAGTTGACCTCGGTCAATGTGGACTCCTGGGGACAGTCACTGGACCACCTCAATGTGACCAATTCCTAGAATTTTCAGCCGATTTAATTATTGAGAGGCGAGAAGGAAGTGATGTCTGTTATCCTGGGAAATTCGTGAATGAAGAAGCTCTGAGGCAAATTCTCAGAGAATCAGGCGGAATTGACAAGGAAGCAATGGGATTCACATACAGTGGAATAAGAGCTAATGGAGCAACCAGTGCATGTAGGAGATCAGGATCTTCATTCTATGCAGAAATGAAATGGCTCCTGTCAAACACAGATAATGCTGCATTCCCGCAAATGACTAAGTCATATAAAAATACAAGAAAAAGCCCAGCTCTAATAGTATGGGGGATCCATCATTCCGTATCAACTGCAGAGCAAACCAAGCTATATGGGAGTGGAAACAAACTGGTGACAGTTGGGAGTTCTAATTATCAACAATCTTTTGTACCGAGTCCAGGAGCGAGACCACAAGTTAATGGTTTATCTGGAAGAATTGACTTTCATTGGCTAATGCTAAATCCCAATGATACAGTCACTTTCAGTTTCAATGGGGCTTTCATAGCTCCAGACCGTGCAAGCTTCCTGAGAGGAAAATCTATGGGAATCCAGAGTGGAGTACAGGTTGATGCTAATTGTGAAGGGGACTGCTATCATAGTGGAGGGACAATAATAAGCAACTTGCCATTTCAGAACATAGATAGCAGGGCAGTTGGAAAATGTCCGAGATATGTTAAGCAAAAGAGTCTGCTGCTAGCAACAGGGATGAAGAATGTTCCTGAGATTCCAAAGGGAA------------GAGGCCTATTTGGTGCTATAGCGGGTTTCATTGAAAATGGATGGGAAGGCCTAATTGATGGTTGGTATGGTTTCAGACACCAGAATGCACAGGGAGAGGGAACTGCTGCAGATTACAAAAGCACTCAATCGGCAATTGATCAAATAACAGGAAAATTAAACCGGCTTATAGAAAAAACCAACCAACAATTTGAGTTGATAGACAATGAATTCAATGAGGTAGAGAAGCAAATCGGTAATGTGATAAATTGGACCAGAGATTCTATAACAGAAGTGTGGTCATACAATGCCGAACTCTTGGTAGCAATGGAGAACCAGCATACAATTGATCTGGCTGATTCAGAAATGGACAAACTGTACGAACGAGTGAAAAGACAGCTGAGAGAGAATGCTGAAGAAGATGGCACTGGTTGCTTTGAAATATTTCACAAGTGTGATAATGACTGTATGGCCAGTATTAGAAATAACACCTATGATCACAGCAAATACAGGGAAGAGGCAATGCAAAATAGAATACAGATTGACCCAGTCAAACTAAGCAGCGGCTACAAAGATGTGATACTTTGGTTTAGCTTCGGGGCATCATGTTTCATACTTCTAGCCATTGTAATGGGCCTTGTCTTCATATGTGTAAAGAATGGAAACATGCGGTGCACTATTTGTATATAAATGAATCCAAATCAGAAGATTCTATGCACTTCAGCCACTGCTATCATAATAGGCGCAATCGCAGTACTCATTGGAATAGCAAACCTAGGATTGAACATAGGACTGCATCTAAAACCGGGCTGCAATTGCTCACACTCACAACCTGAAACAACCAACACAAGCCAAACAATAATAAACAACTATTATAATGAAACAAACATCACCAACATCCAAATGGAAGAGAGAACAAGCAAGAATTTCAATAACTTAACTAAAGGGCTCTGTACTATAAATTCATGGCACATATATGGGAAAGACAATGCAGTAAGAATTGGAGAGAGCTCGGATGTTTTAGTCACAAGAGAACCCTATGTTTCATGCGACCCAGATGAATGCAGGTTCTATGCTCTCAGCCAAGGAACAACAATCAGAGGGAAACACTCAAACGGAACAATACACGATAGGTCCCAGTATCGCGCCCTGATAAGCTGGCCACTATCATCACCGCCCACAGTGTACAACAGCAGGGTGGAATGCATTGGGTGGTCAAGTACTAGTTGCCATGATGGCAAATCCAGGATGTCAATATGTATATCAGGACCAAACAACAATGCATCTGCAGTAGTATGGTACAACAGAAGGCCTGTTGCAGAAATTAACACATGGGCCCAAAACATACTAAGAACACAGGAATCTGAATGTGTATGCCACAACGGCGTATGCCCAGTAGTGTTCACTGATGGATCTGCCACTGGACCTGCAGACACAAGAATATACTATTTTAAAGAGGGGAAAATATTGAAATGGGAGTCTCTGACTGGAACTGCTAAGCATATTGAAGAATGCTCATGTTACGGGGAACGAACAGGAATTACCTGCACATGCAGGGACAATTGGCAGGGCTCAAATAGACCAGTGATTCAGATAGACCCAGTAGCAATGACACACACTAGTCAATATATATGCAGTCCTGTTCTTACAGACAATCCCCGACCGAATGACCCAAATATAGGTAAGTGTAATGACCCTTATCCAGGTAATAATAACAATGGAGTCAAGGGATTCTCATACCTGGATGGGGCTAACACTTGGCTAGGGAGGACAATAAGCACAGCCTCGAGGTCTGGATACGAGATGTTAAAAGTGCCAAATGCATTGACAGATGATAGATCAAAGCCCATTCAAGGTCAGACAATTGTATTAAACGCTGACTGGAGTGGTTACAGTGGATCTTTCATGGACTATTGGGCTGGAGGGGACTGCTATCGAGCGTGTTTTTATGTGGAGTTGATACGTGGAAGACCCAAGGAGGATAAAGTGTGGTGGACCAGCAATAGTATAGTATCGATGTGTTCCAGTACAGAATTCCTGGGACAATGGAACTGGCCTGATGGGGCAAAAATAGAGTACTTCCTCTAA
>A/chicken/Dongguan/744/2014
ATGAACACTCAAATCCTGGTATTCGCTCTGATTGCGATCATTCCAACAAATGCAGATAAAATCTGCCTCGGACATCATGCCGTGTCAAACGGAACCAAAGTAAACACATTAACTGAAAGAGGAGTGGAAGTCGTCAATGCAACTGAAACAGTGGAACGAACAAACATCCCCAGGATCTGCTCAAAAGGGAAAAAGACAGTTGACCTCGGTCAATGTGGACTCCTGGGGACAATCACTGGACCACCTCAATGTGACCAATTCCTAGAATTTTCAGCCGATTTAATTATTGAGAGGCGAGAAGGAAGTGATGTCTGTTATCCTGGGAAATTCGTGAATGAAGAAGCTCTGAGGCAAATTCTCAGAGAATCAGGCGGAATTGACAAGGAAGCAATGGGATTCACATACAGTGGAATAAGAACTAATGGAGCAACCAGTGCATGTAGGAGATCAGGATCTTCATTCTATGCAGAAATGAAATGGCTCCTGTCAAACACAGATAATGCTGCATTCCCGCAAATGACTAAGTCATATAAAAATACAAGAAAAAGCCCAGCTCTAATAGTATGGGGGATCCATCATTCCGTATCAACTGCAGAGCAAACCAAGCTATATGGGAGTGGAAACAAACTGGTGACAGTTGGGAGTTCTAATTATCAACAATCTTTTGTACCGAGTCCAGGAGCGAGACCACAAGTTAATGGTTTATCTGGAAGAATTGACTTTCATTGGCTAATGCTAAATCCCAATGATACAGTCACTTTCAGTTTCAATGGGGCTTTCATAGCTCCAGACCGTGCAAGCTTCCTGAGGGGAAAATCTATGGGAATCCAGAGTGGAGTACAGGTTGATGCCAATTGTGAAGGGGACTGCTATCATAGTGGAGGGACAATAATAAGTAACTTGCCATTTCAGAACATAGATAGCAGGGCAGTTGGAAAATGTCCGAGATATGTTAAGCAAAGGAGTCTGCTGCTAGCAACAGGGATGAAGAATGTTCCTGAGATTCCAAAGGGAA------------GAGGCCTATTTGGTGCTATAGCGGGTTTCATTGAAAATGGATGGGAAGGCCTAATTGATGGTTGGTATGGTTTCAGACACCAGAATGCACAGGGAGAGGGAACTGCTGCAGATTACAAAAGCACTCAATCGGCAATTGATCAAATAACAGGAAAATTAAACCGGCTTATAGAAAAAACCAACCAACAATTTGAGTTGATAGACAATGAATTCAACGAGGTAGAGACGCAAATCGGTAATGTGATAAATTGGACCAGAGATTCTATAACAGAAGTGTGGTCATACAATGCTGAACTCTTGGTAGCAATGGAGAACCAGCATACAATTGATCTGGCTGATTCAGAAATGGACAAACTGTACGAACGAGTGAAAAGACAGCTGAGAGAGAATGCTGAAGAAGATGGCACTGGTTGCTTTGAAATATTTCACAAGTGTGATGATGACTGTATGGCCAGCATTAGAAATAACACCTATGATCACAGCAAATACAGGGAAGAGGCAATGCAAAATAGAATACAGATTGATCCAGTCAAACTAAGCAGCGGCTACAAAGATGTGATACTTTGGTTTAGCTTCGGGGCATCATGTTTCATACTTCTAGCCATTGTAATGGGCCTTGTCTTCATATGTGTAAAGAATGGAAACATGCGGTGCACTATTTGTATATAAATGAATCCAAATCAGAAGATTCTATGCACTTCAGCCACTGCTATCATAATAGGCGCAATCGCAGTACTCATTGGAATAGCAAACCTAGGATTGAACATAGGACTGCATCTAAAACCGGGCTGCAATTGCTCACACTCACAACCTGAAACAACCAACACAAGCCAAACAATAATAAACAACTATTATAATGAAACAAACATCACCAACATCCAAATGGAAGAGAGAACAAGCAAGAATTTCAATAACTTAACTAAAGGGCTCTGTACTATAAATTCATGGCACATATATGGGAAAGACAATGCAGTAAGAATTGGAGAGAGCTCGGATGTTTTAGTCACTAGAGAACCCTATGTTTCATGCGACCCAGATGAATGCAGGTTCTATGCTCTCAGCCAAGGAACAACAATCAGAGGGAAACACTCAAACGGAACAATACACGATAGGTCCCAGTATCGCGCCCTGATAAGCTGGCCACTATCATCACCGCCCACAGTGTACAACAGCAGGGTGGAATGCATTGGGTGGTCAAGTACTAGTTGCCATGATGGCAAATCCAGGATGTCAATATGTATATCAGGACCAAACAACAATGCATCTGCAGTAGTATGGTACAACAGAAGGCCTGTTGCAGAAATTAACACATGGGCCCGAAACATACTAAGAACACAGGAATCTGAATGTGTATGCCACAACGGCGTATGCCCAGTAGTGTTCACTGATGGATCTGCCACTGGACCTGCAGACACAAGAATATACTATTTTAAAGAGGGGAAAATATTGAAATGGGAGTCTCTGACTGGAACTGCTAAGCATATTGAAGAATGCTCATGTTACGGGGAACGAACAGGAATTACCTGCACATGCAGGGACAATTGGCAGGGCTCAAATAGACCAGTGATTCAGATAGACCCAGTAGCAATGACACACACTAGTCAATATATATGCAGTCCTGTTCTTACAGACAATCCCCGACCGAATGACCCAAATATAGGTAAGTGTAATGACCCTTATCCAGGTAATAATAACAATGGAGTCAAGGGATTCTCATACCTGGATGGGGCTAACACTTGGCTAGGGAGGACAATAAGCACAGCCTCGAGGTCTGGATACGAGATGTTAAAAGTGCCAAATGCATTAACAGATGATAGATCAAAGCCCATTCAAGGTCAGACAATTGTATTAAACGCTGACTGGAGTGGTTACAGTGGATCTTTCATGGACTATTGGGCTAAAGGGGACTGCTATCGAGCGTGTTTTTATGTGGAGTTGATACGTGGAAGACCCAAGGAGGATAAAGTGTGGTGGACCAGCAATAGTATAGTATCGATGTGTTCCAGTACAGAATTCCTGGGACAATGGAACTGGCCTGATGGGGCTAAAATAGAGTACTTCCTCTAA
>A/chicken/Dongguan/748/2014
ATGAACACTCAAATCCTGGTATTCGCTCTGATTGCGATCATTCCAACAAATGCAGACAAAATCTGCCTCGGACATCATGCCGTGTCAAACGGAACCAAAGTAAACACATTAACTGAAAGAGGAGTGGAAGTCGTCAATGCAACTGAAACAGTGGAACGAACAAACATCCCCAGGATCTGCTCAAAAGGGAAAAAGACAGTTGACCTCGGTCAATGTGGACTCCTGGGGACAATCACTGGACCACCTCAATGTGACCAATTCCTAGAATTTTCAGCCGATTTAATTATTGAGAGGCGAGAAGGAAGTGATGTCTGTTATCCTGGGAAATTCGTGAATGAAGAAGCTCTGAGGCAAATTCTCAGAGAATCAGGCGGAATTGAAAAGGAAGCAATGGGATTCACATACAGTGGAATAAGAGCTAATGGAGCAACCAGTGCATGTAGGAGATCAGGATCTTCATTCTATGCAGAAATGAAATGGCTCCTGTCAAACACAGATAATGCTGCATTCCCGCAAATGACTAAGTCATATAAAAATACAAGAAAAAGCCCAGCTCTAATAGTATGGGGGATCCATCATTCCGTATCAAATGCAGAGCAAACCAAGCTATATGGGAGTGGAAACAAACTGGTGACAGTTGGGAGTTCTAATTATCAACAATCTTTTGTACCGAGTCCAGGAGCGAGACCACAAGTTAATGGTTTATCTGGAAGAATTGACTTTCATTGGCTAATGCTAAATCCCAATGATACAGTCACTTTCAGTTTCAATGGGGCTTTCATAGCTCCAGACCGTGCAAGCTTCCTGAGAGGAAAATCTATGGGAATCCAGAGTGGAGTACAGGTTGATGCCAATTGTGAAGGGGACTGCTATCATAGTGGAGGGACAATAATAAGTAACTTGCCATTTCAGAACATAGATAGCAGGGCAGTTGGAAAATGTCCGAGATATGTTAAGCAAAGGAGTCTGCTGCTAGCAACAGGGATGAAGAATGTTCCTGAGATTCCAAAGGGAA------------GAGGCCTATTTGGTGCTATAGCAGGTTTCATTGAAAATGGATGGGAAGGCCTAATTGATGGTTGGTATGGTTTCAGACACCAGAATGCACAGGGAGAGGGAACTGCTGCAGATTACAAAAGCACTCAATCGGCAATTGATCAAATAACAGGAAAATTAAACCGGCTTATAGAAAAAACCAACCAACAATTTGAGTTGATAGACAATGAATTCAATGAGGTAGAGAAGCAAATCGGTAATGTGATAAATTGGACCAGAGATTCTATAACAGAAGTGTGGTCATACAATGCTGAACTCTTGGTAGCAATGGAGAACCAGCATACAATTGATCTGGCTGATTCAGAAATGGACAAACTGTACGAACGAGTGAAAAGACAGCTGAGAGAGAATGCTGAAGAAGATGGCACTGGTTGCTTTGAAATATTTCACAAGTGTGATGATGACTGTATGGCCAGTATTAGAAATAACACCTATGATCACAGCAAATACAGGGAAGAGGCAATGCAAAATAGAATACAGATTGACCCAGTCAAACTAAGCGGCGGCTACAAAGATGTGATACTTTGGTTTAGCTTCGGGGCATCATGTTTCATACTTCTAGCCATTGTAATGGGCCTTGTCTTCATATGTGTAAAGAATGGAAACATGCGGTGCACTATTTGTATATAAATGAATCCAAATCAGAAGATTCTATGCACTTCAGCCACTGCTATCATAATAGGCGCAATCGCAGTACTCATTGGAATAGCAAACCTAGGATTGAACATAGGACTGCATCTAAAACCGGGCTGCAATTGCTCACACTCACAACCTGAAACAACCAACACAAGCCAAACAATAATAAACAACTATTATAATGAAACAAACATCACCAACATCCAAATGGAAGAGAGAACAAGCAAGAATTTCAATAACTTAACTAAAGGGCTCTGTACTATAAATTCATGGCACATATATGGGAAAGACAATGCAGTAAGAATTGGAGAGAGCTCGGATGTTTTAGTCACAAGAGAACCCTATGTTTCATGCGACCCAGATGAATGCAGGTTCTATGCTCTCAGCCAAGGAACAACAATCAGAGGGAAACACTCAAACGGAACAATACACGATAGGTCCCAGTATCGCGCCCTGATAAGCTGGCCACTATCATCACCGCCCACAGTGTACAACAGCAGGGTGGAATGCATTGGGTGGTCAAGTACTAGTTGCCATGATGGCAAATCCAGGATGTCAATATGTATATCAGGACCAAACAACAATGCATCTGCAGTAGTATGGTACAACAGAAGGCCTGTTGCAGAAATTAACACATGGGCCCGAAACATACTAAGAACACAGGAATCTGAATGTGTATGCCACAACGGCGTATGCCCAGTAGTGTTCACTGATGGATCTGCCACTGGACCTGCAGACACAAGAATATACTATTTTAAAGAGGGGAAAATATTGAAATGGGAGTCTCTGACTGGAACTGCTAAGCATATTGAAGAATGCTCATGTTACGGGGAACGAACAGGAATTACCTGCACATGCAGGGACAATTGGCAGGGCTCAAATAGACCAGTGATTCAGATAGACCCAGTAGCAATGACACACACTAGTCAATATATATGCAGTCCTGTTCTTACAGACAATCCCCGACCGAATGACCCAAATATAGGTAAGTGTAATGACCCTTATCCAGGTAATAATAACAATGGGGTCAAGGGATTCTCATACCTGGATGGGGCTAACACTTGGCTAGGGAGGACAATAAGCACAGCCTCGAGGTCTGGATACGAGATGTTAAAAGTGCCAAATGCATTGACAGATGATAGATCAAAGCCCATTCAAGGTCAGACAATTGTATTAAACGCTGACTGGAGTGGTTACAGTGGATCTTTCATGGACTATTGGGCTGAAGGGGACTGCTATCGAGCGTGTTTTTATGTGGAGTTGATACGTGGAAGACCCAAGGAGGATAAAGTGTGGTGGACCAGCAATAGTATAGTATCGATGTGTTCCAGTACAGAATTCCTGGGACAATGGAACTGGCCTGATGGGGCTAAAATAGAGTACTTCCTCTAA
>A/chicken/Dongguan/749/2014
ATGAACACTCAAATCCTGGTATTCGCTCTGATTGCGATCATTCCAACAAATGCAGACAAAATCTGCCTCGGACATCATGCCGTGTCAAACGGAACCAAAGTAAACACATTAACTGAAAGAGGAGTGGAAGTCGTCAATGCAACTGAAACAGTGGAACGAACAAACATCCCCAGGATCTGCTCAAAAGGGAAAAAGACAGTTGACCTCGGTCAATGTGGACTCCTGGGGACAATCACTGGACCACCTCAATGTGACCAATTCCTAGAATTTTCAGCCGATTTAATTATTGAGAGGCGAGAAGGAAGTGATGTCTGTTATCCTGGGAAATTCGTGAATGAAGAAGCTCTGAGGCAAATTCTCAGAGAATCAGGCGGAATTGACAAGGAAGCAATGGGATTCACATACAGTGGAATAAGAGCTAATGGAGCAACCAGTGCATGTAGGAGATCAGGATCTTCATTCTATGCAGAAATGAAATGGCTCCTGTCAAACACAGATAATGCTGCATTCCCACAAATGACTAAGTCATATAAAAATACAAGAAAAAGCCCAGCTCTAATAGTATGGGGGATCCATCATTCCGTATCAACTGCAGAGCAAACCAAGCTATATGGGAGTGGAAACAAACTGGTGACAGTTGGGAGTTCTAATTATCAACAATCTTTTGTACCGAGTCCAGGAGCGAGACCACAAGTTAATGGTTTATCTGGAAGAATTGACTTTCATTGGCTAATGCTAAATCCCAATGATACAGTCACTTTCAGTTTCAATGGGGCTTTCATAGCTCCAGACCGTGCAAGCTTCCTGAGAGGAAAATCTATGGGAATCCAGAGTGGAGTACAGGTTGATGCCAATTGTGAAGGGGACTGCTATCATAGTGGAGGGACAATAATAAGTAACTTGCCATTTCAGAACATAGATAGCAGGGCAGTTGGAAAATGTCCGAGATATGTTAAGCAAAAGAGTCTGCTGCTAGCAACAGGGATGAAGAATGTTCCTGAGATTCCAAAGGGAA------------GAGGCCTATTTGGTGCTATAGCGGGTTTCATTGAAAATGGATGGGAAGGCCTAATTGATGGTTGGTATGGTTTCAGACACCAGAATGCACAGGGAGAGGGAACTGCTGCAGATTACAAAAGCACTCAATCGGCAATTGATCAAATAACAGGAAAATTAAACCGGCTTATAGAAAAAACCAACCAACAATTTGAGTTGATAGACAATGAATTCAATGAGGTAGAGAAGCAAATCGGTAATGTGATAAATTGGACCAGAGATTCTATAACAGAAGTGTGGTCATACAATGCCGAACTCTTGGTAGCAATGGAGAACCAGCATACAATTGATCTGGCTGATTCAGAAATGGACAAACTGTACGAACGAGTGAAAAGACAGCTGAGAGAGAATGCTGAAGAAGATGGCACTGGTTGTTTTGAAATATTTCACAAGTGTGATAATGACTGTATGGCCAGTATTAGAAATAACACCTATGATCACAGCAAATACAGGGAAGAGGCAATGCAAAATAGAATACAGATTGACCCAGTCAAACTAAGCAGCGGCTACAAAGATGTGATACTTTGGTTTAGCTTCGGGGCATCATGTTTCATACTTCTAGCCATTGTAATGGGCCTTGTCTTCATATGTGTAAAGAATGGAAACATGCGGTGCACTATTTGTATATAAATGAATCCAAATCAGAAGATTCTATGCACTTCAGCCACTGCTATCATAATAGGCGCAATCGCAGTACTCATTGGAATAGCAAACCTAGGATTGAACATAGGACTGCATCTAAAACCGGGCTGCAATTGCTCACACTCACAACCTGAAACAACCAACACAAGCCAAACAATAATAAACAACTATTATAATGAAACAAACATCACCAACATCCAAATGGAAGAGAGAACAAGCAAGAATTTCAATAACTTAACTAAAGGGCTCTGTACTATAAATTCATGGCACATATATGGGAAAGACAATGCAGTAAGAATTGGAGAGAGCTCGGATGTTTTAGTCACAAGAGAACCCTATGTTTCATGCGACCCAGATGAATGCAGGTTCTATGCTCTCAGCCAAGGAACAACAATCAGAGGGAAACACTCAAACGGAACAATACACGATAGGTCCCAGTATCGCGCCCTGATAAGCTGGCCACTATCATCACCGCCCACAGTGTACAACAGCAGGGTGGAATGCATTGGGTGGTCAAGTACTAGTTGCCATGATGGCAAATCCAGGATGTCAATATGTATATCAGGACCAAACAACAATGCATCTGCAGTAGTATGGTACAACAGAAGGCCTGTTGCAGAAATTAACACATGGGCCCAAAACATACTAAGAACACAGGAATCTGAATGTGTATGCCACAACGGCGTATGCCCAGTAGTGTTCACTGATGGATCTGCCACTGGACCTGCAGACACAAGAATATACTATTTTAAAGAGGGGAAAATATTGAAATGGGAGTCTCTGACTGGAACTGCTAAGCATATTGAAGAATGCTCATGTTACGGGGAACGAACAGGAATTACCTGCACATGCAGGGACAATTGGCAGGGCTCAAATAGACCAGTGATTCAGATAGACCCAGTAGCAATGACACACACTAGTCAATATATATGCAGTCCTGTTCTTACAGACAATCCCCGACCGAATGACCCAAATATAGGTAAGTGTAATGACCCTTATCCAGGTAATAATAACAATGGAGTCAAGGGATTCTCATACCTGGATGGGGCTAACACTTGGCTAGGGAGGACAATAAGCACAGCCTCGAGGTCTGGATACGAGATGTTAAAAGTGCCAAATGCATTGACAGATGATAGATCAAAGCCCATTCAAGGTCAGACAATTGTATTAAACGCTGACTGGAGTGGTTACAGTGGATCTTTCATGGACTATTGGGCTGAAGGGGACTGCTATCGAGCGTGTTTTTATGTGGAGTTGATACGTGGAAGACCCAAGGAGGATAAAGTGTGGTGGACCAGCAATAGTATAGTATCGATGTGTTCCAGTACAGAATTCCTGGGACAATGGAACTGGCCTGATGGGGCAAAAATAGAGTACTTCCTCTAA
>A/chicken/Dongguan/803/2014
ATGAACACTCAAATCCTGGTATTCGCTCTGATTGCGATCATTCCAACAAATGCAGACAAAATCTGCCTCGGACATCATGCCGTGTCAAACGGAACCAAAGTAAACACATTAACTGAAAGAGGAGTGGAAGTCGTCAATGCAACTGAAACAGTGGAACGAACAAACATCCCCAGGATCTGCTCAAAAGGGAAAAAGACAGTTGACCTCGGTCAATGTGGACTCCTGGGGACAATCACTGGACCACCTCAATGTGACCAATTCCTAGAATTTTCAGCCGATTTAATTATTGAGAGGCGAGAAGGAAGTGATGTCTGTTATCCTGGGAAATTCGTGAATGAAGAAGCTCTGAGGCAAATTCTCAGAGAATCAGGCGGAATTGAAAAGGAAGCAATGGGATTCACATACAGTGGAATAAGAGCTAATGGAGCAACCAGTGCATGTAGGAGATCAGGATCTTCATTCTATGCAGAAATGAAATGGCTCCTGTCAAACACAGATAATGCTGCATTCCCGCAAATGACTAAGTCATATAAAAATACAAGAAAAAGCCCAGCTCTAATAGTATGGGGGATCCATCATTCCGTATCAAATGCAGAGCAAACCAAGCTATATGGGAGTGGAAACAAACTGGTGACAGTTGGGAGTTCTAATTATCAACAATCTTTTGTACCGAGTCCAGGAGCGAGACCACAAGTTAATGGTTTATCTGGAAGAATTGACTTTCATTGGCTAATGCTAAATCCCAATGATACAGTCACTTTCAGTTTCAATGGGGCTTTCATAGCTCCAGACCGTGCAAGCTTCCTGAGAGGAAAATCTATGGGAATCCAGAGTGGAGTACAGGTTGATGCCAATTGTGAAGGGGACTGCTATCATAGTGGAGGGACAATAATAAGTAACTTGCCATTTCAGAACATAGATAGCAGGGCAGTTGGAAAATGTCCGAGATATGTTAAGCAAAGGAGTCTGCTGCTAGCAACAGGGATGAAGAATGTTCCTGAGATTCCAAAGGGAA------------GAGGCCTATTTGGTGCTATAGCAGGTTTCATTGAAAATGGATGGGAAGGCCTAATTGATGGTTGGTATGGTTTCAGACACCAGAATGCACAGGGAGAGGGAACTGCTGCAGATTACAAAAGCACTCAATCGGCAATTGATCAAATAACAGGAAAATTAAACCGGCTTATAGAAAAAACCAACCAACAATTTGAGTTGATAGACAATGAATTCAATGAGGTAGAGAAGCAAATCGGTAATGTGATAAATTGGACCAGAGATTCTATAACAGAAGTGTGGTCATACAATGCTGAACTCTTGGTAGCAATGGAGAACCAGCATACAATTGATCTGGCTGATTCAGAAATGGACAAACTGTACGAACGAGTGAAAAGACAGCTGAGAGAGAATGCTGAAGAAGATGGCACTGGTTGCTTTGAAATATTTCACAAGTGTGATGATGACTGTATGGCCAGTATTAGAAATAACACCTATGATCACAGCAAATACAGGGAAGAGGCAATGCAAAATAGAATACAGATTGACCCAGTCAAACTAAGCGGCGGCTACAAAGATGTGATACTTTGGTTTAGCTTCGGGGCATCATGTTTCATACTTCTAGCCATTGTAATGGGCCTTGTCTTCATATGTGTAAAGAATGGAAACATGCGGTGCACTATTTGTATATAAATGAATCCAAATCAGAAGATTCTATGCACTTCAGCCACTGCTATCATAATAGGCGCAATCGCAGTACTCATTGGAATAGCAAACCTAGGATTGAACATAGGACTGCATCTAAAACCGGGCTGCAATTGCTCACACTCACAACCTGAAACAACCAACACAAGCCAAACAATAATAAACAACTATTATAATGAAACAAACATCACCAACATCCAAATGGAAGAGAGAACAAGCAAGAATTTCAATAACTTAACTAAAGGGCTCTGTACTATAAATTCATGGCACATATATGGGAAAGACAATGCAGTAAGAATTGGAGAGAGCTCGGATGTTTTAGTCACAAGAGAACCCTATGTTTCATGCGACCCAGATGAATGCAGGTTCTATGCTCTCAGCCAAGGAACAACAATCAGAGGGAAACACTCAAACGGAACAATACACGATAGGTCCCAGTATCGCGCCCTGATAAGCTGGCCACTATCATCACCGCCCACAGTGTACAACAGCAGGGTGGAATGCATTGGGTGGTCAAGTACTAGTTGCCATGATGGCAAATCCAGGATGTCAATATGTATATCAGGACCAAACAACAATGCATCTGCAGTAGTATGGTACAACAGAAGGCCTGTTGCAGAAATTAACACATGGGCCCGAAACATACTAAGAACACAGGAATCTGAATGTGTATGCCACAACGGCGTATGCCCAGTAGTGTTCACTGATGGATCTGCCACTGGACCTGCAGACACAAGAATATACTATTTTAAAGAGGGGAAAATATTGAAATGGGAGTCTCTGACTGGAACTGCTAAGCATATTGAAGAATGCTCATGTTACGGGGAACGAACAGGAATTACCTGCACATGCAGGGACAATTGGCAGGGCTCAAATAGACCAGTGATTCAGATAGACCCAGTAGCAATGACACACACTAGTCAATATATATGCAGTCCTGTTCTTACAGACAATCCCCGACCGAATGACCCAAATATAGGTAAGTGTAATGACCCTTATCCAGGTAATAATAACAATGGGGTCAAGGGATTCTCATACCTGGATGGGGCTAACACTTGGCTAGGGAGGACAATAAGCACAGCCTCGAGGTCTGGATACGAGATGTTAAAAGTGCCAAATGCATTGACAGATGATAGATCAAAGCCCATTCAAGGTCAGACAATTGTATTAAACGCTGACTGGAGTGGTTACAGTGGATCTTTCATGGACTATTGGGCTGAAGGGGACTGCTATCGAGCGTGTTTTTATGTGGAGTTGATACGTGGAAGACCCAAGGAGGATAAAGTGTGGTGGACCAGCAATAGTATAGTATCGATGTGTTCCAGTACAGAATTCCTGGGACAATGGAACTGGCCTGATGGGGCTAAAATAGAGTACTTCCTCTAA
>A/chicken/Dongguan/815/2014
ATGAACACTCAAATCCTGGTATTCGCTCTGATTGCGATCATTCCAACAAATGCAGATAAAATCTGCCTCGGACATCATGCCGTGTCAAACGGAACCAAAGTAAACACATTAACTGAAAGAGGAGTGGAAGTCGTCAATGCAACTGAAACAGTGGAACGAACAAACATCCCCAGGATCTGCTCAAAAGGGAAAAAGACAGTTGACCTCGGTCAATGTGGACTCCTGGGGACAATCACTGGACCACCTCAATGTGACCAATTCCTAGAATTTTCAGCCGATTTAATTATTGAGAGGCGAGAAGGAAGTGATGTCTGTTATCCTGGGAAATTCGTGAATGAAGAAGCTCTGAGGCAAATTCTCAGAGAATCAGGCGGAATTGACAAGGAAGCAATGGGATTCACATACAGTGGAATAAGAACTAATGGAGCAACCAGTGCATGTAGGAGATCAGGATCTTCATTCTATGCAGAAATGAAATGGCTCCTGTCAAACACAGATAATGCTGCATTCCCGCAAATGACTAAGTCATATAAAAATACAAGAAAAAGCCCAGCTCTAATAGTATGGGGGATCCATCATTCCGTATCAACTGCAGAGCAAACCAAGCTATATGGGAGTGGAAACAAACTGGTGACAGTTGGGAGTTCTAATTATCAACAATCTTTTGTACCGAGTCCAGGAGCGAGACCACAAGTTAATGGTTTATCTGGAAGAATTGACTTTCATTGGCTAATGCTAAATCCCAATGATACAGTCACTTTCAGTTTCAATGGGGCTTTCATAGCTCCAGACCGTGCAAGCTTCCTGAGGGGAAAATCTATGGGAATCCAGAGTGGAGTACAGGTTGATGCCAATTGTGAAGGGGACTGCTATCATAGTGGAGGGACAATAATAAGTAACTTGCCATTTCAGAACATAGATAGCAGGGCAGTTGGAAAATGTCCGAGATATGTTAAGCAAAGGAGTCTGCTGCTAGCAACAGGGATGAAGAATGTTCCTGAGATTCCAAAGGGAA------------GAGGCCTATTTGGTGCTATAGCGGGTTTCATTGAAAATGGATGGGAAGGCCTAATTGATGGTTGGTATGGTTTCAGACACCAGAATGCACAGGGAGAGGGAACTGCTGCAGATTACAAAAGCACTCAATCGGCAATTGATCAAATAACAGGAAAATTAAACCGGCTTATAGAAAAAACCAACCAACAATTTGAGTTGATAGACAATGAATTCAACGAGGTAGAGACGCAAATCGGTAATGTGATAAATTGGACCAGAGATTCTATAACAGAAGTGTGGTCATACAATGCTGAACTCTTGGTAGCAATGGAGAACCAGCATACAATTGATCTGGCTGATTCAGAAATGGACAAACTGTACGAACGAGTGAAAAGACAGCTGAGAGAGAATGCTGAAGAAGATGGCACTGGTTGCTTTGAAATATTTCACAAGTGTGATGATGACTGTATGGCCAGCATTAGAAATAACACCTATGATCACAGCAAATACAGGGAAGAGGCAATGCAAAATAGAATACAGATTGATCCAGTCAAACTAAGCAGCGGCTACAAAGATGTGATACTTTGGTTTAGCTTCGGGGCATCATGTTTCATACTTCTAGCCATTGTAATGGGCCTTGTCTTCATATGTGTAAAGAATGGAAACATGCGGTGCACTATTTGTATATAAATGAATCCAAATCAGAAGATTCTATGCACTTCAGCCACTGCTATCATAATAGGCGCAATCGCAGTACTCATTGGAATAGCAAACCTAGGATTGAACATAGGACTGCATCTAAAACCGGGCTGCAATTGCTCACACTCACAAACTGAAACAACCAACACAAGCCAAACAATAATAAACAACTATTATAATGAAACAAGCATCACCAACATCCAAATGGAAGAGAGAACAAGCAAGAATTTCAATAACTTAACTAAAGGGCTCTGTACTATAAATTCATGGCACATATATGGGAAAGACAATGCAGTAAGAATTGGAGAGAGCTCGGATGTTTTAGTCACAAGAGAACCCTATGTTTCATGCGACCCAGATGAATGCAGGTTCTATGCTCTCAGCCAAGGAACAACAATCAGAGGGAAACACTCAAACGGAACAGTACACGATAGGTCCCAGTATCGCGCCCTGATAAGCTGGCCACTATCATCACCGCCCACAGTGTACAACAGCAGGGTGGAATGCATTGGGTGGTCAAGTACTAGTTGCCATGATGGCAAATCCAGGATGTCAATATGTATATCAGGACCAAACAACAATGCATCTGCAGTAGTATGGTACAACAGAAGGCCTGTTGCAGAAATTAACACATGGGCCCGAAACATACTAAGAACACAGGAATCTGAATGTGTATGCCACAACGGCGTATGCCCAGTAGTGTTCACTGATGGATCTGCCACTGGACCTGCAGACACAAGAATATACTATTTTAAAGAGGGGAAAATATTGAAATGGGAGTCTCTGACTGGAACTGCTAAGCATATTGAAGAATGCTCATGTTACGGGGAACGAACAGGAATTACCTGTACATGCAGGGACAATTGGCAGGGCTCAAATAGACCAGTGATTCAGATAGACCCAGTAGCAATGACACACACTAGTCAATATATATGCAGTCCTGTTCTTACAGACAATCCCCGACCGAATGACCCAAATATAGGTAAGTGTAATGACCCTTATCCAGGTAATAATAACAATGGAGTCAAGGGATTCTCATACCTGGATGGGGCTAACACTTGGCTAGGGAGGACAATAAGCACAGCCTCGAGGTCTGGATACGAGATGTTAAAAGTGCCAAATGCATTGACAGATGATAGATCAAAGCCCATTCAAGGTCAGACAATTGTATTAAACGCTGACTGGAGTGGTTACAGTGGATCTTTCATGGACTATTGGGCTGAAGGGGACTGCTATCGAGCGTGTTTTTATGTGGAGTTGATACGTGGAAGACCCAAGGAGGATAAAGTGTGGTGGACCAGCAATAGTATAGTATCGATGTGTTCCAGTACAGAATTCCTGGGACAATGGAACTGGCCTGATGGGGCTAAAATAGAGTACTTCCTCTAA
>A/chicken/Dongguan/835/2014
ATGAACACTCAAATCCTGGTATTCGCTCTGATTGCGATCATTCCAACAAATGCAGACAAAATCTGCCTCGGACATCATGCCGTGTCAAACGGAACCAAAGTAAACACATTAACTGAAAGAGGAGTGGAAGTCGTCAATGCAACTGAAACAGTGGAACGAACAAACATCCCCAGGATCTGCTCAAAAGGGAAAAAGACAGTTGACCTCGGTCAATGTGGACTCCTGGGGACAATCACTGGACCACCTCAATGTGACCAATTCCTAGAATTTTCAGCCGATTTAATTATTGAGAGGCGAGAAGGAAGTGATGTCTGTTATCCTGGGAAATTCGTGAATGAAGAAGCTCTGAGGCAAATTCTCAGAGAATCAGGCGGAATTGACAAGGAAGCAATGGGATTCACATACAGTGGAATAAGAGCTAATGGAGCAACCAGTGCATGTAGGAGATCAGGATCTTCATTCTATGCAGAAATGAAATGGCTCCTGTCAAACACAGATAATGCTGCATTCCCGCAAATGACTAAGTCATATAAAAATACAAGAAAAAGCCCAGCTCTAATAGTATGGGGGATCCATCATTCCGCATCAACTGCAGAGCAAACCAAGCTATATGGGAGTGGAAACAAACTGGTGACAGTTGGGAGTTCTAATTATCAACAATCTTTTGTACCGAGTCCAGGAGCGAGACCACAAGTTAATGGTTTATCTGGAAGAATTGACTTTCATTGGCTAATGCTAAATCCCAATGATACAGTCACTTTCAGTTTCAATGGGGCTTTCATAGCTCCAGACCGTGCAAGCTTCCTGAGAGGAAAATCTATGGGAATCCAGAGTGGAGTACAGGTTGATGCCAATTGTGAAGGGGACTGCTATCATAGTGGAGGGACAATAATAAGTAACTTGCCATTTCAGAACATAGATAGCAGGGCAGTTGGAAAATGTCCGAGATATGTTAAGCAAAAGAGTCTGCTGCTAGCAACAGGGATGAAGAATGTTCCTGAGATTCCAAAGGGAA------------GAGGCCTATTTGGTGCTATAGCGGGTTTCATTGAAAATGGATGGGAAGGCCTAATTGATGGTTGGTATGGTTTCAGACACCAGAATGCACAGGGAGAGGGAACTGCTGCAGATTACAAAAGCACTCAATCGGCAATTGATCAAATAACAGGAAAATTAAACCGGCTTATAGAAAAAACCAACCAACAATTTGAGTTGATAGACAATGAATTCAATGAGGTAGAGAAGCAAATCGGTAATGTGATAAATTGGACCAGAGATTCTATAACAGAAGTGTGGTCATACAATGCCGAACTCTTGGTAGCAATGGAGAACCAGCATACAATTGATCTGGCTGATTCAGAAATGGACAAACTGTACGAACGAGTGAAAAGACAGCTGAGAGAGAATGCTGAAGAAGATGGCACTGGTTGCTTTGAAATATTTCACAAGTGTGATAATGACTGTATGGCCAGTATTAGAAATAACACCTATGATCACAGCAAATACAGGGAAGAGGCAATGCAAAATAGAATACAGATTGACCCAGTCAAACTAAGCAGCGGCTACAAAGATGTGATACTTTGGTTTGGCTTCGGGGCATCATGTTTCATACTTCTAGCCATTGTAATGGGCCTTGTCTTCATATGTGTAAAGAATGGAAACATGCGGTGCACTATTTGTATATAAATGAATCCAAATCAGAAGATTCTATGCACTTCAGCCACTGCTATCATAATAGGCGCAATCGCAGTACTCATTGGAATAGCAAACCTAGGATTGAACATAGGACTGCATCTAAAACCGGGCTGCAATTGCTCACACTCACAACCTAAAACAACCAACACAAGCCAAACAATAATAAACAACTATTATAATGAAACAAACATCACCAACATCCAAATGGAAGAGAGAACAAGCAAGAATTTCAATAACTTAACTAAAGGGCTCTGTACTATAAATTCATGGCACATATATGGGAAAGACAATGCAGTAAGAATTGGAGAGAGCTCGGATGTTTTAGTCACAAGAGAACCCTATGTTTCATGCGACCCAGATGAATGCAGGTTCTATGCTCTCAGCCAAGGAACAACAATCAGAGGGAAACACTCAAACGGAACAATACACGATAGGTCCCAGTATCGCGCCCTGATAAGCTGGCCACTATCATCACCGCCCACAGTGTACAACAGCAGGGTGGAATGCATTGGGTGGTCAAGTACTAGTTGCCATGATGGCAAATCCAGGATGTCAATATGTATATCAGGACCAAACAACAATGCATCTGCAGTAGTATGGTACAACAGAAGGCCTGTTGCAGAAATTAACACATGGGCCCGAAACATACTAAGAACACAGGAATCTGAATGTGTATGCCACAACGGCGTATGCCCAGTAGTGTTCACTGATGGATCTGCCACTGGACCTGCAGACACAAGAATATACTATTTTAAAGAGGGGAAAATATTGAAATGGGAGTCTCTGACTGGAACTGCTAAGCATATTGAAGAATGCTCATGTTACGGGGAACGAACAGGAATTACCTGCACATGCAGGGACAATTGGCAAGGCTCAAATAGACCAGTGATTCAGATAGACCCAGTAGCAATGACACACACTAGTCAATATATATGCAGTCCTGTTCTTACAGACAATCCCCGACCGAATGACCCAAATATAGGTAAGTGTAATGACCCTTATCCAGGTAATAATAACAATGGAGTCAAGGGATTCTCATACCTGGATGGGGCTAACACTTGGCTAGGGAGGACAATAAGCACAGCCTCGAGGTCTGGATACGAGATGTTAAAAGTGCCAAATGCATTGACAGATGATAGATCAAAGCCCATTCAAGGTCAGACAATTGTATTAAACGCTGACTGGAGTGGTTACAGTGGATCTTTCATGGACTATTGGGCTGAAGGGGACTGCTATCGAGCGTGTTTTTATGTGGAGTTGATACGTGGAAGACCCAAGGAGGATAAAGTGTGGTGGACCAGCAATAGTATAGTATCGATGTGTTCCAGTACAGAATTCCTGGGACAATGGAACTGGCCTGATGGGGCAAAAATAGAGTACTTCCTCTAA
>A/chicken/Dongguan/836/2014
ATGAACACTCAAATCCTGGTATTCGCTCTGATTGCGATCATTCCAACAAATGCAGACAAAATCTGCCTCGGACATCATGCCGTGTCAAACGGAACCAAAGTAAACACATTAACTGAAAGAGGAGTGGAAGTCGTCAATGCAACTGAAACAGTGGAACGAACAAACATCCCCAGGATCTGCTCAAAAGGGAAAAAGACAGTTGACCTCGGTCAATGTGGACTCCTGGGGACAATCACTGGACCACCTCAATGTGACCAATTCCTAGAATTTTCAGCCGATTTAATTATTGAGAGGCGAGAAGGAAGTGATGTCTGTTATCCTGGGAAATTCGTGAATGAAGAAGCTCTGAGGCAAATTCTCAGAGAATCAGGCGGAATTGAAAAGGAAGCAATGGGATTCACATACAGTGGAATAAGAGCTAATGGAGCAACCAGTGCATGTAGGAGATCAGGATCTTCATTCTATGCAGAAATGAAATGGCTCCTGTCAAACACAGATAATGCTGCATTCCCGCAAATGACTAAGTCATATAAAAATACAAGAAAAAGCCCAGCTCTAATAGTATGGGGGATCCATCATTCCGTATCAAATGCAGAGCAAACCAAGCTATATGGGAGTGGAAACAAACTGGTGACAGTTGGGAGTTCTAATTATCAACAATCTTTTGTACCGAGTCCAGGAGCGAGACCACAAGTTAATGGTTTATCTGGAAGAATTGACTTTCATTGGCTAATGCTAAATCCCAATGATACAGTCACTTTCAGTTTCAATGGGGCTTTCATAGCTCCAGACCGTGCAAGCTTCCTGAGAGGAAAATCTATGGGAATCCAGAGTGGAGTACAGGTTGATGCCAATTGTGAAGGGGACTGCTATCATAGTGGAGGGACAATAATAAGTAACTTGCCATTTCAGAACATAGATAGCAGGGCAGTTGGAAAATGTCCGAGATATGTTAAGCAAAGGAGTCTGCTGCTAGCAACAGGGATGAAGAATGTTCCTGAGATTCCAAAGGGAA------------GAGGCCTATTTGGTGCTATAGCAGGTTTCATTGAAAATGGATGGGAAGGCCTAATTGATGGTTGGTATGGTTTCAGACACCAGAATGCACAGGGAGAGGGAACTGCTGCAGATTACAAAAGCACTCAATCGGCAATTGATCAAATAACAGGAAAATTAAACCGGCTTATAGAAAAAACCAACCAACAATTTGAGTTGATAGACAATGAATTCAATGAGGTAGAGAAGCAAATCGGTAATGTGATAAATTGGACCAGAGATTCTATAACAGAAGTGTGGTCATACAATGCTGAACTCTTGGTAGCAATGGAGAACCAGCATACAATTGATCTGGCTGATTCAGAAATGGACAAACTGTACGAACGAGTGAAAAGACAGCTGAGAGAGAATGCTGAAGAAGATGGCACTGGTTGCTTTGAAATATTTCACAAGTGTGATGATGACTGTATGGCCAGTATTAGAAATAACACCTATGATCACAGCAAATACAGGGAAGAGGCAATGCAAAATAGAATACAGATTGACCCAGTCAAACTAAGCGGCGGCTACAAAGATGTGATACTTTGGTTTAGCTTCGGGGCATCATGTTTCATACTTCTAGCCATTGTAATGGGCCTTGTCTTCATATGTGTAAAGAATGGAAACATGCGGTGCACTATTTGTATATAAATGAATCCAAATCAGAAGATTCTATGCACTTCAGCCACTGCTATCATAATAGGCGCAATCGCAGTACTCATTGGAATAGCAAACCTAGGATTGAACATAGGACTGCATCTAAAACCGGGCTGCAATTGCTCACACTCACAACCTGAAACAACCAACACAAGCCAAACAATAATAAACAACTATTATAATGAAACAAACATCACCAACATCCAAATGGAAGAGAGAACAAGCAAGAATTTCAATAACTTAACTAAAGGGCTCTGTACTATAAATTCATGGCACATATATGGGAAAGACAATGCAGTAAGAATTGGAGAGAGCTCGGATGTTTTAGTCACAAGAGAACCCTATGTTTCATGCGACCCAGATGAATGCAGGTTCTATGCTCTCAGCCAAGGAACAACAATCAGAGGGAAACACTCAAACGGAACAATACACGATAGGTCCCAGTATCGCGCCCTGATAAGCTGGCCACTATCATCACCGCCCACAGTGTACAACAGCAGGGTGGAATGCATTGGGTGGTCAAGTACTAGTTGCCATGATGGCAAATCCAGGATGTCAATATGTATATCAGGACCAAACAACAATGCATCTGCAGTAGTATGGTACAACAGAAGGCCTGTTGCAGAAATTAACACATGGGCCCGAAACATACTAAGAACACAGGAATCTGAATGTGTATGCCACAACGGCGTATGCCCAGTAGTGTTCACTGATGGATCTGCCACTGGACCTGCAGACACAAGAATATACTATTTTAAAGAGGGGAAAATATTGAAATGGGAGTCTCTGACTGGAACTGCTAAGCATATTGAAGAATGCTCATGTTACGGGGAACGAACAGGAATTACCTGCACATGCAGGGACAATTGGCAGGGCTCAAATAGACCAGTGATTCAGATAGACCCAGTAGCAATGACACACACTAGTCAATATATATGCAGTCCTGTTCTTACAGACAATCCCCGACCGAATGACCCAAATATAGGTAAGTGTAATGACCCTTATCCAGGTAATAATAACAATGGGGTCAAGGGATTCTCATACCTGGATGGGGCTAACACTTGGCTAGGGAGGACAATAAGCACAGCCTCGAGGTCTGGATACGAGATGTTAAAAGTGCCAAATGCATTGACAGATGATAGATCAAAGCCCATTCAAGGTCAGACAATTGTATTAAACGCTGACTGGAGTGGTTACAGTGGATCTTTCATGGACTATTGGGCTGAAGGGGACTGCTATCGAGCGTGTTTTTATGTGGAGTTGATACGTGGAAGACCCAAGGAGGATAAAGTGTGGTGGACCAGCAATAGTATAGTATCGATGTGTTCCAGTACAGAATTCCTGGGACAATGGAACTGGCCTGATGGGGCTAAAATAGAGTACTTCCTCTAA
>A/chicken/Dongguan/843/2014
ATGAACACTCAAATCCTGGTATTCGCTCTGATTGCGATCATTCCAACAAATGCAGACAAAATCTGCCTCGGACATCATGCCGTGTCAAACGGAACCAAAGTAAACACATTAACTGAAAGAGGAGTGGAAGTCGTCAATGCAACTGAAACAGTGGAACGAACAAACATCCCCAGGATCTGCTCAAAAGGGAAAAAGACAGTTGACCTCGGTCAATGTGGACTCCTGGGGACAATCACTGGACCACCTCAATGTGACCAATTCCTAGAATTTTCAGCCGATTTAATTATTGAGAGGCGAGAAGGAAGTGATGTCTGTTATCCTGGGAAATTCGTGAATGAAGAAGCTCTGAGGCAAATTCTCAGAGAATCAGGCGGAATTGAAAAGGAAGCAATGGGATTCACATACAGTGGAATAAGAACTAATGGAGCAACCAGTGCATGTAGGAGATCAGGATCTTCATTCTATGCAGAAATGAAATGGCTCCTGTCAAACACAGATAATGCTGCATTCCCGCAAATGACTAAGTCATATAAAAATACAAGAAAAAGCCCAGCTCTAATAGTATGGGGGATCCATCATTCCGTATCAACTGCAGAGCAAACCAAGCTATATGGGAGTGGAAACAAACTGGTGACAGTTGGGAGTTCTAATTATCAACAATCTTTTGTACCGAGTCCAGGAGCGAGACCACAAGTTAATGGTTTATCTGGAAGAATTGACTTTCATTGGCTAATGCTAAATCCCAATGATACAGTCACTTTCAGTTTCAATGGGGCTTTCATAGCTCCAGACCGTGCAAGCTTCCTGAGAGGAAAATCTATGGGAATCCAGAGTGGAGTACAGGTTGATGCCAATTGTGAAGGGGACTGCTATCATAGTGGAGGGACAATAATAAGTAACTTGCCATTTCAGAACATAGATAGCAGGGCAGTTGGAAAATGTCCGAGATATGTTAAGCAAAGGAGTCTGCTGCTAGCAACAGGGATGAAGAATGTTCCTGAGATTCCAAAGGGAA------------GAGGCCTATTTGGTGCTATAGCAGGTTTCATTGAAAATGGATGGGAAGGCCTAATTGATGGTTGGTATGGTTTCAGACACCAGAATGCACAGGGAGAGGGAACTGCTGCAGATTACAAAAGCACTCAATCGGCAATTGATCAAATAACAGGAAAATTAAACCGGCTTATAGAAAAAACCAACCAACAATTTGAGTTGATAGACAATGAATTCAATGAGGTAGAGAAGCAAATCGGTAATGTGATAAATTGGACCAGAGATTCTATAACAGAAGTGTGGTCATACAATGCTGAACTCTTGGTAGCAATGGAGAACCAGCATACAATTGATCTGGCTGATTCAGAAATGGACAAACTGTACGAACGAGTGAAAAGACAGCTGAGAGAGAATGCTGAAGAAGATGGCACTGGTTGCTTTGAAATATTTCACAAGTGTGATGATGACTGTATGGCCAGTATTAGAAATAACACCTATGATCACAGCAAATACAGGGAAGAGGCAATGCAAAATAGAATACAGATTGACCCAGTCAAACTAAGCGGCGGCTACAAAGATGTGATACTTTGGTTTAGCTTCGGGGCATCATGTTTCATACTTCTAGCCATTGTAATGGGCCTTGTCTTCATATGTGTAAAGAATGGAAACATGCGGTGCACTATTTGTATATAAATGAATCCAAATCAGAAGATTCTATGCACTTCAGCCACTGCTATCATAATAGGCGCAATCGCAGTACTCATTGGAATAGCAAACCTAGGATTGAACATAGGACTGCATCTAAAACCGGGCTGCAATTGCTCACACTCACAACCTGAAACAACCAACACAAGCCAAACAATAATAAACAACTATTATAATGAAACAAACATCACCAACATCCAAATGGAAGAGAGAACAAGCAAGAATTTCAATAACTTAACTAAAGGGCTCTGTACTATAAATTCATGGCACATATATGGGAAAGACAATGCAGTAAGAATTGGAGAGAGCTCGGATGTTTTAGTCACAAGAGAACCCTATGTTTCATGCGACCCAGATGAATGCAGGTTCTATGCTCTCAGCCAAGGAACAACAATCAGAGGGAAACACTCAAACGGAACAATACACGATAGGTCCCAGTATCGCGCCCTGATAAGCTGGCCACTATCATCACCGCCCACAGTGTACAACAGCAGGGTGGAATGCATTGGGTGGTCAAGTACTAGTTGCCATGATGGCAAATCCAGGATGTCAATATGTATATCAGGACCAAACAACAATGCATCTGCAGTAGTATGGTACAACAGAAGGCCTGTTGCAGAAATTAACACATGGGCCCGAAACATACTAAGAACACAGGAATCTGAATGTGTATGCCACAACGGCGTATGCCCAGTAGTGTTCACTGATGGATCTGCCACTGGACCTGCAGACACAAGAATATACTATTTTAAAGAGGGGAAAATATTGAAATGGGAGTCTCTGACTGGAACTGCTAAGCATATTGAAGAATGCTCATGTTACGGGGAACGAACAGGAATTACCTGCACATGCAGGGACAATTGGCAGGGCTCAAATAGACCAGTGATTCAGATAGACCCAGTAGCAATGACACACACTAGTCAATATATATGCAGTCCTGTTCTTACAGACAATCCCCGACCGAATGACCCAAATATAGGTAAGTGTAATGACCCTTATCCAGGTAATAATAACAATGGGGTCAAGGGATTCTCATACCTGGATGGGGCTAACACTTGGCTAGGGAGGACAATAAGCACAGCCTCGAGGTCTGGATACGAGATGTTAAAAGTGCCAAATGCATTGACAGATGATAGATCAAAGCCCATTCAAGGTCAGACAATTGTATTAAACGCTGACTGGAGTGGTTACAGTGGATCTTTCATGGACTATTGGGCTGAAGGGGACTGCTATCGAGCGTGTTTTTATGTGGAGTTGATACGTGGAAGACCCAAGGAGGATAAAGTGTGGTGGACCAGCAATAGTATAGTATCGATGTGTTCCAGTACAGAATTCCTGGGACAATGGAACTGGCCTGATGGGGCTAAAATAGAGTACTTCCTCTAA
>A/chicken/Dongguan/850/2014
ATGAACACTCAAATCCTGGTATTCGCTCTGATTGCGATCATTCCAACAAATGCAGACAAAATCTGCCTCGGACATCATGCCGTGTCAAACGGAACCAAAGTAAACACATTAACTGAAAGAGGAGTGGAAGTCGTCAATGCAACTGAAACAGTGGAACGAACAAACATCCCCAGGATCTGCTCAAAAGGGAAAAAGACAGTTGACCTCGGTCAATGTGGACTCCTGGGGACAATCACTGGACCACCTCAATGTGACCAATTCCTAGAATTTTCAGCCGATTTAATTATTGAGAGGCGAGAAGGAAGTGATGTCTGTTATCCTGGGAAATTCGTGAATGAAGAAGCTCTGAGGCAAATTCTCAGAGAATCAGGCGGAATTGAAAAGGAAGCAATGGGATTCACATACAGTGGAATAAGAGCTAATGGAGCAACCAGTGCATGTAGGAGATCAGGATCTTCATTCTATGCAGAAATGAAATGGCTCCTGTCAAACACAGATAATGCTGCATTCCCGCAAATGACTAAGTCATATAAAAATACAAGAAAAAGCCCAGCTCTAATAGTATGGGGGATCCATCATTCCGTATCAAATGCAGAGCAAACCAAGCTATATGGGAGTGGAAACAAACTGGTGACAGTTGGGAGTTCTAATTATCAACAATCTTTTGTACCGAGTCCAGGAGCGAGACCACAAGTTAATGGTTTATCTGGAAGAATTGACTTTCATTGGTTAATGCTAAATCCCAATGATACAGTCACTTTCAGTTTCAATGGGGCTTTCATAGCTCCAGACCGTGCAAGCTTCCTGAGAGGAAAATCTATGGGAATCCAGAGTGGAGTACAGGTTGATGCCAATTGTGAAGGGGACTGCTATCATAGTGGAGGGACAATAATAAGTAACTTGCCATTTCAGAACATAGATAGCAGGGCAGTTGGAAAATGTCCGAGATATGTTAAGCAAAGGAGTCTGCTGCTAGCAACAGGGATGAAGAATGTTCCTGAGATTCCAAAGGGAA------------GAGGCCTATTTGGTGCTATAGCAGGTTTCATTGAAAATGGATGGGAAGGCCTAATTGATGGTTGGTATGGTTTCAGACACCAGAATGCACAGGGAGAGGGAACTGCTGCAGATTACAAAAGCACTCAATCGGCAATTGATCAAATAACAGGAAAATTAAACCGGCTTATAGAAAAAACCAACCAACAATTTGAGTTGATAGACAATGAATTCAATGAGGTAGAGAAGCAAATCGGTAATGTGATAAATTGGACCAGAGATTCTATAACAGAAGTGTGGTCATACAATGCTGAACTCTTGGTAGCAATGGAGAACCAGCATACAATTGATCTGGCTGATTCAGAAATGGACAAACTGTACGAACGAGTGAAAAGACAGCTGAGAGAGAATGCTGAAGAAGATGGCACTGGTTGCTTTGAAATATTTCACAAGTGTGATGATGACTGTATGGCCAGTATTAGAAATAACACCTATGATCACAGCAAATACAGGGAAGAGGCAATGCAAAATAGAATACAGATTGACCCAGTCAAACTAAGCGGCGGCTACAAAGATGTGATACTTTGGTTTAGCTTCGGGGCATCATGTTTCATACTTCTAGCCATTGTAATGGGCCTTGTCTTCATATGTGTAAAGAATGGAAACATGCGGTGCACTATTTGTATATAAATGAATCCAAATCAGAAGATTCTATGCACTTCAGCCACTGCTATCATAATAGGCGCAATCGCAGTACTCATTGGAATAGCAAACCTAGGATTGAACATAGGACTGCATCTAAAACCGGGCTGCAATTGCTCACACTCACAACCTGAAACAACCAACACAAGCCAAACAATAATAAACAACTATTATAATGAAACAAACATCACCAACATCCAAATGGAAGAGAGAACAAGCAAGAATTTCAATAACTTAACTAAAGGGCTCTGTACTATAAATTCATGGCACATATATGGGAAAGACAATGCAGTAAGAATTGGAGAGAGCTCGGATGTTTTAGTCACAAGAGAACCCTATGTTTCATGCGACCCAGATGAATGCAGGTTCTATGCTCTCAGCCAAGGAACAACAATCAGAGGGAAACACTCAAACGGAACAATACACGATAGGTCCCAGTATCGCGCCCTGATAAGCTGGCCACTATCATCACCGCCCACAGTGTACAACAGCAGGGTGGAATGCATTGGGTGGTCAAGTACTAGTTGCCATGATGGCAAATCCAGGATGTCAATATGTATATCAGGACCAAACAACAATGCATCTGCAGTAGTATGGTACAACAGAAGGCCTGTTGCAGAAATTAACACATGGGCCCGAAACATACTAAGAACACAGGAATCTGAATGTGTATGCCACAACGGCGTATGCCCAGTAGTGTTCACTGATGGATCTGCCACTGGACCTGCAGACACAAGAATATACTATTTTAAAGAGGGGAAAATATTGAAATGGGAGTCTCTGACTGGAACTGCTAAGCATATTGAAGAATGCTCATGTTACGGGGAACGAACAGGAATTACCTGCACATGCAGGGACAATTGGCAGGGCTCAAATAGACCAGTGATTCAGATAGACCCAGTAGCAATGACACACACTAGTCAATATATATGCAGTCCTGTTCTTACAGACAATCCCCGACCGAATGACCCAAATATAGGTAAGTGTAATGACCCTTATCCAGGTAATAATAACAATGGGGTCAAGGGATTCTCATACCTGGATGGGGCTAACACTTGGCTAGGGAGGACAATAAGCACAGCCTCGAGGTCTGGATACGAGATGTTAAAAGTGCCAAATGCATTGACAGATGATAGATCAAAGCCCATTCAAGGTCAGACAATTGTATTAAACGCTGACTGGAGTGGTTACAGTGGATCTTTCATGGACTATTGGGCTGAAGGGGACTGCTATCGAGCGTGTTTTTATGTGGAGTTGATACGTGGAAGACCCAAGGAGGATAAAGTGTGGTGGACCAGCAATAGTATAGTATCGATGTGTTCCAGTACAGAATTCCTGGGACAATGGAACTGGCCTGATGGGGCTAAAATAGAGTACTTCCTCTAA
>A/chicken/Dongguan/851/2014
ATGAACACTCAAATCCTGGCATTCGCTCTGATTGCGATCATTCCAACAAATGCAGACAAAATCTGCCTCGGACATCATGCCGTGTCAAACGGAACCAAAGTAAACACATTAACTGAAAGAGGAGTGGAAGTCGTCAACGCAACTGAAACAGTGGAACGAACAAACATCCCCAGGATCTGCTCAAAAGGGAAAAAGACAGTTGACCTCGGTCAATGTGGACTCCTGGGGACAATCACTGGACCACCTCAATGTGACCAATTCCTAGAATTTTCAGCCGATTTAATTATTGAGAGGCGAGAAGGAAGTGATGTCTGTTATCCTGGGAAATTCGTGAATGAAGAAGCTCTGAGGCAAATTCTCAGAGAATCAGGCGGAATTGACAAGGAAGCAATGGGATTCACATACAGTGGAATAAGAGCTAATGGAGCAACCAGTGCATGTAGGAGATCAGGATCTTCATTCTATGCAGAAATGAAATGGCTCCTGTCAAACACAGATAATGCTGCATTCCCGCAAATGACTAAGTCATATAAAAATACAAGAAAAAGCCCAGCTCTAATAGTATGGGGGATCCATCATTCCGTATCAACTGCAGAGCAAACCAAGCTATATGGGAGTGGAAACAAACTGGTGACAGTTGGGAGTTCTAATTATCAACAATCTTTTGTACCGAGTCCAGGAGCGAGACCACAAGTTAATGGTTTATCTGGAAGAATTGACTTTCATTGGCTAATGCTAAATCCCAATGATACAGTCACTTTCAGTTTCAATGGGGCTTTCATAGCTCCAGACCGTGCAAGCTTCCTGAGAGGAAAATCTATGGGAATCCAGAGTGGAGTACAGGTTGATGCCAATTGTGAAGGGGACTGCTATCATAGTGGAGGGACAATAATAAGTAACTTGCCATTTCAGAACATAGATAGCAGGGCAGTTGGAAAATGTCCGAGATATGTTAAGCAAAGGAGTCTGCTGCTAGCAACAGGGATGAAGAATGTTCCTGAGATTCCAAAGGGAA------------GAGGCCTATTTGGTGCTATAGCGGGTTTCATTGAAAATGGATGGGAAGGCCTAATTGATGGTTGGTATGGTTTCAGACACCAGAATGCACAGGGAGAGGGAACTGCTGCAGATTACAAAAGCACTCAATCGGCAATTGATCAAATAACAGGAAAATTAAACCGGCTTATAGAAAAAACCAACCAACAATTTGAGTTGATAGACAATGAATTCAATGAGGTAGAGAAGCAAATCGGTAATGTGATAAATTGGACCAGAGATTCTATAACAGAAGTGTGGTCATACAATGCTGAACTCTTGGTAGCAATGGAGAACCAGCATACAATTGATCTGGCTGATTCAGAAATGGACAAACTGTACGAACGAGTGAAAAGACAGCTGAGAGAGAATGCTGAAGAAGATGGCACTGGTTGCTTTGAAATATTTCACAAGTGTGATAATGACTGTATGGCCAGTATTAGAAATAACACCTATGATCACAGCAAATACAGGGAAGAGGCAATGCAAAATAGAATACAGATTGACCCAGTCAAACTAAGCAGCGGCTACAAAGATGTGATACTTTGGTTTAGCTTCGGGGCATCATGTTTCATACTTCTAGCCATTGTAATGGGCCTTGTCTTCATATGTGTAAAGAATGGAAACATGCGGTGCACTATTTGTATATAAATGAATCCAAATCAGAAGATTCTATGCACTTCAGCCACTGCTATCATAATAGGCGCAATCGCAGTACTCATTGGAATAGCAAACCTAGGATTGAACATAGGACTGCATCTAAAACCGGGCTGCAATTGCTCACACTCACAACCTGAAACAACCAACACAAGCCAAACAATAATAAACAACTATTATAATGAAACAAACATCACCAACATCCAAATGGAAGAGAGAACAAGCAAGAATTTCAATAACTTAACTAAAGGGCTCTGTACTATAAATTCATGGCACATATATGGGAAAGACAATGCAGTAAGAATTGGAGAGAGCTCGGATGTTTTAGTCACTAGAGAACCCTATGTTTCATGCGACCCAGATGAATGCAGGTTCTATGCTCTCAGCCAAGGAACAACAATAAGAGGGAAACACTCAAACGGAACAATACACGATAGGTCCCAGTATCGCGCCCTGATAAGCTGGCCACTATCATCACCGCCCACAGTGTACAACAGCAGGGTGGAATGCATTGGGTGGTCAAGTACTAGTTGCCATGATGGCAAATCCAGGATGTCAATATGTATATCAGGACCAAACAACAATGCATCTGCAGTAGTATGGTACAACAGAAGGCCTGTTGCAGAAATTAACACATGGGCCCGAAACATACTAAGAACACAGGAATCTGAATGTGTATGCCACAACGGCGTATGCCCAGTAGTGTTCACTGATGGATCTGCCACTGGACCTGCAGACACAAGAATATACTATTTTAAAGAGGGGAAAATATTGAAATGGGAGTCTCTGACTGGAACTGCTAAGCATATTGAAGAATGCTCATGTTACGGGGAACGAACAGGAATTACCTGCACATGCAGGGACAATTGGCAGGGCTCAAATAGACCAGTGATTCAGATAGACCCAGTAGCAATGACACACACTAGTCAATATATATGCAGTCCTGTTCTTACAGACAATCCCCGACCGAATGACCCAAATATAGGTAAGTGTAATGACCCTTATCCAGGTAATAATAACAATGGAGTCAAGGGATTCTCATACCTGGATGGGGCTAACACTTGGCTAGGGAGGACAATAAGCACAGCCTCGAGGTCTGGATACGAGATGTTAAAAGTGCCAAATGCATTAACAGATGATAGATCAAAGCCCATTCAAGGTCAGACAATTGTATTAAACGCTGACTGGAGTGGTTACAGTGGATCTTTCATGGACTATTGGGCTAAAGGGGACTGCTATCGAGCGTGTTTTTATGTGGAGTTGATACGTGGAAGACCCAAGGAGGATAAAGTGTGGTGGACCAGCAATAGTATAGTATCGATGTGTTCCAGTACAGAATTCCTGGGACAATGGAACTGGCCTGATGGGGCTAAAATAGAGTACTTCCTCTAA
>A/chicken/Dongguan/856/2014
ATGAACACTCAAATCCTGGTATTCGCTCTGATTGCGATCATTCCAACAAATGCAGATAAAATCTGCCTCGGACATCATGCCGTGTCAAACGGAACCAAAGTAAACACATTAACTGAAAGAGGAGTGGAAGTCGTCAATGCAACTGAAACAGTGGAACGAACAAACATCCCCAGGATCTGCTCAAAAGGGAAAAAGACAGTTGACCTCGGTCAATGTGGACTACTGGGGACAATCACTGGACCACCTCAATGTGACCAATTCCTAGAATTTTCAGCCGATTTAATTATTGAGAGGCGAGAAGGAAGTGATGTCTGTTATCCTGGGAAATTCGTGAATGAAGAAGCACTGAGGCAAATTCTCAGAGAATCAGGCGGAATTGACAAGGAAGCAATGGGATTCACATACAGTGGAATAAGAACTAATGGAGCAACCAGTGCATGTAGGAGATCAGGATCTTCATTCTATGCAGAAATGAAATGGCTCCTGTCAAACACAGATAATGCTGCATTCCCGCAAATGACTAAGTCATATAAAAATACAAGAAAAAGCCCAGCTCTAATAGTATGGGGGATCCATCATTCCGTATCAACTGCAGAGCAAACCAAGCTATATGGGAGTGGAAACAAACTGGTGACAGTTGGGAGTTCTAATTATCAACAATCTTTTGTACCGAGTCCAGGAGCGAGACCACAAGTTAATGGTTTATCTGGAAGAATTGACTTTCATTGGCTAATGCTAAATCCCAATGATACAGTCACTTTCAGTTTCAATGGGGCTTTCATAGCTCCAGAACGTGCAAGCTTCCTGAGAGGAAAATCTATGGGAATCCAGAGTGGAGTACAGGTTGATGCCAATTGTGAAGGGGACTGCTATCATAGTGGAGGGACAATAATAAGTAACTTGCCATTTCAGAACATAGATAGCAGGGCAGTTGGAAAATGTCCGAGATATGTTAAGCAAAGGAGTCTGCTGCTAGCAACAGGGATGAAGAATGTTCCTGAGATTCCAAAGGGAA------------GAGGCCTATTTGGTGCTATAGCGGGTTTCATTGAAAATGGATGGGAAGGCCTAATTGATGGTTGGTATGGTTTCAAACACCAGAATGCACAGGGAGAGGGAACTGCTGCAGATTACAAAAGCACTCAATCGGCAATTGATCAAATAACAGGAAAATTAAACCGGCTTATAGAAAAAACCAACCAACAATTTGAGTTGATAGACAATGAATTCAACGAGGTAGAGACGCAAATCGGTAATGTGATAAATTGGACCAGAGATTCTATAACAGAAGTGTGGTCATACAATGCTGAACTCTTGGTAGCAATGGAGAACCAGCATACAATTGATCTGGCTGATTCAGAAATGGACAAACTGTACGAACGAGTGAAAAGACAGCTGAGAGAGAATGCTGAAGAAGATGGCACTGGTTGCTTTGAAATATTCCACAAGTGTGATGATGACTGTATGGCCAGCATTAGAAATAACACCTATGATCACAGCAAATACAGGGGAGAGGCAATGCAAAATAGAATACAGATTGATCCAGTCAAACTAAGCAGCGGCTACAAAGATGTGATACTTTGGTTTAGCTTCGGGGCATCATGTTTCATGCTTCTAGCCATTGTAATGGGCCTTGTCTTCATATGTGTAAAGAATGGAAACATGCGGTGCACTATTTGTATATAAATGAATCCAAATCAGAAGATTCTATGCACTTCAGCCACTGCCATCATAATAGGCGCAATCGCAGTACTCATTGGAATAGCAAACCTAGGATTGAACATAGGACTGCATCTAAAACCGGGCTGCAATTGCTCACACTCACAACCTGAAACAACCAACACAAGCCAAACAATAATAAACAACTATTATAATGAAACAAACATCACCAACATCCAAATGGAAGAGAGAACAAGCAAGAATTTCAATAACTTAACTAAAGGGCTCTGTACTATAAATTCATGGCACATATATGGGAAAGACAATGCAGTAAGAATTGGAGAGAGCTCGGATGTTTTAGTCACAAGAGAACCCTATGTTTCATGCGACCCAGATGAATGCAGGTTCTATGCTCTCAGCCAAGGAACAACAATCAGAGGGAAACACTCAAACGGAACAATACACGATAGGTCCCAGTATCGCGCCCTGATAAGCTGGCCACTATCATCACCGCCCACAGTGTACAACAGCAGGGTGGAATGCATTGGGTGGTCAAGTACTAGTTGCCATGATGGCAAATCCAGGATGTCAATATGTATATCAGGACCAAACAACAATGCATCTGCAGTAGTATGGTACAACAGAAGGCCTGTTGCAGAAATTAACACATGGGCCCGAAACATACTAAGAACACAGGAATCTGAATGTGTATGCCACAACGGCGTATGCCCAGTAGTGTTCACTGATGGATCTGCCACTGGACCTGCAGACACAAGAATATACTATTTTAAAGAGGGGAAAATATTGAAATGGGAGTCTCTGACTGGAACTGCTAAGCATATTGAAGAATGCTCATGTTACGGGGAACGAACAGGAATTACCTGCACATGCAGGGACAATTGGCAGGGCTCAAATAGACCAGTGATTCAGATAGACCCAGTAGCAATGACACACACTAGTCAATATATATGCAGTCCTGTTCTTACAGACAATCCCCGACCGAATGACCCAAATATAGGTAAGTGTAATGACCCTTATCCAGGTAATAATAACAATGGAGTCAAGGGATTCTCATACCTGGATGGGGCTAACACTTGGCTAGGGAGGACAATAAGCACAGCCTCGAGGTCTGGATACGAGATGTTAAAAGTGCCAAATGCATTGACAGATGATAGATCAAAGCCCATTCAAGGTCAGACAATTGTATTAAACGCTGACTGGAGTGGTTACAGTGGATCTTTCATGGACTATTGGGCTGAAGGGGACTGCTATCGAGCGTGTTTTTATGTGGAGTTGATACGTGGAAGACCCAAGGAGGATAAAGTGTGGTGGACCAGCAATAGTATAGTATCGATGTGTTCCAGTACAGAATTCCTGGGACAATGGAACTGGCCTGATGGGGCTAAAATAGAGTACTTCCTCTAA
>A/chicken/Dongguan/864/2014
ATGAACACTCAAATCCTGGTATTCGCTCTGATTGCGATCATTCCAACAAATGCAGACAAAATCTGCCTCGGACATCATGCCGTGTCAAACGGAACCAAAGTAAACACATTAACTGAAAGAGGAGTGGAAGTCGTCAATGCAACTGAAACAGTGGAACGAACAAACATCCCCAGGATCTGCTCAAAAGGGAAAAAGACAGTTGACCTCGGTCAATGTGGACTCCTGGGGACAGTCACTGGACCACCTCAATGTGACCAATTCCTAGAATTTTCAGCCGATTTAATTATTGAGAGGCGAGAAGGAAGTGATGTCTGTTATCCTGGGAAATTCGTGAATGAAGAAGCTCTGAGGCAAATTCTCAGAGAATCAGGCGGAATTGACAAGGAAGCAATGGGATTCACATACAGTGGAATAAGAGCTAATGGAGCAACCAGTGCATGTAGGAGATCAGGATCTTCATTCTATGCAGAAATGAAATGGCTCCTGTCAAACACAGATAATGCTGCATTCCCGCAAATGACTAAGTCATATAAAAATACAAGAAAAAGCCCAGCTCTAATAGTATGGGGGATCCATCATTCCGTATCAACTGCAGAGCAAACCAAGCTATATGGGAGTGGAAACAAACTGGTGACAGTTGGGAGTTCTAATTATCAACAATCTTTTGTACCGAGTCCAGGAGCGAGACCACAAGTTAATGGTTTATCTGGAAGAATTGACTTTCATTGGCTAATGCTAAATCCCAATGATACAGTCACTTTCAGTTTCAATGGGGCTTTCATAGCTCCAGACCGTGCAAGCTTCCTGAGAGGAAAATCTATGGGAATCCAGAGTGGAGTACAGGTTGATGCTAATTGTGAAGGGGACTGCTATCATAGTGGAGGGACAATAATAAGCAACTTGCCATTTCAGAACATAGATAGCAGGGCAGTTGGAAAATGTCCGAGATATGTTAAGCAAAAGAGTCTGCTGCTAGCAACAGGGATGAAGAATGTTCCTGAGATTCCAAAGGGAA------------GAGGCCTATTTGGTGCTATAGCGGGTTTCATTGAAAATGGATGGGAAGGCCTAATTGATGGTTGGTATGGTTTCAGACACCAGAATGCACAGGGAGAGGGAACTGCTGCAGATTACAAAAGCACTCAATCGGCAATTGATCAAATAACAGGAAAATTAAACCGGCTTATAGAAAAAACCAACCAACAATTTGAGTTGATAGACAATGAATTCAATGAGGTAGAGAAGCAAATCGGTAATGTGATAAATTGGACCAGAGATTCTATAACAGAAGTGTGGTCATACAATGCCGAACTCTTGGTAGCAATGGAGAACCAGCATACAATTGATCTGGCTGATTCAGAAATGGACAAACTGTACGAACGAGTGAAAAGACAGCTGAGAGAGAATGCTGAAGAAGATGGCACTGGTTGCTTTGAAATATTTCACAAGTGTGATAATGACTGTATGGCCAGTATTAGAAATAACACCTATGATCACAGCAAATACAGGGAAGAGGCAATGCAAAATAGAATACAGATTGACCCAGTCAAACTAAGCAGCGGCTACAAAGATGTGATACTTTGGTTTAGCTTCGGGGCATCATGTTTCATACTTCTAGCCATTGTAATGGGCCTTGTCTTCATATGTGTAAAGAATGGAAACATGCGGTGCACTATTTGTATATAAATGAATCCAAATCAGAAGATTCTATGCACTTCAGCCACTGCTATCATAATAGGCGCAATCGCAGTACTCATTGGAATAGCAAACCTAGGATTGAACATAGGACTGCATCTAAAACCGGGCTGCAATTGCTCACACTCACAACCTGAAACAACCAACACAAGCCAAACAATAATAAACAACTATTATAATGAAACAAACATCACCAACATCCAAATGGAAGAGAGAACAAGCAAGAATTTCAATAACTTAACTAAAGGGCTCTGTACTATAAATTCATGGCACATATATGGGAAAGACAATGCAGTAAGAATTGGAGAGAGCTCGGATGTTTTAGTCACAAGAGAACCCTATGTTTCATGCGACCCAGATGAATGCAGGTTCTATGCTCTCAGCCAAGGAACAACAATCAGAGGGAAACACTCAAACGGAACAATACACGATAGGTCCCAGTATCGCGCCCTGATAAGCTGGCCACTATCATCACCGCCCACAGTGTACAACAGCAGGGTGGAATGCATTGGGTGGTCAAGTACTAGTTGCCATGATGGCAAATCCAGGATGTCAATATGTATATCAGGACCAAACAACAATGCATCTGCAGTAGTATGGTACAACAGAAGGCCTGTTGCAGAAATTAACACATGGGCCCAAAACATACTAAGAACACAGGAATCTGAATGTGTATGCCACAACGGCGTATGCCCAGTAGTGTTCACTGATGGATCTGCCACTGGACCTGCAGACACAAGAATATACTATTTTAAAGAGGGGAAAATATTGAAATGGGAGTCTCTGACTGGAACTGCTAAGCATATTGAAGAATGCTCATGTTACGGGGAACGAACAGGAATTACCTGCACATGCAGGGATAATTGGCAGGGCTCAAATAGACCAGTGATTCAGATAGACCCAGTAGCAATGACACACACTAGTCAATATATATGCAGTCCTGTTCTTACAGACAATCCCCGACCGAATGACCCAAATATAGGTAAGTGTAATGACCCTTATCCAGGTAATAATAACAATGGAGTCAAGGGATTCTCATACCTGGATGGGGCTAACACTTGGCTAGGGAGGACAATAAGCACAGCCTCGAGGTCTGGATACGAGATGTTAAAAGTGCCAAATGCATTGACAGATGATAGATCAAAGCCCATTCAAGGTCAGACAATTGTATTAAACGCTGACTGGAGTGGTTACAGTGGATCTTTCATGGACTATTGGGCTGGAGGGGACTGCTATCGAGCGTGTTTTTATGTGGAGTTGATACGTGGAAGACCCAAGGAGGATAAAGTGTGGTGGACCAGCAATAGTATAGTATCGATGTGTTCCAGTACAGAATTCCTGGGACAATGGAACTGGCCTGATGGGGCAAAAATAGAGTACTTCCTCTAA
>A/chicken/Dongguan/874/2014
ATGAACACTCAAATCCTGGTATTCGCTCTGATTGCGATCATTCCAACAAATGCAGACAAAATCTGCCTCGGACATCATGCCGTGTCAAACGGAACCAAAGTAAACACATTAACTGAAAGAGGAGTGGAAGTCGTCAATGCAACTGAAACAGTGGAACGAACAAACATCCCCAGGATCTGCTCAAAAGGGAAAAAGACAGTTGACCTCGGTCAATGTGGACTCCTGGGGACAATCACTGGACCACCTCAATGTGACCAATTCCTAGAATTTTCAGCCGATTTAATTATTGAGAGGCGAGAGGGAAGTGATGTCTGTTATCCTGGGAAATTCGTGAATGAAGAAGCTCTGAGGCAAATTCTCAGAGAATCAGGCGGAATTGACAAGGAAGCAATGGGATTCACATACAGTGGAATAAGAGCTAATGGAGCAACCAGTGCATGTAGGAGATCAGGATCTTCATTCTATGCAGAAATGAAATGGCTCCTGTCAAACACAGATAATGCTGCATTCCCGCAAATGACTAAGTCATATAAAAATACAAGAAAAAGCCCAGCTCTAATAGTATGGGGGATCCATCATTCCGCATCAACTGCAGAGCAAACCAAGCTATATGGGAGTGGAAACAAACTGGTGACAGTTGGGAGTTCTAATTATCAACAATCTTTTGTACCGAGTCCAGGAGCGAGACCACAAGTTAATGGTTTATCTGGAAGAATTGACTTTCATTGGCTAATGCTAAATCCCAATGATACAGTCACTTTCAGTTTCAATGGGGCTTTCATAGCTCCAGACCGTGCAAGCTTCCTGAGAGGAAAATCTATGGGAATCCAGAGTGGAGTACAGGTTGATGCCAATTGTGAAGGGGACTGCTATCATAGTGGAGGGACAATAATAAGTAACTTGCCATTTCAGAACATAGATAGCAGGGCAGTTGGAAAATGTCCGAGATATGTTAAGCAAAAGAGTCTGCTGCTAGCAACAGGGATGAAGAATGTTCCTGAGATTCCAAAGGGAA------------GAGGCCTATTTGGTGCTATAGCGGGTTTCATTGAAAATGGATGGGAAGGCCTAATTGATGGTTGGTATGGTTTCAGACACCAGAATGCACAGGGAGAGGGAACTGCTGCAGATTACAAAAGCACTCAATCGGCAATTGATCAAATAACAGGAAAATTAAACCGGCTTATAGAAAAAACCAACCAACAATTTGAGTTGATAGACAATGAATTCAATGAGGTAGAGAAGCAAATCGGTAATGTGATAAATTGGACCAGAGATTCTATAACAGAAGTGTGGTCATACAATGCCGAACTCTTGGTAGCAATGGAGAACCAGCATACAATTGATCTGGCTGATTCAGAAATGGACAAACTGTACGAACGAGTGAAAAGACAGCTGAGAGAGAATGCTGAAGAAGATGGCACTGGTTGCTTTGAAATATTTCACAAGTGTGATAATGACTGTATGGCCAGTATTAGAAATAACACCTATGATCACAGCAAATACAGGGAAGAGGCAATGCAAAATAGAATACAGATTGACCCAGTCAAACTAAGCAGCGGCTACAAAGATGTGATACTTTGGTTTAGCTTCGGGGCATCATGTTTCATACTTCTAGCCATTGTAATGGGCCTTGTCTTCATATGTGTAAAGAATGGAAACATGCGGTGCACTATTTGTATATAAATGAATCCAAATCAGAAGATTCTATGCACTTCAGCCACTGCTATCATAATAGGCGCAATCGCAGTACTCATTGGAATAGCAAACCTAGGATTGAACATAGGACTGCATCTAAAACCGGGCTGCAATTGCTCACACTCACAACCTGAAACAACCAACACAAGCCAAACAATAATAAACAACTATTATAATGAAACAAACATCACCAACATCCAAATGGAAGAGAGAACAAGCAAGAATTTCAATAACTTAACTAAAGGGCTCTGTACTATAAATTCATGGCACATATATGGGAAAGACAATGCAGTAAGAATTGGAGAGAGCTCGGATGTTTTAGTCACAAGAGAACCCTATGTTTCATGCGACCCAGATGAATGCAGGTTCTATGCTCTCAGCCAAGGAACAACAATCAGAGGGAAACACTCAAACGGAACAATACACGATAGGTCCCAGTATCGCGCCCTGATAAGCTGGCCACTATCATCACCGCCCACAGTGTACAACAGCAGGGTGGAATGCATTGGGTGGTCAAGTACTAGTTGCCATGATGGCAAATCCAGGATGTCAATATGTATATCAGGACCAAACAACAATGCATCTGCAGTAGTATGGTACAACAGAAGGCCTGTTGCAGAAATTAACACATGGGCCCAAAACATACTAAGAACACAGGAATCTGAATGTGTATGCCACAACGGCGTATGCCCAGTAGTGTTCACTGATGGATCTGCCACTGGACCTGCAGACACAAGAATATACTATTTTAAAGAGGGGAAAATATTGAAATGGGAGTCTCTGACTGGAACTGCTAAGCATATTGAAGAATGCTCATGTTACGGGGAACGAACAGGAATTACCTGCACATGCAGGGACAATTGGCAGGGCTCAAATAGACCAGTGATTCAGATAGACCCAGTAGCAATGACACACACTAGTCAATATATATGCAGTCCTGTTCTTACAGACAATCCCCGACCGAATGACCCAAATATAGGTAAGTGTAATGACCCTTATCCAGGTAATAATAACAATGGAGTCAAGGGATTCTCATACCTGGATGGGGCTAACACTTGGCTAGGGAGGACAATAAGCACAGCCTCGAGGTCTGGATACGAGATGTTAAAAGTGCCAAATGCATTGACAGATGATAGATCAAAGCCCATTCAAGGTCAGACAATTGTATTAAACGCTGACTGGAGTGGTTACAGTGGATCTTTCATGGACTATTGGGCTGAAGGGGACTGCTATCGAGCGTGTTTTTATGTAGAGTTGATACGTGGAAGACCCAAGGAGGATAAAGTGTGGTGGACCAGCAATAGTATAGTATCGATGTGTTCCAGTACAGAATTCCTGGGACAATGGAACTGGCCTGATGGGGCAAAAATAGAGTACTTCCTCTAA
>A/chicken/Dongguan/899/2014
ATGAACACTCAAATCCTGGTATTCGCTCTGATTGCGATCATTCCAACAAATGCAGACAAAATCTGCCTCGGACATCATGCCGTGTCAAACGGAACCAAAGTAAACACATTAACTGAAAGAGGAGTGGAAGTCGTCAATGCAACTGAAACAGTGGAACGAACAAACATCCCCAGGATCTGCTCAAAAGGGAAAAAGACAGTTGACCTCGGTCAATGTGGACTCCTGGGGACAGTCACTGGACCACCTCAATGTGACCAATTCCTAGAATTTTCAGCCGATTTAATTATTGAGAGGCGAGAAGGAAGTGATGTCTGTTATCCTGGGAAATTCGTGAATGAAGAAGCTCTGAGGCAAATTCTCAGAGAATCAGGCGGAATTGACAAGGAAGCAATGGGATTCACATACAGTGGAATAAGAGCTAATGGAGCAACCAGTGCATGTAGGAGATCAGGATCTTCATTCTATGCAGAAATGAAATGGCTCCTGTCAAACACAGATAATGCTGCATTCCCGCAAATGACTAAGTCATATAAAAATACAAGAAAAAGCCCAGCTCTAATAGTATGGGGGATCCATCATTCCGTATCAACTGCAGAGCAAACCAAGCTATATGGGAGTGGAAACAAACTGGTGACAGTTGGGAGTTCTAATTATCAACAATCTTTTGTACCGAGTCCAGGAGCGAGACCACAAGTTAATGGTTTATCTGGAAGAATTGACTTTCATTGGCTAATGCTAAATCCCAATGATACAGTCACTTTCAGTTTCAATGGGGCTTTCATAGCTCCAGACCGTGCAAGCTTCCTGAGAGGAAAATCTATGGGAATCCAGAGTGGAGTACAGGTTGATGCTAATTGTGAAGGGGACTGCTATCATAGTGGAGGGACAATAATAAGCAACTTGCCATTTCAGAACATAGATAGCAGGGCAGTTGGAAAATGTCCGAGATATGTTAAGCAAAAGAGTCTGCTGCTAGCAACAGGGATGAAGAATGTTCCTGAGATTCCAAAGGGAA------------GAGGCCTATTTGGTGCTATAGCGGGTTTCATTGAAAATGGATGGGAAGGCCTAATTGATGGTTGGTATGGTTTCAGACACCAGAATGCACAGGGAGAGGGAACTGCTGCAGATTACAAAAGCACTCAATCGGCAATTGATCAAATAACAGGAAAATTAAACCGGCTTATAGAAAAAACCAACCAACAATTTGAGTTGATAGACAATGAATTCAATGAGGTAGAGAAGCAAATCGGTAATGTGATAAATTGGACCAGAGATTCTATAACAGAAGTGTGGTCATACAATGCCGAACTCTTGGTAGCAATGGAGAACCAGCATACAATTGATCTGGCTGATTCAGAAATGGACAAACTGTACGAACGAGTGAAAAGACAGCTGAGAGAGAATGCTGAAGAAGATGGCACTGGTTGCTTTGAAATATTTCACAAGTGTGATAATGACTGTATGGCCAGTATTAGAAATAACACCTATGATCACAGCAAATACAGGGAAGAGGCAATGCAAAATAGAATACAGATTGACCCAGTCAAACTAAGCAGCGGCTACAAAGATGTGATACTTTGGTTTAGCTTCGGGGCATCATGTTTCATACTTCTAGCCATTGTAATGGGCCTTGTCTTCATATGTGTAAAGAATGGAAACATGCGGTGCACTATTTGTATATAAATGAATCCAAATCAGAAGATTCTATGCACTTCAGCCACTGCTATCATAATAGGCGCAATCGCAGTACTCATTGGAATAGCAAACCTAGGATTGAACATAGGACTGCATCTAAAACCGGGCTGCAATTGCTCACACTCACAACCTGAAACAACCAACACAAGCCAAACAATAATAAACAACTATCATAATGAAACAAACATCACCAACATCCAAATGGAAGAGAGAACAAGCAAGAATTTCAATAACTTAACTAAAGGGCTCTGTACTATAAATTCATGGCACATATATGGGAAAGACAATGCAGTAAGAATTGGAGAGAGCTCGGATGTTTTAGTCACAAGAGAACCCTATGTTTCATGCGACCCAGATGAATGCAGGTTCTATGCTCTCAGCCAAGGAACAACAATCAGAGGGAAACACTCAAACGGAACAATACACGATAGGTCCCAGTATCGCGCCCTGATAAGCTGGCCACTATCATCACCGCCCACAGTGTACAACAGCAGGGTGGAATGCATTGGGTGGTCAAGTACTAGTTGCCATGATGGCAAATCCAGGATGTCAATATGTATATCAGGACCAAACAACAATGCATCTGCAGTAGTATGGTACAACAGAAGGCCTGTTGCAGAAATTAACACATGGGCCCAAAACATACTAAGAACACAGGAATCTGAATGTGTATGCCACAACGGCGTATGCCCAGTAGTGTTCACTGATGGATCTGCCACTGGACCTGCAGACACAAGAATATACTATTTTAAAGAGGGGAAAATATTGAAATGGGAGTCTCTGACTGGAACTGCTAAGCATATTGAAGAATGCTCATGTTACGGGGAACGAACAGGAATTACCTGCACATGCAGGGATAATTGGCAGGGCTCAAATAGACCAGTGATTCAGATAGACCCAGTAGCAATGACACACACTAGTCAATATATATGCAGTCCTGTTCTTACAGACAATCCCCGACCGAATGACCCAAATATAGGTAAGTGTAATGACCCTTATCCAGGTAATAATAACAATGGAGTCAAGGGATTCTCATACCTGGATGGGGCTAACACTTGGCTAGGGAGGACAATAAGCACAGCCTCGAGGTCTGGATACGAGATGTTAAAAGTGCCAAATGCATTGACAGATGATAGATCAAAGCCCATTCAAGGTCAGACAATTGTATTAAACGCTGACTGGAGTGGTTACAGTGGATCTTTCATGGACTATTGGGCTGGAGGGGACTGCTATCGAGCGTGTTTTTATGTGGAGTTGATACGTGGAAGACCCAAGGAGGATAAAGTGTGGTGGACCAGCAATAGTATAGTATCGATGTGTTCCAGTACAGAATTCCTGGGACAATGGAACTGGCCTGATGGGGCAAAAATAGAGTACTTCCTCTAA
>A/chicken/Dongguan/934/2014
ATGAACACTCAAATCCTGGTATTCGCTCTGATTGCGATCATTCCAACAAATGCAGATAAAATCTGCCTCGGACATCATGCCGTGTCAAACGGAACCAAAGTAAACACATTAACTGAAAGAGGAGTGGAAGTCGTCAATGCAACTGAAACAGTGGAACGAACAAACATCCCCAGGATCTGCTCAAAAGGGAAAAAGACAGTTGACCTCGGTCAATGTGGACTACTGGGGACAATCACTGGACCACCTCAATGTGACCAATTCCTAGAATTTTCAGCCGATTTAATTATTGAGAGGCGAGAAGGAAGTGATGTCTGTTATCCTGGGAAATTCGTGAATGAAGAAGCACTGAGGCAAATTCTCAGAGAATCAGGCGGAATTGACAAGGAAGCAATGGGATTCACATACAGTGGAATAAGAACTAATGGAGCAACCAGTGCATGTAGGAGATCAGGATCTTCATTCTATGCAGAAATGAAATGGCTCCTGTCAAACACAGATAATGCTGCATTCCCGCAAATGACTAAGTCATATAAAAATACAAGAAAAAGCCCAGCTCTAATAGTATGGGGGATCCATCATTCCGTATCAACTGCAGAGCAAACCAAGCTATATGGGAGTGGAAACAAACTGGTGACAGTTGGGAGTTCTAATTATCAACAATCTTTTGTACCGAGTCCAGGAGCGAGACCACAAGTTAATGGTTTATCTGGAAGAATTGACTTTCATTGGCTAATGCTAAATCCCAATGATACAGTCACTTTCAGTTTCAATGGGGCTTTCATAGCTCCAGAACGTGCAAGCTTCCTGAGAGGAAAATCTATGGGAATCCAGAGTGGAGTACAGGTTGATGCCAATTGTGAAGGGGACTGCTATCATAGTGGAGGGACAATAATAAGTAACTTGCCATTTCAGAACATAGATAGCAGGGCAGTTGGAAAATGTCCGAGATATGTTAAGCAAAGGAGTCTGCTGCTAGCAACAGGGATGAAGAATGTTCCTGAGATTCCAAAGGGAA------------GAGGCCTATTTGGTGCTATAGCGGGTTTCATTGAAAATGGATGGGAAGGCCTAATTGATGGTTGGTATGGTTTCAAACACCAGAATGCACAGGGAGAGGGAACTGCTGCAGATTACAAAAGCACTCAATCGGCAATTGATCAAATAACAGGAAAATTAAACCGGCTTATAGAAAAAACCAACCAACAATTTGAGTTGATAGACAATGAATTCAACGAGGTAGAGACGCAAATCGGTAATGTGATAAATTGGACCAGAGATTCTATAACAGAAGTGTGGTCATACAATGCTGAACTCTTGGTAGCAATGGAGAACCAGCATACAATTGATCTGGCTGATTCAGAAATGGACAAACTGTACGAACGAGTGAAAAGACAGCTGAGAGAGAATGCTGAAGAAGATGGCACTGGTTGCTTTGAAATATTCCACAAGTGTGATGATGACTGTATGGCCAGCATTAGAAATAACACCTATGATCACAGCAAATACAGGGGAGAGGCAATGCAAAATAGAATACAGATTGATCCAGTCAAACTAAGCAGCGGCTACAAAGATGTGATACTTTGGTTTAGCTTCGGGGCATCATGTTTCATGCTTCTAGCCATTGTAATGGGCCTTGTCTTCATATGTGTAAAGAATGGAAACATGCGGTGCACTATTTGTATATAAATGAATCCAAATCAGAAGATTCTATGCACTTCAGCCACTGCTATCATAATAGGCGCAATCGCAGTACTCATTGGAATAGCAAACCTAGGATTGAACATAGGACTGCATCTAAAACCGGGCTGCAATTGCTCACACTCACAACCTGAAACAACCAACACAAGCCAAACAATAATAAACAACTATTATAATGAAACAAACATCACCAACATCCAAATGGAAGAGAGAACAAGCAAGAATTTCAATAACTTAACTAAAGGGCTCTGTACTATAAATTCATGGCACATATATGGGAAAGACAATGCAGTAAGAATTGGAGAGAGCTCGGATGTTTTAGTCACAAGAGAACCCTATGTTTCATGCGACCCAGATGAATGCAGGTTCTATGCTCTCAGCCAAGGAACAACAATCAGAGGGAAACACTCAAACGGAACAATACACGATAGGTCCCAGTATCGCGCCCTGATAAGCTGGCCACTATCATCACCGCCCACAGTGTACAACAGCAGGGTGGAATGCATTGGGTGGTCAAGTACTAGTTGCCATGATGGCAAATCCAGGATGTCAATATGTATATCAGGACCAAACAACAATGCATCTGCAGTAGTATGGTACAACAGAAGGCCTGTTGCAGAAATTAACACATGGGCCCGAAACATACTAAGAACACAGGAATCTGAATGTGTATGCCACAACGGCGTATGCCCAGTAGTGTTCACTGATGGATCTGCCACTGGACCTGCAGACACAAGAATATACTATTTTAAAGAGGGGAAAATATTGAAATGGGAGTCTCTGACTGGAACTGCTAAGCATATTGAAGAATGCTCATGTTACGGGGAACGAACAGGAATTACCTGCACATGCAGGGACAATTGGCAGGGCTCAAATAGACCAGTGATTCAGATAGACCCAGTAGCAATGACACACACTAGTCAATATATATGCAGTCCTGTTCTTACAGACAATCCCCGACCGAATGACCCAAATATAGGTAAGTGTAATGACCCTTATCCAGGTAATAATAACAATGGAGTCAAGGGATTCTCATACCTGGATGGGGCTAACACTTGGCTAGGGAGGACAATAAGCACAGCCTCGAGGTCTGGATACGAGATGTTAAAAGTGCCAAATGCATTGACAGATGATAGATCAAAGCCCATTCAAGGTCAGACAATTGTATTAAACGCTGACTGGAGTGGTTACAGTGGATCTTTCATGGACTATTGGGCTGAAGGGGACTGCTATCGAGCGTGTTTTTATGTGGAGTTGATACGTGGAAGACCCAAGGAGGATAAAGTGTGGTGGACCAGCAATAGTATAGTATCGATGTGTTCCAGTACAGAATTCCTGGGACAATGGAACTGGCCTGATGGGGCTAAAATAGAGTACTTCCTCTAA
>A/chicken/Fujian/S1017/2014
ATGAACACTCAAATCCTGGTATTCGCTCTGATTGCGATCATTCCAACAAATGCAGACAAAATCTGCCTCGGACATCATGCCGTGTCAAACGGAACCAAAGTAAACACATTAACTGAAAGAGGAGTGGAAGTCGTCAATGCAACTGAAACAGTGGAACGAACAAACATCCCCAGGATCTGCTCAAAAGGGAAAAAGACAGTTGACCTCGGTCAATGTGGACTCCTGGGGACAATCACTGGACCACCTCAATGTGACCAATTCCTAGAATTTTCAGCCGATTTAATTATTGAGAGGCGAGAAGGAAGTGATGTCTGTTATCCTGGGAAATTCGTGAATGAAGAAGCTCTGAGGCAAATTCTCAGAAAATCAGGCGGAATTGACAAGGAAGCAATGGGATTCACATACAGTGGAATAAGAACTAATGGAGCAACCAGTGCATGTAGGAGATCAGGATCTTCATTCTATGCAGAAATGAAATGGCTCCTGTCAAACACAGATAATGCTGCATTCCCGCAAATGACTAAGTCATATAAAAATACAAGAAAAAGCCCAGCTATAATAGTATGGGGGATCCATCATTCCGTATCAACTGCAGAGCAAACCAAGCTATATGGGAGTGGAAACAAACTGGTGACAGTTGGGAGTTCTAATTATCAACAATCTTTTGTACCGAGTCCAGGAGCGAGACCACAAGTTAATGGTTTATCTGGAAGAATTGACTTTCATTGGCTAATGCTAAATCCCAATGATACAGTCACTTTCAGTTTCAATGGGGCTTTCATAGCTCCAGACCGTGCAAGCTTCCTGAGAGGAAAATCTATGGGAATCCAGAGTGGAGTACAGGTTGATGCCGATTGTGAAGGGGACTGCTATCATAGTGGAGGGACAATAATAAGTAACTTGCCATTTCAGAACATAGATAGCAGGGCAGTTGGAAAATGTCCGAGATATGTTAAGCAAAGGAGTCTGCTGCTAGCAACAGGGATGAAGAATGTTCCTGAGATTCCAAAGGGAA------------GAGGCCTATTTGGTGCTATAGCGGGTTTCATTGAAAATGGATGGGAAGGCCTAATTGATGGTTGGTATGGTTTCAGACACCAGAATGCACAGGGAGAGGGAACTGCTGCAGATTACAAAAGCACTCAATCGGCAATTGATCAAATAACAGGAAAATTAAACCGGCTTATAGAAAAAACCAACCAACAATTTGAGTTGATAGACAATGAATTCAACGAGGTAGAGAAGCAAATCGGTAATGTGATAAACTGGACCAGAGATTCTATAACAGAAGTGTGGTCATACAATGCTGAACTCTTGGTAGCAATGGAGAACCAGCATACAATTGATCTGGCTGATTCAGAAATGGACAAACTGTACGAACGAGTGAAAAGACAGCTGAGAGAGAATGCTGAAGAAGATGGCACTGGTTGCTTTGAAATATTTCACAAGTGTGATGATGACTGTATGGCCAGCATTAGGAATAACACCTATGATCACAGCAAATACAGGGAAGAGGCAATGCAAAATAGAATACAGATTGACCCAGTCAAACTAAGCAGCGGCTACAAAGATGTGATACTTTGGTTTAGCTTCGGGGCATCATGTTTCATACTTCTAGCCATTGTAATGGGCCTTGTCTTCATATGTGTAAAGAATGGAAACATGCGGTGCACTATTTGTATATAAATGAATCCAAATCAGAAGATTCTATGCACTTCAGCCACTGCTATCATAATAGGCGCAATCGCAGTACTCATTGGAATAGCAAACCTAGGATTGAACATAGGACTGCATCTAAAACCGGGCTGCAATTGCTCACACTCACAACCTGAAACAACCAACACAAGCCAAACAATAATAAACAACTATTATAATGAAACAAACATCACCAACATCCAAATGGAAGAGAGAACAAGCAAGAATTTCAATAACTTAACTAAAGGGCTCTGTACTATAAATTCATGGCACATATATGGGAAAGACAATGCAGTAAGAATTGGAGAGAGCTCGGATGTTTTAGTCACAAGAGAACCCTATGTGTCATGCGACCCAGATGAATGCAGGTTCTATGCTCTCAGCCAAGGAACAACAATCAGAGGGAAACACTCAAACGGAACAATACACGATAGGTCCCAGTATCGCGCCCTGATAAGCTGGCCACTATCATCACCGCCCACAGTGTACAACAGCAGGGTGGAATGCATTGGGTGGTCAAGTACTAGTTGCCATGATGGCAAATCCAGGATGTCAATATGTATATCAGGACCAAACAACAATGCATCTGCAGTAGTATGGTACAACAGAAGGCCTGTTGCAGAAATTAACACATGGGCCCGAAACATACTAAGAACACAGGAGTCTGAATGTGTATGCCACAACGGCGTATGCCCAGTAGTGTTCACTGATGGATCTGCCACTGGACCTGCAGACACAAGAATATACTATTTTAAAGAGGGGAAAATATTGAAATGGGAGTCTCTGACTGGAACTGCTAAGCATATTGAAGAATGCTCATGTTACGGGGAACGAACAGGAATTACCTGCACATGCAGGGACAATTGGCAGGGCTCAAATAGACCAGTGATTCAGATAGACCCAGTAGCAATGACACACACTAGTCAATATATATGCAGTCCTGTTCTTACAGACAATCCCCGACCGAATGACCCAAATATAGGTAAGTGTAATGACCCTTATCCAGGTAATAATAACAATGGAATCAAGGGATTCTCATACCTGGATGGGGCTAACACTTGGCTAGGGAGGACAATAAGCACAGCCTCGAGGTCTGGATACGAGATGTTAAAAGTGCCAAATGCATTGACAGATGATAGATCAAAGCCCATTCAAGGTCAGACAATTGTATTAAACGCTGACTGGAGTGGTTACAGTGGATCTTTCATGGACTATTGGGCTGAAGGGGACTGCTATCGAGCGTGTTTTTATGTGGAGTTGATACGTGGAAGACCCAAGGAGGATAAAGTGTGGTGGACCAGCAATAGTATAGTATCGATGTGTTCCAGTACAGAATTCCTGGGACAATGGAACTGGCCTGATGGGGCTAAAATAGAGTACTTCCTCTAA
>A/chicken/Fujian/S1085/2014
ATGAACACTCAAATCCTGGTATTCGCTCTGATTGCGATCATTCCAACAAATGCAGACAAAATCTGCCTCGGACATCATGCCGTGTCAAACGGAACCAAAGTAAACACATTGACTGAAAGAGGAGTGGAAGTCGTCAATGCAACTGAAACAGTGGAACGAACAAACATCCCCAGGATCTGCTCAAAAGGGAAAAGGACAGTTGACCTCGGTCAATGTGGACTCCTGGGGACAATCACTGGACCACCTCAATGTGACCAATTCCTAGAATTTTCAGCCGATTTAATTATTGAGAGGCGAGAAGGAAGTGATGTCTGTTATCCTGGGAAATTCGTGAATGAAGAAGCTCTGAGGCAAATTCTCAGAGAATCAGGCGGAATTGACAAGGAATCAATGGGATTCACATACAGTGGAATAAGAACTAATGGAGCAACCAGTGCATGTAGGAGATCAGGATCTTCATTCTATGCAGAAATGAAATGGCTCCTGTCAAACACAGATAATGCTGCATTCCCGCAGATGACTAAGTCATATAAGAATACAAGAAAAAGCCCAGCTCTAATAGTATGGGGGATCCATCATTCCGTATCAAATGCAGAGCAAACCAAGCTATATGGGAGTGGAAACAAACTGGTGACAGTTGGGAGTTCTAATTATCAACAATCTTTTGTACCGAGTCCAGGAGCGAGACCACAAGTTAATGGTCTATCTGGAAGAATTGACTTTCATTGGCTAATGCTAAATCCCAATGATACAGTCACTTTCAGTTTCAATGGGGCTTTCATAGCTCCAGACCGTGCAAGCTTCCTGAGAGGGAAATCTATGGGGATCCAGAGTGGAGTACAGGTTGATGCCAATTGTGAAGGGGACTGCTATCATAGTGGAGGGACAATAATAAGTAACTTGCCATTTCAGAACATAGATAGCAGGGCAGTTGGAAAATGTCCGAGATATGTTAAGCAAAGGAGCCTGCTGCTAGCAACAGGGATGAAGAATGTTCCTGAGATTCCAAAGGGAA------------GAGGCCTATTTGGTGCTATAGCGGGTTTCATTGAAAATGGATGGGAAGGCCTAATTGATGGTTGGTATGGTTTCAGACACCAGAATGCACAGGGAGAGGGAACTGCTGCAGATTACAAGAGCACTCAATCGGCAATTGATCAAATAACAGGAAAATTAAACCGGCTTATAGAAAAAACCAACCAACAATTTGGGTTGATAGACAATGAATTCAATGAAGTAGAGAAGCAAATCGGTAATGTGATAAATTGGACCAGAGATTCTATAACAGAAGTGTGGTCATACAATGCTGAACTCTTGGTAGCAATGGAGAACCAGCATACAATTGATCTGGCTGATTCAGAAATGGACAAACTGTACGAACGAGTGAAAAGACAGCTGAGAGAGAATGCTGAAGAAGATGGCACTGGTTGCTTTGAAATATTTCACAAGTGTGATGATGACTGTATGGCCAGTATTAGAAATAACACCTATGATCACAGCAAATACAGGGAAGAGGCAATGCAAAATAGAATACAGATTGACCCAGTCAAACTAAGCAGCGGCTACAAAGATGTGATACTTTGGTTTAGCTTCGGGGCATCATGTTTCATACTTCTAGCCATTGTAATGGGCCTTGTCTTCATATGTGTAAAGAATGGAAACATGCGGTGCACTATTTGTATATAAATGAATCCAAATCAGAAGATTCTATGCACTTCAGCCACTGCTATCATAATAGGCGCAATCGCAGCACTCATTGGAATAGCAAACCTAGGATTGAACATAGGACTGCATCTAAAACCGGGCTGCAATTGCTCACACTCACAACCTGAAACAACCAACACAAGCCAAACAATAATAAACAACTATTATAATGAAACAAACATCACCAACATCCAAATGGAAGAGAGAACAAGCAGGAATTTCAATAACTTAACTAAAGGGCTCTGTACTATAAATTCATGGCACATATATGGGAAAGACAATGCAGTAAGAATTGGAGAGAGCTCGGATGTTTTAGTCACAAGAGAACCCTATGTTTCATGCGACCCAGATGAATGCAGGTTCTATGCTCTCAGCCAAGGAACAACAATCAGAGGGAAACACTCAAACGGAACAATACACGATAGGTCCCAGTATCGCGCCCTGATAAGTTGGCCACTATCATCACCACCCACAGTGTACAATAGCAGGGTGGAATGCATTGGGTGGTCAAGTACTAGTTGCCATGATGGCAAATCCAGGATGTCAATATGTATATCAGGACCAAACAACAATGCATCTGCAGTAGTATGGTACAACAGAAGGCCTGTTGCAGAAATTAACACATGGGCCCAAAACATACTAAGAACACAGGAATCTGAATGTGTATGCCACAACGGCGTATGCCCAGTAGTGTTCACCGATGGGTCTGCCACTGGACCTGCAGACACAAGAATATACTATTTTAAGGAGGGGAAAATATTGAAATGGGAGTCTCTGACTGGAACTGCTAAGCATATTGAAGAATGCTCATGTTACGGGGAACGAACAGGAATTACCTGCACATGCAGGGACAATTGGCAGGGCTCAAATAGACCAGTGATTCAGATAGACCCAGTAGCAATGACACACACTAGTCAATATATATGCAGTCCTGTTCTTACAGACAATCCCCGACCGAATGACCCAAATATAGGTAAGTGTAATGACCCTTATCCAGGTAATAATAACAATGGAGTCAAGGGATTCTCATACCTGGATGGGGCTAACACTTGGCTAGGGAGGACAATAAGCACAGCCTCGAGGTCTGGATACGAGATGTTAAAAGTGCCAAATGCATTGACAGATGATAGATCAAAGCCCATTCAAGGTCAGACAATTGTATTAAACGCTGACTGGAGTGGTTACAGTGGATCTTTCATGGACTATTGGGCTGAAGGGGACTGCTATCGAGCGTGCTTTTATGTGGAGTTGATACGTGGAAGACCCAAGGAGGATAAAGTGTGGTGGACCAGCAATAGTATAGTATCAATGTGTTCCAGTACAGAATTCCTGGGACAATGGAACTGGCCTGATGGGGCTAAAATAGAGTACTTCCTCTAA
>A/chicken/Fujian/S1096/2015
ATGAACACTCAAATCCTGGTATTCGCTCTGATTGCGATCATTCCAACAAATGCAGACAAAATCTGCCTCGGACATCATGCCGTGTCAAACGGAACCAAAGTAAACACATTAACTGAAAGAGAAGTGGAAGTCGTCAATGCAACTGAAACAGTGGAACGAACAAACATCCCCAGGATCTGCTCAAAAGGGAAAAGGACAGTTGACCTCGGTCAATGTGGACTCCTGGGGACAATCACTGGACCACCTCAATGTGACCAATTCCTAGAATTTTCGGCCGATTTAATTATTGAGAGGCGAGAAGGAAGTGATGTCTGTTATCCTGGGAAATTCGTGAATGAAGAAGCTCTGAGGCAAATTCTCAGAGAATCAGGCGGAATTGACAAGGAAGCAATGGGATTCACATACAATGGAATAAGAACTAATGGGGTAACCAGTGCATGTAGGAGATCAGGATCTTCATTCTATGCAGAAATGAAATGGCTCCTGTCAAACACAGATAATGCTGCATTCCCGCAGATGACTAAGTCATATAAAAATACAAGAAAAAGCCCAGCTATAATAGTATGGGGGATCCATCATTCCGTTTCAACTGCAGAACAAACCAAGCTATATGGGAGTGGAAACAAACTGGTGACAGTTGGGAGTTCTAATTATCAACAATCTTTCGTACCGAGTCCAGGAGCGAGACCACAAGTTAATGGTCTATCTGGAAGAATTGACTTTCATTGGCTAATGCTAAATCCCAATGATACAGTCACTTTCAGTTTCAATGGGGCTTTCATAGCTCCAGACCGTGCAAGCTTCCTGAGAGGAAAATCTATGGGAATCCAGAGTGGAGTACAGGTTGATGCCAATTGTGAGGGGGACTGCTATCATAGTGGAGGGACAATAATAAGTAACTTGCCATTTCAGAACATAGATAGCAGGGCAGTTGGAAAATGTCCGAGATATGTTAAGCAAAGGAGTCTTCTGCTGGCAACAGGGATGAAGAATGTTCCTGAGATTCCAAAGGGAA------------GAGGACTATTTGGTGCTATAGCGGGTTTCATTGAAAATGGATGGGAAGGCCTAATTGATGGTTGGTATGGTTTCAGACACCAGAATGCACAGGGAGAGGGAACTGCTGCAGATTACAAAAGCACTCAATCGGCAATTGATCAAATAACAGGGAAATTAAACCGGCTTATAGCAAAAACCAACCAACAATTTGAGTTGATAGACAATGAATTCAATGAGGTAGAGAAGCAAATCGGTAATGTGATAAATTGGACCAGAGATTCTATAACAGAAGTGTGGTCATACAATGCTGAACTCTTGGTAGCAATGGAGAACCAGCATACAATTGATCTGGCTGATTCAGAAATGGACAAACTGTACGAACGAGTGAAAAGACAGCTGAGAGAGAATGCTGAAGAAGATGGCACTGGTTGCTTTGAAATATTTCACAAGTGTGATGATGACTGTATGGCCAGTATTAGAAATAACACCTATGATCACAGAAAATACAGGGAAGAGGCAATGCAAAATAGAATACAGATTGACCCAGTCAAACTAAGCAGCGGCTACAAAGATGTGATACTTTGGTTTAGCTTCGGGGCATCATGTTTCATACTTCTAGCCATTGTAATGGGCCTTGTCTTCATATGTGTAAAGAATGGAAACATGCGGTGCACTATTTGTATATAAATGAATCCAAATCAGAAGATTCTATGCACTTCAGCCACTGCTATCACAATAGGCGCAATCGCAGTACTCATTGGAATAGCAAACCTAGGATTGAACATAGGACTGCATCTAAAACCGGGCTGCAATTGCTCACACTCACAACATGAAACAACCAACACAAGCCAAACAATAATAAACAACTATTATAATGAAACAAACATCACCAACATCCAAATGGAAGAAAGAACAAGCAGGAATTTCAATAACTTAACTAAAAGGCTCTGTACTATAAACTCATGGCACATATATGGGAAAGACAATGCAGTAAGAATTGGAGAAAGCTCGGATGTTTTAGTCACAAGAGAACCCTATGTTTCATGCGACCCAGATGAATGCAGGTTCTATGCTCTCAGCCAAGGAACAACAATCAGAGGGAAACACTCAAACGGAACAATACACGATAGGTCCCAGTATCGCGCCCTGATAAGCTGGCCACTATCATCACCGCCCACAGTGTACAACAGCAGGGTGGAATGCATTGGGTGGTCAAGTACTAGTTGCCATGATGGCAAATCCAGGATGTCAATATGTATATCAGGACCAAACAACAATGCATCTGCAGTAGTATGGTACAACAGAAGGCCTGTTGCAGAAATTAACACATGGGCCCGAAACATACTAAGAACACAGGAATCTGAATGTGTATGCCACAACGGCGTATGCCCAGTAGTGTTCACCGATGGGTCTGCCACTGGACCTGCAGACACAAGAATATACTATTTTAAAGAGGGGAAAATATTGAAATGGGAGTCTCTGACTGGAACTGCTAAGCATATTGAAGAATGCTCATGTTACGGGGAACGAACAGGGATTACCTGCACATGCAGGGACAATTGGCAGGGCTCAAATAGACCAGTGATTCAGATAGACCCAGTAGCAATGACACACACTAGTCAATATATATGCAGTCCTGTTCTTACAGACAGTCCCCGACCGAATGACCCAAATATAGGTAAGTGTAATGACCCTTATCCAGGTAATAATAACAATGGGGTCAAGGGATTCTCATACCTGGATGGGGCTAACACTTGGCTAGGGAGGACAATAAGCACAGCCTCGAGGTCTGGATACGAGATGTTAAAAGTGCCAAATGCATTGACAGATGATAGATCAAAGCCCATTCAAGGTCAGACAATTGTATTAAACGCTGACTGGAGTGGTTACAGTGGGTCTTTCATGGACTATTGGGCTGAAGGGGACTGCTATCGAGCGTGTTTTTATGTGGAGTTGATACGTGGAAGACCCAAGGAAGATAAAGTGTGGTGGACCAGCAATAGTATAGTATCGATGTGTTCCAGTACAGAATTCCTGGGACAATGGAACTGGCCTGATGGGGCTAAAATAGAGTACTTCCTCTAA
>A/chicken/Fujian/S1322/2014
ATGAACACTCAAATCCTGGTATTCGCTCTGATTGCGATCATTCCAACAAATGCAGACAAAATCTGCCTCGGACATCATGCCGTGTCAAACGGAACCAAAGTAAACACATTGACTGAAAGAGGAGTGGAAGTCGTCAATGCAACTGAAACAGTGGAACGAACAAACATCCCCAGGATCTGCTCAAAAGGGAAAAGGACAGTTGACCTCGGTCAATGTGGACTCCTGGGGACAATCACTGGACCACCTCAATGTGACCAATTCCTAGAATTTTCAGCCGATTTAATTATTGAGAGGCGAGAAGGAAGTGATGTCTGTTATCCTGGGAAATTCGTGAATGAAGAAGCTCTGAGGCAAATTCTCAGAGAATCAGGCGGAATTGACAAGGAAGCAATGGGATTCACATACAGTGGAATAAGAACTAATGGAGCAACCAGTGCATGTAGGAGATCAGGATCTTCATTCTATGCAGAAATGAAATGGCTCCTGTCAAACACAGATAATGCTGCATTCCCGCAGATGACTAAGTCATATAAAAATACAAGAAAAAGCCCAGCTCTAATAGTATGGGGGATCCATCATTCCGTATCAACTGCAGAGCAAACCAAGCTATATGGGAGTGGAAACAAACTGGTGACAGTTGGGAGTTCTAATTATCAACAATCTTTTGTACCGAGTCCAGGAGCGAGACCACAAGTTAATGGTCTATCTGGAAGAATTGACTTTCATTGGCTAATGCTAAATCCCAATGATACAGTCACTTTCAGTTTCAATGGGGCTTTCATAGCTCCAGACCGTGCAAGCTTCCTGAGAGGAAAATCTATGGGAATCCAGAGTGGAGTACAGGTTGATGCCAATTGTGAAGGGGACTGCTATCATAGTGGAGGGACAATAATAAGTAACTTGCCATTTCAGAACATAGATAGCAGGGCAGTTGGAAAATGTCCGAGATATGTTAAGCAAAGGAGTCTGCTGCTAGCAACAGGGATGAAGAATGTTCCTGAGATTCCAAAGGGAA------------GAGGCCTATTTGGTGCTATAGCGGGTTTCATTGAAAATGGATGGGAAGGCCTAATTGATGGTTGGTATGGTTTCAGACACCAGAATGCACAGGGAGAGGGAACTGCTGCAGATTACAAGAGCACTCAATCGGCAATTGATCAAATAACAGGAAAATTAAACCGGCTTATAGAAAAAACCAACCAACAATTTGGGTTGATAGACAATGAATTCAATGAGGTAGAGAAGCAAATCGGTAATGTGATAAATTGGACCAGAGATTCTATAACAGAAGTGTGGTCATACAATGCTGAACTCTTGGTAGCAATGGAGAACCAGCATACAATTGATCTGGCTGATTCAGAAATGGACAAACTGTACGAACGAGTGAAAAGACAGCTGAGAGAAAATGCTGAAGAAGATGGCACTGGTTGCTTTGAAATATTTCACAAGTGTGATGATGACTGTATGGCCAGTATTAGAAATAACACCTATGATCACAGCAAATACAGGGAAGAGGCAATGCAAAATAGAATACAGATTGACCCAGTCAAACTAAGCAGCGGCTACAAAGATGTGATACTTTGGTTTAGCTTCGGGGCATCATGTTTCATACTTCTAGCCATTGTAATGGGCCTTGTCTTCATATGTGTAAAGAATGGAAACATGCGGTGCACTATTTGTATATAAATGAATCCAAATCAGAAGATTCTATGCACTTCAGCCACTGCTATCATAATAGGCGCAATCGCAGCACTCATTGGAATAGCAAACCTAGGATTGAACATAGGACTACATCTAAAACCGGGCTGCAATTGCTCACACCCACAACCTGAAACAACCAACACAAGCCAAACAATAATAAACAACTATTATAATGAAACAAACATCACCAACATCCAAATGGAAGAGAGAACAAGCAGGAATTTCAATAACTTAACTAAAGGGCTCTGTACTATAAATTCATGGCACATATATGGGAAAGACAATGCAGTAAGAATTGGAGAGAGCTCGGATGTTTTAGTCACAAGAGAACCCTATGTTTCATGCGACCCAGATGAATGCAGGTTCTATGCTCTCAGCCAAGGAACAACAATCAGAGGGAAACACTCAAACGGAACAATACACGATAGGTCCCAGTATCGCGCCCTGATAAGCTGGCCACTATCATCACCGCCCACAGTGTACAACGGCAGGGTGGAATGCATTGGGTGGTCAAGTACTAGTTGCCATGATGGCAAATCCAGGATGTCAATATGTATATCAGGACCAAACAACAATGCATCTGCAGTAGTATGGTACAACAGAAGGCCTGTTGCAGAAATTAACACATGGGCCCAAAACATACTAAGAACACAGGAATCTGAATGTGTATGCCACAACGGCGTATGCCCAGTAGTGTTCACCGATGGGCCTGCCACTGGACCTGCAGACACAAGAATATACTATTTTAAAGAGGGGAAAATATTGAAATGGGAGTCTCTGACTGGAACTGCTAAGCATATTGAAGAATGCTCATGTTACGGGGAACGAACAGGAATTACCTGCACATGCAGGGACAATTGGAAGGGCTCAAATAGACCAGTGATTAAGATAGACCCAGTAGCAATGACACACACTAGTCAATATATATGCAGTCCTGTTCTTACAGACAATCCCCGACCGAATGACCCAAATATAGGTAAGTGTAATGACCCTTATCCAGGTAATAATAACAATGGAGTCAAGGGATTCTCATACCTGGATGGAGCTAACACTTGGCTAGGGAGGACAATAAGCACAGCCTCGAGGTCTGGATACGAGATGTTAAAAGTGCCAAATGCATTGACAGATGATAGATCAAAGCCCATTCAAGGTCAGACAATTGTATTAAACGCTGACTGGAGTGGTTACAGTGGATCTTTCATGGACTATTGGGCTGAAGGGGACTGCTATCGAGCGTGCTTTTATGTGGAGTTGATACGTGGAAGACCCAAGGAGGATAAAGTGTGGTGGACCAGCAATAGTATAGTATCAATGTGTTCCAGTACAGAATTCCTGGGACAATGGAACTGGCCTGATGGGGCTAAAATAGAGTACTTCCTCTAA
>A/chicken/Fujian/S4215/2014
ATGAACACTCAAATCCTGGTATTCGCTCTGATTGCGATCATTCCAACAAATGCAGACAAAATCTGCCTCGGACATCATGCCGTGTCAAACGGAACCAAGGTAAACACATTAACTGAAAGAGGAGTGGAAGTCGTCAATGCAACTGAAACAGTGGAACGAACAAGCATCCCCAGGATCTGCTCAAAAGGGAAAAGGACAGTTGACCTCGGTCAATGTGGACTCCTGGGGACAATCACAGGCCCACCTCAATGTGACCAATTCCTAGAATTTTCGGCCGATTTAATTATTGAGAGGCGAGGAGGAAGTGATGTCTGTTATCCTGGGAAATTCGTGAATGAAGAAGCTCTGAGGCAAATTCTCAGAGAATCAGGTGGAATTGACAAGGAAGCAATGGGATTCACATACAGTGGAATAAGAACTAATGGAGCAACCAGTGCATGTAGGAGATCAGGATCTTCATTCTATGCAGAAATGAAATGGCTCCTGTCAAACACAGATAATGCTGCATTCCCGCAGATGACTAAGTCATATAAAAATACAAGAAAAAGCCCAGCTATAATAGTATGGGGGATCCATCATTCCGTTTCAACTGCAGAGCAAACCAAGCTATATGGGAGTGGAAACAAACTGGTGACAGTTGGGAGTTCTAATTATCAGCAATCTTTCGTACCTAGTCCAGGAGCGAGACCACAAGTTAATGGTCTATCTGGAAGAATTGACTTTCATTGGCTAATGCTAAATCCCAATGATACAGTCACTTTCAGTTTCAATGGGGCTTTCATAGCTCCAGACCGTGCAAGCTTCCTGAGAGGAAAATCTATGGGAATCCAGAGTGGAGTACAGGTTGATGCCAATTGTGAAGGGGACTGCTATCATAGTGGGGGGACAATAATAAATAACTTGCCATTTCAGAACATAGATAGCAGGGCAGTTGGAAAATGTCCGAGATATGTTAAGCAAAGGAGTCTGCTGCTGGCAACAGGGATGAAGAATGTTCCTGAGATTCCAAAGGGAA------------GAGGCCTATTTGGTGCTATAGCGGGTTTCATTGAAAATGGATGGGAAGGCCTAATTGATGGTTGGTATGGTTTCAGACACCAGAATGCACAGGGAGAGGGAACTGCTGCAGATTACAAAAGCACTCAATCGGCAATTGATCAAATAACAGGGAAATTAAACCGGCTTATAGCAAAAACCAACCAACAATTTGAGTTGATAGACAATGAATTCAATGAGGTAGAGAAGCAAATCGGTAATGTGATAAATTGGACCAGAGATTCTATAACAGAAGTGTGGTCATACAATGCTGAACTCTTGGTAGCAATGGAGAACCAGCATACAATTGATCTGGCTGATTCAGAAATGGACAAACTGTACGAACGAGTGAAAAGACAGCTGAGAGAGAATGCTGAAGAAGATGGCACTGGTTGCTTTGAAATATTTCACAAGTGTGATGATGACTGTATGGCCAGTATTAGAAATAACACCTATGATCACAGAAAATACAGGGAAGAGGCAATACAAAATAGAATACAGATTGACCCAGTCAAACTAAGCAGCGGCTACAAAGATGTGATACTTTGGTTTAGCTTCGGGGCATCATGTTTCATACTTCTAGCCATTGTAATGGGCCTTGTCTTCATATGTGTAAAGAATGGAAACATGCGGTGCACTATTTGTATATAAATGAATCCAAATCAGAAGATTCTATGCACTTCAGCCACTGCTATCACAATAGGCGCAATCGCAGTACTCATTGGAATAGCAAACCTAGGATTGAACATAGGACTGCATCTAAAACCGGGCTGCAATTGCTCACACTCACAACCTGAAACAACCAACACAAGCCAAACAATAATAAACAACTATTATAATGAAACAAACATCACCAACATCCAAATGGAAGAAAGAACAAGCAGGAATTTCAATAACTTAACTAAAGGGCTCTGTACTATAAATTCATGGCACATATATGGGAAAGACAATGCAGTAAGAATTGGAGAAAGCTCGGATATTTTAGTAACAAGAGAACCCTATGTTTCATGCGACCCAGATGAATGCAGGTTCTATGCTCTCAGCCAAGGAACAACAATCAGAGGGAAACACTCAAACGGAACAATACACGATAGGTCCCAGTATCGCGCCCTGATAAGCTGGCCACTATCATCACCGCCCACAGTGTACAACAGCAGGGTGGAATGCATTGGGTGGTCAAGTACTAGTTGCCATGATGGCAAATCCAGGATGTCAATATGTATATCAGGACCAAACAACAATGCATCTGCAGTAGTATGGTACAACAGAAGGCCTGTTGCAGAAATTAACACATGGGCCCGAAACATACTAAGAACACAGGAATCTGAATGTGTATGCCACAACGGCGTATGCCCAGTAGTGTTCACCGATGGGCCTGCCACTGGACCTGCAGAAACAAGAATATACTATTTTAAAGAGGGGAAAATATTGAAATGGGAGTCTCTGACTGGAACTGCTAAGCATATTGAAGAATGCTCATGTTACGGGGAACGAACAGGGATTACCTGCACATGCAGGGACAATTGGCAGGGCTCAAATAGACCAGTGATTCAAATAGACCCAATAGCAATGACACACACTAGTCAATATATATGCAGTCCTGTTCTTACAGACAGTCCCCGACCGAATGACCCAAATATAGGTAAGTGTAATGACCCTTATCCAGGTAATAATAACAATGGAGTCAAGGGATTTTCATACCTGGATGGGGCTAACACTTGGCTAGGGAGGACAATAAGCACAGCCTCGAGGTCTGGATACGAGATGTTAAAAGTGCCAAATGCATTGACAGATGATAGATCAAAGCCCATTCAAGGTCAGACAATTGTATTAAACGCTGACTGGAGTGGTTACAGTGGGTCTTTCATGGACTATTGGGCGGAAGGGGACTGCTATCGAGCGTGTTTTTATGTGGAGTTGATACGTGGAAGACCCAAGGAGGATAAAGTGTGGTGGACCAGCAATAGTATAGTATCGATGTGTTCCAGTACAGAATTCCTGGGACAATGGAACTGGCCTGATGGGGCTAAAATAGAGTACTTCCTCTAA
>A/chicken/Fujian/S4219/2014
ATGAACACTCAAATCCTGGTATTCGCTCTGATTGCGATCATTCCAACAAATGCAGACAAAATCTGCCTCGGACATCATGCCGTGTCAAACGGAACCAAGGTAAACACATTAACTGAAAGAGGAGTGGAAGTCGTCAATGCAACTGAAACAGTGGAACGAACAAGCATCCCCAGGATCTGCTCAAAAGGGAAAAGGACAGTTGACCTCGGTCAATGTGGACTCCTGGGGACAATCACAGGCCCACCTCAATGTGACCAATTCCTAGAATTTTCGGCCGATTTAATTATTGAGAGGCGAGAAGGAAGTGATGTCTGTTATCCTGGGAAATTCGTGAATGAAGAAGCTCTGAGGCAAATTCTCAGAGAATCAGGTGGAATTGACAAGGAAGCAATGGGATTCACATACAGTGGAATAAGAACTAATGGAGCAACCAGTGCATGTAGGAGATCAGGATCTTCATTCTATGCAGAAATGAAATGGCTCCTGTCAAACACAGATAATGCTGCATTCCCGCAGATGACTAAGTCATATAAAAATACAAGAAAAAGCCCAGCTATAATAGTATGGGGGATCCATCATTCCGTTTCAACTGCAGAGCAAACCAAGCTATATGGGAGTGGAAACAAACTGGTGACAGTTGGGAGTTCTAATTATCAGCAATCTTTCGTACCTAGTCCAGGAGCGAGACCACAAGTTAATGGTCTATCTGGAAGAATTGACTTTCATTGGCTAATGCTAAATCCCAATGATACAGTCACTTTCAGTTTCAATGGGGCTTTCATAGCTCCAGACCGTGCAAGCTTCCTGAGAGGAAAATCTATGGGAATCCAGAGTGGAGTACAGGTTGATGCCAATTGTGAAGGGGACTGCTATCATAGTGGGGGGACAATAATAAATAACTTGCCATTTCAGAACATAGATAGCAGGGCAGTTGGAAAATGTCCGAGATATGTTAAGCAAAGGAGTCTGCTGCTGGCAACAGGGATGAAGAATGTTCCTGAGATTCCAAAGGGAA------------GAGGCCTATTTGGTGCTATAGCGGGTTTCATTGAAAATGGATGGGAAGGCCTAATTGATGGTTGGTATGGTTTCAGACACCAGAATGCACAGGGAGAGGGAACTGCTGCAGATTACAAAAGCACTCAATCGGCAATTGATCAAATAACAGGGAAATTAAACCGGCTTATAGCAAAAACCAACCAACAATTTGAGTTGATAGACAATGAATTCAATGAGGTAGAGAAGCAAATCGGTAATGTGATAAATTGGACCAGAGATTCTATAACAGAAGTGTGGTCATACAATGCTGAACTCTTGGTAGCAATGGAGAACCAGCATACAATTGATCTGGCTGATTCAGAAATGGACAAACTGTACGAACGAGTGAAAAGACAGCTGAGAGAGAATGCTGAAGAAGATGGCACTGGTTGCTTTGAAATATTTCACAAGTGTGATGATGACTGTATGGCCAGTATTAGAAATAACACCTATGATCACAGAAAATACAGGGAAGAGGCAATACAAAATAGAATACAGATTGACCCAGTCAAACTAAGCAGCGGCTACAAAGATGTGATACTTTGGTTTAGCTTCGGGGCATCATGTTTCATACTTCTAGCCATTGTAATGGGCCTTGTCTTCATATGTGTAAAGAATGGAAACATGCGGTGCACTATTTGTATATAAATGAATCCAAATCAGAAGATTCTATGCACTTCAGCCACTGCTATCACAATAGGCGCAATCGCAGTACTCATTGGAATAGCAAACCTAGGATTGAACATAGGACTGCATCTAAAACCGGGCTGCAATTGCTCACACTCACAACCTGAAACAACCAACACAAGCCAAACAATAATAAACAACTATTATAATGAAACAAACATCACCAACATCCAAATGGAAGAAAGAACAAGCAGGAATTTCAATAACTTAACTAAAGGGCTCTGTACTATAAATTCATGGCACATATATGGGAAAGACAATGCAGTAAGAATTGGAGAAAGCTCGGATATTTTAGTAACAAGAGAACCCTATGTTTCATGCGACCCAGATGAATGCAGGTTCTATGCTCTCAGCCAAGGAACAACAATCAGAGGGAAACACTCAAACGGAACAATACACGATAGGTCCCAGTATCGCGCCCTGATAAGCTGGCCACTATCATCACCGCCCACAGTGTACAACAGCAGGGTGGAATGCATTGGGTGGTCAAGTACTAGTTGCCATGATGGCAAATCCAGGATGTCAATATGTATATCAGGACCAAACAACAATGCATCTGCAGTAGTATGGTACAACAGAAGGCCTGTTGCAGAAATTAACACATGGGCCCGAAACATACTAAGAACACAGGAATCTGAATGTGTATGCCACAACGGCGTATGCCCAGTAGTGTTCACCGATGGGCCTGCCACTGGACCTGCAGAAACAAGAATATACTATTTTAAAGAGGGGAAAATATTGAAATGGGAGTCTCTGACTGGAACTGCTAAGCATATTGAAGAATGCTCATGTTACGGGGAACGAACAGGGATTACCTGCACATGCAGGGACAATTGGCAGGGCTCAAATAGACCAGTGATTCAAATAGACCCAATAGCAATGACACACACTAGTCAATATATATGCAGTCCTGTTCTTACAGACAGTCCCCGACCGAATGACCCAAATATAGGTAAGTGTAATGACCCTTATCCAGGTAATAATAACAATGGAGTCAAGGGATTTTCATACCTGGATGGGGCTAACACTTGGCTAGGGAGGACAATAAGCACAGCCTCGAGGTCTGGATACGAGATGTTAAAAGTGCCAAATGCATTGACAGATGATAGATCAAAGCCCATTCAAGGTCAGACAATTGTATTAAACGCTGACTGGAGTGGTTACAGTGGGTCTTTCATGGACTATTGGGCGGAAGGGGACTGCTATCGAGCGTGTTTTTATGTGGAGTTGATACGTGGAAGACCCAAGGAGGATAAAGTGTGGTGGACCAGCAATAGTATAGTATCGATGTGTTCCAGTACAGAATTCCTGGGACAATGGAACTGGCCTGATGGGGCTAAAATAGAGTACTTCCTCTAA
>A/chicken/Fujian/S4248/2014
ATGAACACTCAAATCCTGGTATTCGCTCTGATTGCGATCATTCCAACAAATGCAGACAAAATCTGCCTCGGACATCATGCCGTGTCAAACGGAACCAAGGTAAACACATTAACTGAAAGAGGAGTGGAAGTCGTCAATGCAACTGAAACAGTGGAACGAACAAACATCCCCAGGATCTGCTCAAAAGGGAAAAGGACAGTTGACCTCGGTCAATGTGGACTCCTGGGGACAATCACAGGCCCACCTCAATGTGACCAATTCCTAGAATTTTCGGCCGATTTAATTATTGAGAGGCGAGAAGGAAGTGATGTCTGTTATCCTGGGAAATTCGTGAATGAAGAAGCTCTGAGGCAAATTCTCAGAGAATCAGGTGGAATTGACAAGGAAGCAATGGGATTCACATACAGTGGAATAAGAACTAATGGAGCAACCAGTGCATGTAGGAGATCAGGATCTTCATTCTATGCAGAAATGAAATGGCTCCTGTCAAACACAGATAATGCTGCATTCCCGCAGATGACTAAGTCATATAAAAATACAAGAAAAAGCCCAGCTATAATAGTATGGGGGATCCATCATTCCGTTTCAACTGCAGAGCAAACCAAGCTATATGGGAGTGGAAACAAACTGGTGACAGTTGGGAGTTCTAATTATCAGCAATCTTTCGTACCTAGTCCAGGAGCGAGACCACAAGTTAATGGTCTATCTGGAAGAATTGACTTTCATTGGCTAATGCTAAATCCCAATGATACAGTCACTTTCAGTTTCAATGGGGCTTTCATAGCTCCAGACCGTGCAAGCTTCCTGAGAGGAAAATCTATGGGAATCCAGAGTGGAGTACAGGTTGATGCCAATTGTGAAGGGGACTGCTATCATAGTGGGGGGACAATAATAAGTAACTTGCCATTTCAGAACATAGATAGCAGGGCAGTTGGAAAATGTCCGAGATATGTTAAGCAAAGGAGTCTGCTGCTGGCAACAGGGATGAAGAATGTTCCTGAGATTCCAAAGGGAA------------GAGGCCTATTTGGTGCTATAGCGGGTTTCATTGAAAATGGATGGGAAGGCCTAATTGATGGTTGGTATGGTTTCAGACACCAGAATGCACAGGGAGAGGGAACTGCTGCAGATTACAAAAGCACTCAATCGGCAATTGATCAAATAACAGGGAAATTAAACCGGCTTATAGCAAAAACCAACCAACAATTTGAGTTGATAGACAATGAATTCAATGAGGTAGAGAAGCAAATCGGTAATGTGATAAATTGGACCAGAGATTCTATAACAGAAGTGTGGTCATACAATGCTGAACTCTTGGTAGCAATGGAGAACCAGCATACAATTGATCTGGCTGATTCAGAAATGGACAAACTGTACGAACGAGTGAAAAGACAGCTGAGAGAGAATGCTGAAGAAGATGGCACTGGTTGCTTTGAAATATTTCACAAGTGTGATGATGACTGTATGGCCAGTATTAGAAATAACACCTATGATCACAGAAAATACAGGGAAGAGGCAATGCAAAATAGAATACAGATTGACCCAGTCAAACTAAGCAGCGGCTACAAAGATGTGATACTTTGGTTTAGCTTCGGGGCATCATGTTTCATACTTCTAGCCATTGTAATGGGCCTTGTCTTCATATGTGTAAAGAATGGAAACATGCGGTGCACTATTTGTATATAAATGAATCCAAATCAGAAGATTCTATGCACTTCAGCCACTGCTATCACAATAGGCGCAATCGCAGTACTCATTGGAATAGCAAACCTAGGATTGAACATAGGACTGCATCTAAAACCGGGCTGCAATTGCTCACACTCACAACCTGAAACAACCAACACAAGCCAAACAATAATAAACAACTATTATAATGAAACAAACATCACCAACATCCAAATGGAAGAAAGAACAAGCAGGAATTTCAATAACTTAACTAAAGGGCTCTGTACTATAAATTCATGGCACATATATGGGAAAGACAATGCAGTAAGAATTGGAGAAAGCTCGGATATTTTAGTCACAAGAGAACCCTATGTTTCATGCGACCCAGATGAATGCAGGTTCTATGCTCTCAGCCAAGGAACAACAATCAGAGGGAAACACTCAAACGGAACAATACACGATAGGTCCCAGTATCGCGCCCTGATAAGCTGGCCACTATCATCACCGCCCACAGTGTACAACAGCAGGGTGGAATGCATTGGGTGGTCAAGTACTAGTTGCCATGATGGCAAATCCAGGATGTCAATATGTATATCAGGACCAAACAACAATGCATCTGCAGTAGTATGGTACAACAGAAGGCCTGTTGCAGAAATTAACACATGGGCCCGAAACATACTAAGAACACAGGAATCTGAATGTGTATGCCACAACGGCGTATGCCCAGTAGTGTTCACCGATGGGCCTGCCACTGGACCTGCAGAAACAAGAATATACTATTTTAAAGAGGGGAAAATATTGAAATGGGAGTCTCTGACTGGAACTGCTAAGCATATTGAAGAATGCTCATGTTACGGGGAACGAACAGGGATTACCTGCACATGCAGGGACAATTGGCAGGGCTCAAATAGACCAGTGATTCAGATAGACCCAATAGCAATGACACACACTAGTCAATATATATGCAGTCCTGTTCTTACAGACAGTCCCCGACCGAATGACCCAAATATAGGTAAGTGTAATGACCCTTATCCAGGTAATAATAACAATGGAGTCAAGGGATTTTCATACCTGGATGGGGCTAACACTTGGCTAGGGAGGACAATAAGCACAGCCTCGAGGTCTGGATACGAGATGTTAAAAGTGCCAAATGCATTGACAGATGATAGATCAAAGCCCATTCAAGGTCAGACAATTGTATTAAACGCTGACTGGAGTGGTTACAGTGGGTCTTTCATGGACTATTGGGCGGAAGGGGACTGCTATCGAGCGTGTTTTTATGTGGAGTTGATACGTGGAAGACCCAAGGAGGATAAAGTGTGGTGGACCAGCAATAGTATAGTATCGATGTGTTCCAGTACAGAATTCCTGGGACAATGGAACTGGCCTGATGGGGCTAAAATAGAGTACTTCCTCTAA
>A/chicken/Fujian/S4518/2015
ATGGACACTCAAATCCTGGTATTCGCTCTGATTGCGATCATTCCAACAAATGCAGACAAAATCTGCCTCGGACATCATGCCGTGTCAAACGGAACCAAAGTAAACACATTAACTGAAAGAGGAGTGGAAGTCGTCAATGCAACTGAAACAGTGGAACGAACAAACATCCCCAGGATCTGCTCAAAAGGGAAAAGGACAGTTGACCTCGGTCAATGTGGACTCCTGGGGACAATCACTGGACCACCTCAATGTGACCAATTCCTAGAATTTTCGGCCGATTTAATTATTGAGAGGCGAGAAGGAAGTGATGTCTGTTATCCTGGGAAATTCGTGAATGAAGAAGCTCTGAGGCAAATTCTCAGAGAATCAGGCGGAATTGAAAAGGAAGCAATGGGATTCACATACAATGGAATAAGAACTAATGGGGTAACCAGTGCATGTAGGAGATCAGGATCTTCATTCTATGCAGAAATGAAATGGCTCCTGTCAAACACAGATAATGCTGCATTCCCACAGATGACTAAGTCATATAAAAATACAAGAAAAAGCCCAGCTATAATAGTATGGGGTATCCATCATTCCGTTTCAACTGCAGAGCAAACCAAGCTATATGGGAGTGGAAACAAACTGGTGACAGTTGGGAGTTCTAATTATCAACAATCTTTCGTACCGAGTCCAGGAGCGAGACCACAAGTTAATGGTCTATCTGGAAGAATTGACTTTCATTGGCTAATGCTGAATCCCAATGATACAGTCACTTTCAGTTTCAATGGGGCTTTCATAGCTCCAGACCGTGCAAGCTTCCTGAGAGGAAAATCTATGGGAATCCAGAGTGGAGTACAGGTTGATGCCAATTGTGACGGGGACTGCTATCATAGTGGAGGGACAATAATAAGTAACTTGCCATTTCAGAACATAGATAGCAGAGCAGTTGGAAAATGCCCGAGATATGTTAAGCAAAGGAGTCTGCTGCTGGCAACAGGGATGAAGAATGTTCCTGAGATTCCAAAGGGAA------------GAGGCCTATTTGGTGCTATAGCGGGTTTCATTGAAAATGGATGGGAAGGCCTAATTGATGGTTGGTATGGTTTCAGACACCAGAATGCACAGGGAGAGGGAACTGCTGCAGATTACAAAAGCACTCAATCGGCAATTGATCAAATAACAGGGAAATTAAATCGGCTTATAGCAAAAACCAACCAACAATTTGAGTTGATAGACAATGAATTCAATGAGGTAGAGAAGCAAATCGGTAATGTGATAAATTGGACCAGAGATTCTATAACAGAAGTGTGGTCATACAATGCTGAACTCTTGGTAGCAATGGAGAACCAGCATACAATTGATCTGGCTGATTCAGAAATGGACAAACTGTACGAACGAGTGAAAAGACAGCTGAGAGAGAATGCTGAAGAAGATGGCACTGGCTGCTTTGAAATATTTCACAAGTGTGATGATGACTGTATGGCCAGTATTAGAAATAACACCTATGATCACAGAAAATACAGGGAAGAGGCAATGCAAAATAGAATACAGATTGACCCAGTCAAACTAAGCAGCGGCTACAAAGATGTGATACTTTGGTTTAGCTTCGGGGCATCATGTTTCATACTTCTAGCCATTGTAATGGGCCTTGTCTTCATATGTGTAAAGAATGGAAACATGCGGTGCACTATTTGTATATAAATGAATCCAAATCAGAAGATTCTATGCACTTCAGCCACTGCTATCACAATAGGCGCAATCGCAGCACTCATTGGGATAGCAAACCTAGGATTGAACATAGGACTGCATCTAAAACCGGGCTGCAATTGCTCACGCTCACAACCTGAAACAACCAACACAAGCCAAACAATAATAAACAACTATTATAATGAAACAAACATCACCAACATCCAAATAGAAGAAAGAACAAGCAGGAATTTCAATAACTTAACTAAAGGGCTCTGTACTATAAATTCATGGCACATATATGGGAAAGACAATGCAGTAAGAATTGGAGAAAGCTCGGATGTTTTAGTCACAAGAGAACCCTATGTTTCATGCGACCCAGATGAGTGCAGGTTCTATGCTCTCAGCCAGGGAACAACAATCAGAGGGAAACACTCAAACGGAACAATACACGATAGGTCCCAGTATCGCGCCCTGATAAGCTGGCCACTATCATCACCGCCCACAGTGTACAACAGCAGGGTGGAATGCATTGGGTGGTCAAGTACTAGTTGCCATGATGGCAAATCCAGGATGTCAATATGTATATCAGGACCAAACAACAATGCATCTGCAGTAGTATGGTACAACAGAAGGCCTGTTGCAGAAATTAACACATGGGCCCGAAACATACTAAGAACACAGGAATCTGAATGTGTATGCCACGACGGCGTATGCCCAGTAGTGTTCACCGATGGGCCTGCCACTGGACCTGCAGACACAAGAATATACTATTTTAAAGAGGGGAAAATATTGAAATGGGAGTCTCTGACTGGAACTGCCAAGCATATTGAAGAATGCTCATGTTACGGGGAACGAACAGGGATTACCTGCACATGCAGGGACAATTGGCAGGGCTCAAATAGACCAGTGATTCAGATAGACCCAGTAGCAATGACACACACCAGTCAATATATATGCAGTCCTGTTCTTACAGACAGTCCCCGACCGAATGACCCAAACATAGGTAAGTGTAATGACCCTTATCCAGGTAATAATAACAATGGAGTCAAGGGATTCTCATACCTGGATGGGGCTAACACTTGGCTAGGGAGGACAATAAGCACAGCCTCGAGGTCTGGATACGAGATGTTAAAAGTGCCAAATGCATTGACAGATGATAGATCAAAACCCATTCAAGGTCAGACAATTGTATTAAACGCTGACTGGAGTGGCTACAGTGGGTCTTTCATGGACTACTGGGCTGAAGGGGACTGCTATCGAGCGTGTTTTTATGTGGAGTTGATACGTGGAAGACCCAAGGAGGATAAAGTGTGGTGGACCAGCAATAGTATCGTATCGATGTGTTCCAGTACAGAATTCCTGGGACAATGGAACTGGCCTGACGGGGCTAAAATAGAGTACTTCCTCTAA
>A/chicken/Fujian/SD005/2015
ATGAACACTCAAATCCTGGTATTCGCTCTGATTGCGATCATTCCAACAAATGCAGACAAAATCTGCCTCGGACATCATGCCGTGTCAAACGGAACCAAGGTAAACACATTAACTGAAAGAGGAGTGGAAGTCGTCAATGCAACTGAAACAGTGGAACGAACAAACATCCCCAGGATCTGCTCAAAAGGGAAAAGGACAGTTGACCTCGGTCAATGTGGACTCCTGGGGACAATCACAGGCCCACCTCAATGTGACCAATTCCTAGAATTTTCGGCCGATTTAATTATTGAGAGGCGAGAAGGAAGTGATGTCTGTTATCCTGGGAAATTCGTGAATGAAGAAGCTCTGAGGCAAATTCTCAGAGAATCAGGTGGAATTGACAAGGAAGCAATGGGATTCACATACAGTGGAATAAGAACTAATGGAGCAACCAGTGCATGTAGGAGATCAGGATCTTCATTCTATGCAGAAATGAAATGGCTCCTGTCAAACACAGATAATGCTGCATTCCCGCAGATGACCAAGTCATATAAAAATACAAGAAAAAGCCCAGCTATAATAGTATGGGGGATCCATCATTCCGTTTCAACTGCAGAGCAAACCAAGCTATATGGGAGTGGAAACAAACTGGTGACAGTTGGGAGTTCTAATTATCAGCAATCTTTCGTACCTAGTCCAGGGGCGAGACCACAAGTTAATGGTCTATCTGGAAGAATTGACTTTCATTGGCTAATGCTAAATCCCAATGATACAGTCACTTTCAGTTTCAATGGGGCTTTCATAGCTCCAGACCGTGCAAGCTTCCTGAGAGGAAAATCTATGGGAATCCAGAGTGGAGTACAGGTTGATGCCAATTGTGAAGGGGACTGCTATCATAGTGGGGGGACAATAATAAGTAACTTGCCATTTCAGAACATAGATAGCAGGGCAGTTGGAAAATGTCCGAGATATGTTAAGCAAAGGAGTCTGCTGCTGGCAACAGGGATGAAGAATGTTCCTGAGATTCCAAAGGGAA------------GAGGCCTATTTGGTGCTATAGCGGGTTTCATTGAAAATGGATGGGAAGGCCTAATTGATGGTTGGTATGGTTTCAGGCACCAGAATGCACAGGGAGAGGGAACTGCTGCAGATTACAAAAGCACTCAATCGGCAATTGATCAAATAACAGGGAAATTAAACCGGCTTATAGCAAAAACCAACCAACAATTTGAGTTGATAGACAATGAATTCAATGAGGTAGAGAAGCAAATCGGTAATGTGATAAATTGGACCAGAGATTCTATAACAGAAGTGTGGTCATACAATGCTGAACTCTTGGTAGCAATGGAGAACCAGCATACAATTGATCTGGCTGATTCAGAAATGGACAAACTGTACGAACGAGTAAAAAGACAGCTGAGAGAGAATGCTGAAGAAGATGGCACTGGTTGCTTTGAAATATTTCACAAGTGTGATGATGACTGTATGGCCAGTATTAGAAATAACACCTATGATCACAGAAAATACAGGGAAGAGGCAATGCAAAATAGAATACAGATTGACCCAGTCAAACTAAGCAGCGGCTACAAAGATGTGATACTTTGGTTTAGCTTCGGGGCATCATGTTTCATACTTCTAGCCATTGTAATGGGCCTTGTCTTCATATGTGTAAAAAATGGAAACATGCGGTGCACTATTTGTATATAAATGAATCCAAATCAGAAGATTCTATGCACTTCAGCCACTGCTATCACAATAGGCGCAATCGCAGTACTCATTGGAATAGCAAACCTAGGATTGAACATAGGACTGCATCTAAAACCGGGCTGCAATTGCTCACACTCACAACCTGAAACAACCAACACAAGCCAAACAATAATAAACAACTATTATAATGAAACAAACATCACCAACATCCAAATGGAAGAAAGAACAAGCAGGAATTTCAATAACTTAACTAAAAGGCTCTGTACTATAAATTCATGGCACATATATGGGAAAGACAATGCAGTAAGAATTGGAGAAAGCTCGGATGTTTTAGTCACAAGAGAACCCTATGTTTCATGCGACCCAGATGAATGCAGGTTCTATGCCCTCAGCCAAGGAACAACAATCAGAGGGAAACACTCAAACGGAACAATACACGATAGGTCCCAGTATCGCGCCCTGATAAGCTGGCCACTATCATCACCGCCCACAGTGTACAACAGTAGGGTGGAATGCATTGGGTGGTCAAGTACTAGTTGCCATGATGGCAAATCCAGGATGTCAATATGTATATCAGGACCAAACAACAATGCATCTGCAGTAGTATGGTACAACAGAAGGCCTGTTGCAGAAATTAACACATGGGCCCGAAACATACTAAGAACACAGGAATCTGAATGTGTATGCCACAACGGCGTATGCCCAGTAGTGTTCACCGATGGGCCTGCCACTGGACCTGCAGACACAAGAATATACTATTTTAAAGAGGGGAAAATATTGAAATGGGAGTCTCTGACTGGAACTGCTAAGCATATTGAAGAATGCTCATGTTACGGGGAACGAACAGGGATTACCTGCACATGCAGGGACAATTGGCAGGGCTCAAATAGACCAGTGATTCAGATAGACCCAGTAGCAATGACACACACTAGTCAATATATATGCAGTCCTGTTCTTACAGACAGTCCCCGACCGAATGACCCAAATATAGGTAAGTGTAATGACCCTTATCCAGGTAATAATAACAATGGAGTCAAGGGATTCTCATACCTGGATGGGGCTAACACTTGGCTAGGGAGGACAATAAGCACAGCCTCGAGGTCTGGATACGAGATGTTAAAAGTGCCAAATGCATTGACAGATGATAGATCAAAGCCCATTCAAGGTCAGACAATTGTATTAAACGCTGACTGGAGTGGTTACAGTGGGTCTTTCATGGACTATTGGGCTGAAGGGGACTGCTATCGAGCGTGTTTTTATGTGGAGTTGATACGTGGAAGACCCAAGGAGGATAAAGTGTGGTGGACCAGCAATAGTATAGTATCGATGTGTTCCAGTACAGAATTCCTGGGACAATGGAACTGGCCTGATGGGGCTAAAATAGAGTACTTCCTCTAA
>A/chicken/Ganzhou/GZ79/2016
ATGAACACTCAAATCCTGGTATTCGCTCTGATTGCGATCATTCCAACAAATGCAGACAAAATCTGCCTCGGACATCATGCCGTGTCAAACGGAACCAAAGTAAACACATTAACTGAAAGAGGAGTGGAAGTCGTCAATGCAACTGAAACAGTGGAACGAACAAACATCCCCAGGATCTGCTCAAAAGGGAAAAGGACAGTTGACCTCGGTCAATGTGGACTCCTGGGGACAATCACTGGACCACCTCAATGTGACCAATTCCTAGAATTTTCAGCCGATTTAATTATTGAGAGGCGAGAAGGAAGTGATGTCTGTTATCCTGGGAAATTCGTGAATGAGGAAGCTCTGAGGCAAATTCTCAGAGAATCAGGCGGAATTGACAAGGAAGCAATGGGATTCACATACAGTGGAATAAGAACTAATGGAGCAACCAGTGCATGTAGGAGATCAGGATCTTCATTCTATGCAGAAATGAAATGGCTCCTGTCAAACACAGATAATGCTGCATTCCCGCAGATGACTAAGTCATATAAAAATACAAGAAAAAGCCCAGCTCTAATAGTATGGGGGATCCATCATTCCGTATCAACTGCAGAGCAAACCAAGCTATATGGGAGTGGAAACAAACTGGTGACAGTTGGGAGTTCTAATTATCAACAATCTTTTGTACCGAGTCCAGGAGCGAGACCACAAGTTAATGGTCTATCTGGAAGAATTGACTTTCATTGGCTAATGCTAAATCCCAATGATACAGTCACTTTCAGTTTCAATGGGGCTTTCATAGCTCCAGACCGTGCAAGCTTCCTGAGAGGAAAATCTATGGGAATCCAGAGTGGAGTACAGGTTGATGCCAATTGTGAAGGGGACTGCTATCATAGTGGAGGGACAATAATAAGTAACTTGCCATTTCAGAACATAGATAGCAGGGCAGTTGGAAAATGTCCGAGATATGTTAAGCAGAGGAGTCTGCTGCTAGCAACAGGGATGAAGAATGTTCCTGAGATTCCAAAGGGAA------------GAGGCCTATTTGGTGCTATAGCGGGTTTCATTGAAAATGGATGGGAAGGCCTAATTGATGGTTGGTATGGTTTCAGACACCAGAATGCACAGGGAGAGGGAACTGCTGCAGATTACAAAAGCACTCAATCGGCAATTGATCAAATAACAGGGAAATTAAACCGGCTTATAGCAAAAACCAACCAACAATTTGAGTTGATAGACAATGAATTCAATGAGGTAGAGAAGCAAATCGGTAATGTGATAAATTGGACCAGAGATTCTATAACAGAAGTGTGGTCATACAATGCTGAACTCTTGATAGCAATGGAGAACCAGCATACAATTGATCTGGCTGATTCAGAAATGGACAAACTGTAYGAACGAGTGAAAAGACAGCTGAGAGAGAATGCTGAAGAGGATGGCACTGGTTGCTTTGAAATATTTCACAAGTGTGATGATGACTGTATGGCCAGTATTAGAAACAACACCTATGATCACAGAAAATACAGGGAAGAGGCAATGCAAAATAGAATACAGATTGACCCAGTCAAGCTAAGCAGCGGCTACAAAGATGTGATACTTTGGTTTAGCTTCGGGGCATCATGTTTCATACTTCTAGCCATTGTAATGGGCCTTGTCTTCATATGTGTGAAGAATGGAAACATGCGGTGCACTATTTGTATATAAATGAATCCAAATCAGAAGATTCTATGCACTTCAGCCACTGCTATCACAATAGGCGCAATCGCAGTACTCATTGGAATAGCAAACCTAGGATTGAACATAGGACTGCATTTAAAACCGGGCTGCAATTGCTCACACTCACAACCTGAAACAACCAACACAAGCCAAACAATAATAAACAACTATTATAATGAAACAAACATCACCAACATCCAAATAGAAGAAAGAACAAGCAGGAATTTCAATAACTTAACTAAAGGGCTCTGTACTATAAATTCATGGCACATATATGGGAAAGACAATGCAGTAAGAATTGGAGAAAGCTCGGATGTTTTAGTCACAAGAGAACCCTATGTTTCATGCGACCCAGATGAATGCAGGTTCTATGCTCTCAGCCAAGGAACAACAATCAGAGGGAAACACTCAAACGGAACAATACACGATAGGTCCCAGTATCGCGCCCTGATAAGCTGGCCACTATCATCACCGCCCACAGTGCACAACAGCAGGGTGGAATGCATTGGGTGGTCAAGTACTAGTTGCCATGATGGTAAATCCAGGATGTCAATATGTATATCAGGACCAAACAACAATGCATCTGCAGTAGTATGGTACAACAGAAGGCCTGTTGCAGAAATTAACACATGGGCCCGAAACATACTAAGAACACAGGAATCTGAATGTGTATGCCACAACGGCGTATGCCCAGTAGTGTTCACCGATGGGCCTGCCACTGGACCTGCAGACACAAGAATATACTATTTTAAAGAGGGGAAAATATTGAAATGGGAGTCTCTGACTGGAACTGCTAAGCATATTGAAGAATGCTCATGTTACGGGGAACGAACAGGGATTACCTGCACATGCAGGGACAATTGGCAGGGCTCAAATAGACCAGTGGTTCAGATAGACCCAGTAGCAATGACACACACTAGTCAATATATATGCAGTCCTGTTCTTACAGACAGTCCCCGACCGAATGACCCAAATATAGGCAAGTGTAATGACCCTTATCCAGGTAACAATAACAATGGAGTCAAGGGATTCTCATACCTGGATGGGGCTAACACTTGGCTAGGGAGGACAATAAGTACAGCCTCGAGGTCTGGATACGAGATGTTAAAAGTGCCAAATGCATTGACAGATGATAGATCAAAGCCCATTCAAGGTCAGACAATTGTATTAAACGCTGACTGGAGTGGTTACAGTGGGTCCTTCATGGACTATTGGGCTGAAGGGGACTGCTATCGAGCGTGTTTTTATGTGGAGTTGATACGTGGAAGACCCAAGGAGGATAAAGTGTGGTGGACCAGCAATAGTATAGTATCGATGTGTTCCAGTACAGAATTCCTGGGACAATGGAACTGGCCTGATGGGGCTAAAATAGAGTACTTCCTCTAA
>A/chicken/Guangdong/3135/2013
ATGAACACTCAAATCCTGGTATTCGCTCTGATTGCGATCATTCCAACAAATGCAGACAAAATCTGCCTCGGACATCATGCCGTGTCAAACGGAACCAAAGTAAACACATTAACTGAAAGAGGAGTGGAAGTCGTCAATGCAACTGAAACAGTGGAACGAACAAACATCCCCAGGATCTGCTCAAAAGGGAAAAAGACAGTTGACCTCGGTCAATGTGGACTCCTGGGGACAATCACTGGACCACCTCAATGTGACCAATTCCTAGAATTTTCAGCCGATTTAATTATTGAGAGGCGAGAAGGAAGTGATGTCTGTTATCCTGGGAAATTCGTGAATGAAGAAGCTCTGAGGCAAATTCTCAGAGAATCAGGCGGAATTGACAAGGAAGCAATGGGATTCACATACAGTGGAATAAGAACTAATGGAGCAACCAGTGCATGTAGGAGATCAGGATCTTCATTCTATGCAGAAATGAAATGGCTCCTGTCAAACACAGATAATGCTGCATTCCCGCAGATGACTAAGTCATATAAAAATACAAGAAAAAGCCCAGCTCTAATAGTATGGGGGATCCATCATTCCGTATCAACTGCAGAGCAAACCAAGCTATATGGGAGTGGAAACAAACTGGTGACAGTTGGGAGTTCTAATTATCAACAATCTTTTGTACCGAGTCCAGGAGCGAGACCACAAGTTAATGGTCTATCTGGAAGAATTGACTTTCATTGGCTAATGCTAAATCCCAATGATACAGTCACTTTCAGTTTCAATGGGGCTTTCATAGCTCCAGACCGTGCAAGCTTCCTGAGAGGAAAATCTATGGGAATCCAGAGTGGAGTACAGGTTGATGCCAATTGTGAAGGGGACTGCTATCATAGTGGAGGGACAATAATAAGTAACTTGCCATTTCAGAACATAGATAGCAGGGCAGTTGGAAAATGTCCGAGATATGTTAAGCAAAGGAGTCTGCTGCTAGCAACAGGGATGAAGAATGTTCCTGAGATTCCAAAGGGAA------------GAGGCCTATTTGGTGCTATAGCGGGTTTCATTGAAAATGGATGGGAAGGCCTAATTGATGGTTGGTATGGTTTCAGACACCAGAATGCACAGGGAGAGGGAACTGCTGCAGATTACAAAAGCACTCAATCGGCAATTGATCAAATAACAGGAAAATTAAACCGGCTTATAGAAAAAACCAACCAACAATTTGAGTTGATAGACAATGAATTCAATGAGGTAGAGAAGCAAATCGGTAATGTGATAAATTGGACCAGAGATTCTATAACAGAAGTGTGGTCATACAATGCTGAACTCTTGGTAGCAATGGAGAACCAGCATACAATTGATCTGGCTGATTCAGAAATGGACAAACTGTACGAACGAGTGAAAAGACAGCTGAGAGAGAATGCTGAAGAAGATGGCACTGGTTGCTTTGAAATATTTCACAAGTGTGATGATGACTGTATGGCCAGTATTAGAAATAACACCTATGATCACAGCAAATACAGGGAAGAGGCAATGCAAAATAGAATACAGATTGACCCAGTCAAACTAAGCAGCGGCTACAAAGATGTGATACTTTGGTTTAGCTTCGGGGCATCATGTTTCATACTTCTAGCCATTGTAATGGGCCTTGTCTTCATATGTGTAAAGAATGGAAACATGCGGTGCACTATTTGTATATAAATGAATCCAAATCAGAAGATTCTATGCACTTCAGCCACTGCCACCATAATAGGCGCAATCGCAGTACTCATTGGAATAGCAAACCTAGGATTGAACATAGGACTGCATCTAAAACCGGGCTGCAATTGCTCACACTCACAACCTGAAACAACCAACACAAGCCAAACAATAATAAACAACTATTATAATGAAACAAACATCACCAACATCCAAATGGAAGAGAGAACAAGCAGGAATTTCAATAACTTAACTAAAGGGCTCTGTACTATAAATTCATGGCACATATATGGGAAAGACAATGCAGTAAGAATTGGAGAGAGCTCGGATGTTTTAGTCACAAGAGAACCCTATGTTTCATGCGACCCAGATGAATGCAGGTTCTATGCTCTCAGCCAAGGAACAACAATCAGAGGGAAACACTCAAACGGAACAATACACGATAGGTCCCAGTATCGCGCCCTGATAAGCTGGCCACTATCATCACCGCCCACAGTGTACAACAGCAGGGTGGAATGCATTGGGTGGTCAAGTACTAGTTGCCATGATGGCAAATCCAGGATGTCAATATGTATATCAGGACCAAACAACAATGCATCTGCAGTAGTATGGTACAACAGAAGGCCTGTTGCAGAAATTAACACATGGGCCCGAAACATACTAAGAACACAGGAATCTGAATGTGTATGCCACAACGGCGTATGCCCAGTAGTGTTCACCGATGGGTCTGCCACTGGACCTGCAGACACAAGAATATACTATTTTAAAGAGGGGAAAATATTGAAATGGGAGTCTCTGACTGGAACTGCTAAGCATATTGAAGAATGCTCATGTTACGGGGAACGAACAGGAATTACCTGCACATGCAGGGACAATTGGCAGGGCTCAAATAGACCAGTGATTCAGATAGACCCAGTAGCAATGACACACACTAGTCAATATATATGCAGTCCTGTTCTTACAGACAATCCCCGACCGAATGACCCAAATATAGGTAAGTGTAATGACCCTTATCCAGGTAATAATAACAATGGAGTCAAGGGATTCTCATACCTGGATGGGGCTAACACTTGGCTAGGGAGGACAATAAGCACAGCCTCGAGGTCTGGATACGAGATGTTAAAAGTGCCAAATGCATTGACAGATGATAGATCAAAGCCCATTCAAGGTCAGACAATTGTATTAACCGCTGACTGGAGTGGTTACAGTGGATCTTTCATGGACTATTGGGCTGAAGGGGACTGCTATCGAGCGTGTTTTTATGTGGAGTTGATACGTGGAAGACCCAAGGAGGATAAAGTGTGGTGGACCAGCAATAGTATAGTATCGATGTGTTCCAGTACAGAATTCCTGGGACAATGGAACTGGCCTGATGGGGCTAAAATAGAGTACTTCCTCTAA
>A/chicken/Guangdong/3640/2013
ATGAACACTCAAATCCTGGTATTCGCTCTGATTGCGATCATTCCAACAAATGCAGACAAAATCTGCCTCGGACATCATGCCGTGTCAAACGGAACCAAAGTAAACACATTAACTGAAAGAGGAGTGGAAGTCGTCAATGCAACTGAAACAGTGGAACGAACAAACATCCCCAGGATCTGCTCAAAAGGGAAAAAGACAGTTGACCTCGGTCAATGTGGACTCCTGGGGACAATCACTGGACCACCTCAATGTGACCAATTCCTAGAATTTTCAGCCGATTTAATTATTGAGAGGCGAGAAGGAAGTGATGTCTGTTATCCTGGGAAATTCGTGAATGAAGAAGCTCTGAGGCAAATTCTCAGAGAATCAGGCGGAATTGACAAGGAAGCAATGGGATTCACATACAGTGGAATAAGAACTAATGGAGCAACCAGTGCATGTAGGAGATCAGGATCTTCATTCTATGCAGAAATGAAATGGCTCCTGTCAAACACAGATAATGCTGCATTCCCGCAGATGACTAAGTCATATAAAAATACAAGAAAAAGCCCAGCTCTAATAGTATGGGGGATCCATCATTCCGTATCAACTGCAGAGCAAACCAAGCTATATGGGAGTGGAAACAAACTGGTGACAGTTGGGAGTTCTAATTATCAACAATCTTTTGTACCGAGTCCAGGAGCGAGACCACAAGTTAATGGTCTATCTGGAAGAATTGACTTTCATTGGCTAATGCTAAATCCCAATGATACAGTCACTTTCAGTTTCAATGGGGCTTTCATAGCTCCAGACCGTGCAAGCTTCCTGAGAGGAAAATCTATGGGAATCCAGAGTGGAGTACAGGTTGATGCCAATTGTGAAGGGGACTGCTATCATAGTGGAGGGACAATAATAAGTAACTTGCCATTTCAGAACATAGATAGCAGGGCAGTTGGAAAATGTCCGAGATATGTTAAGCAAAGGAGTCTGCTGCTAGCAACAGGGATGAAGAATGTTCCTGAGATTCCAAAGGGAA------------GAGGCCTATTTGGTGCTATAGCGGGTTTCATTGAAAATGGATGGGAAGGCCTAATTGATGGTTGGTATGGTTTCAGACACCAGAATGCACAGGGAGAGGGAACTGCTGCAGATTACAAAAGCACTCAATCGGCAATTGATCAAATAACAGGAAAATTAAACCGGCTTATAGAAAAAACCAACCAACAATTTGAGTTGATAGACAATGAATTCAATGAGGTAGAGAAGCAAATCGGTAATGTGATAAATTGGACCAGAGATTCTATAACAGAAGTGTGGTCATACAATGCTGAACTCTTGGTAGCAATGGAGAACCAGCATACAATTGATCTGGCTGATTCAGAAATGGACAAACTGTACGAACGAGTGAAAAGACAGCTGAGAGAGAATGCTGAAGAAGATGGCACTGGTTGCTTTGAAATATTTCACAAGTGTGATGATGACTGTATGGCCAGTATTAGAAATAACACCTATGATCACAGCAAATACAGGGAAGAGGCAATGCAAAATAGAATACAGATTGACCCAGTCAAATTAAGCAGCGGCTACAAAGATGTGATACTTTGGTTTAGCTTCGGGGCATCATGTTTCATACTTCTAGCCATTGTAATGGGCCTTGTCTTCATATGTGTAAAGAATGGAAACATGCGGTGCACTATTTGTATATAAATGAATCCAAACCAGAAGATTCTATGCACTTCAGCCACTGCTATCATAATAGGCGCAATCGCAGTACTCATTGGAATAGCAAACCTAGGATTGAACATAGGACTGCATCTAAAACCGGGCTGCAATTGCTCACACTCACAACCTGAAACAACCAACACAAGCCAAACAATAATAAACAACTATTATAATGAAACAAACATCACCAACATCCAAATGGAAGAGAGAACAAGCAGGAATTTCAATAACTTAACTAAAGGGCTCTGTACTATAAATTCATGGCACATATATGGGAAAGACAATGCAGTAAGAATTGGAGAGAGCTCGGATGTTTTAGTCACAAGAGAACCCTATGTTTCATGCGACCCAGATGAATGCAGGTTCTATGCTCTCAGCCAAGGAACAACAATCAGAGGGAAACACTCAAACGGAACAATACACGATAGGTCCCAGTATCGCGCCCTGATAAGCTGGCCACTATCATCACCGCCCACAGTGTACAACAGCAGGGTGGAATGCATTGGGTGGTCAAGTACTAGTTGCCATGATGGCAAATCCAGGATGTCAATATGTATATCAGGACCAAACAACAATGCATCTGCAGTAGTATGGTACAACAGAAGGCCTGTTGCAGAAATTAACACATGGGCCCGAAACATACTAAGAACACAGGAATCTGAATGTGTATGCCACAACGGCGTATGCCCAGTAGTGTTCACCGATGGGTCTGCCACTGGACCTGCAGACACAAGAATATACTATTTTAAAGAGGGGAAAATATTGAAATGGGAGTCTCTGACTGGAACTGCTAAGCATATTGAAGAATGCTCATGTTACGGGGAACGAACAGGAATTACCTGCACATGCAGGGACAATTGGCAGGGCTCAAATAGACCAGTGATTCAGATAGACCCAGTAGCAATGACACACACTAGTCAATATATATGCAGTCCTGTTCTTACAGACAATCCCCGACCGAATGACCCAAATATAGGTAAGTGTAATGACCCTTATCCAGGTAATAATAACAATGGAGTCAAGGGATTCTCATACCTGGATGGGGCTAACACTTGGCTAGGGAGGACAATAAGCACAGCCTCGAGGTCTGGATACGAGATGTTAAAAGTGCCAAATGCATTGACAGATGATAGATCAAAGCCCATTCAAGGTCAGACAATTGTATTAAACGCTGACTGGAGTGGTTACAGTGGATCTTTCATGGACTATTGGGCTGAAGGGGACTGCTATCGAGCGTGTTTTTATGTGGAGTTGATACGTGGAAGACCCAAGGAGGATAAAGTGTGGTGGACCAGCAATAGTATAGTATCGATGTGTTCCAGTACAGAATTCCTGGGACAATGGAACTGGCCTGATGGGGCTAAAATAGAGTACTTCCTCTAA
>A/Chicken/Guangdong/CZ145/2015
ATGAACACTCAAATCCTGGTATTCGCTCTGATTGCGATCATTCCAACAAATGCAGATAAAATCTGCCTCGGACATCATGCCGTGTCAAACGGAACCAAAGTAAACACATTAACTGAAAGAGGAGTGGAAGTCGTCAATGCAACTGAAACAGTGGAACGAACAAACATCCCCAGGATCTGCTCAAAAGGGAAAAGGACAGTTGACCTCGGTCAATGTGGACTCCTGGGGACAATCACTGGACCACCTCAATGTGACCAATTCCTAGAATTTTCGGCCGATTTAATTATTGAGAGGCGAGAAGGAAGTGATGTCTGTTATCCTGGGAAATTCGTGAATGAAGAAGCTCTGAGGCAAATTCTCAGAGAATCAGGCGGAATTGACAAGGAAGCAATGGGATTCACATACAATGGAATAAGAACTAATGGAGCAACCAGTGCATGTAGGAGATCAGGATCTTCATTCTATGCAGAAATGAAATGGCTCCTGTCAAACACAGATAATGCTGCATTCCCGCAGATGACTAAGTCATATAAAAATACAAGAAAAAGCCCAGCTATAATAGTATGGGGGATCCATCATTCCGTTTCAACTGCAGAGCAAACCAAGCTATATGGGAGTGGAAACAAACTGGTGACAGTTGGGAGTTCTAATTATCAACAATCTTTCGTACCGAGTCCAGGAGCGAGACCACAAGTTAATGGTCTATCTGGAAGAATTGACTTCCATTGGCTAATGCTAAATCCCAATGATACAGTCACCTTCAGTTTCAATGGGGCTTTCATAGCTCCAGACCGTGCAAGCTTCCTGAGAGGAAAATCTATGGGAGTCCAGAGTGGAGTACAGGTTGATGCCAATTGTGAAGGGGACTGCTATCATAGTGGAGGGACAATAATAAGTAACTTGCCATTTCAGAACGTAGATAGCAGGGCAGTTGGAAAATGTCCGAGATATGTTAAGCAAAGGAGTCTTCTGCTGGCAACAGGGATGAAGAATGTTCCTGAGATTCCAAAGGGAA------------GAGGCCTATTTGGTGCTATAGCGGGTTTCATTGAAAATGGATGGGAAGGCCTAATTGATGGTTGGTATGGTTTCAGACACCAGAATGCACAGGGAGAGGGAACTGCTGCAGATTACAAAAGCACTCAATCGGCAATTGATCAAATAACAGGGAAATTAAACCGGCTTATAGCAAAAACCAACCAACAATTTGAGTTGATAGACAATGAATTCAATGAGGTAGAGAAGCAAATCGGTAATGTGATAAATTGGACCAGAGATTCTATAACAGAAGTGTGGTCATACAATGCTGAACTCTTGGTAGCAATGGAGAACCAGCATACAATTGATCTGGCTGATTCAGAAATGGACAAACTGTACGAACGAGTGAAAAGACAGCTGAGAGAGAATGCTGAAGAAGATGGCACTGGTTGCTTTGAAATATTTCACAAGTGTGATGATGACTGTATGGCCAGTATTAGAAATAACACCTATGATCACAGAAAATACAGGGAAGAGGCAATGCAAAATAGAATACAGATTGACCCAGTCAAACTAAGCAGCGGCTACAAAGATGTGATACTTTGGTTTAGCTTCGGGGCATCATGTTTCATACTTCTAGCCATTGTAATGGGCCTTGTCTTCATATGTGTAAAGAATGGAAACATGCGGTGCACTATTTGTATATAAATGAATCCAAATCAGAAGATTCTATGCACTTCAGCCACTGCTATCACAATAGGTGCAATCGCAGCACTCATTGGAATAGCAAACCTAGGATTGAACATAGGACTGCATCTAAAACCGGGCTGCAATTGCTCACACTCACAACCTGAAACAACCAACACAAGCCAAACAATAATAAACAACTATTATAATGAAACAAACATCACCAACATCCAAATGGAAGAAAGAACAAGCAGGAATTTCAATAACTTAACTAAAAGGCTCTGTACTATAAATTCATGGCACATATATGGGAAAGACAATGCAGTAAGAATTGGAGAAAGCTCGGATGTTTTAGTCACAAGAGAACCCTATGTTTCATGCGACCCAGATGAATGCAGGTTCTATGCTCTCAGCCAAGGAACAACAATCAGAGGGAAACACTCAAACGGAACAATACACGATAGGTCCCAGTATCGCGCCCTGATAAGCTGGCCACTATCATCACCGCCCACAGTGTACAACAGCAGGGTGGAATGCATTGGGTGGTCAAGTACTAGTTGCCATGATGGCAAATCCAGGATGTCAATATGTATATCAGGACCAAACAACAATGCATCTGCAGTAGTATGGTACAACAGAAGGCCTGTTGCAGAAATTAACACATGGGCCCAAAACATACTAAGAACACAGGAATCTGAATGTGTATGCCACAACGGCGTATGCCCAGTAGTGTTCACCGATGGGCCTGCCACTGGACCTGCAGACACAAGAATATACTATTTTAAAGAGGGGAAAATATTGAAATGGGAGTCTCTGACTGGAACTGCTAAGCATATTGAAGAATGCTCATGTTACGGGGAACGAACAGGGATTACCTGCACATGCAGGGACAATTGGCTGGGCTCAAATAGACCAGTGATTCAGATAGACCCAGTAGCAATGACACACACTAGTCAATATATATGCAGTCCTGTTCTTACAGACAGTCCCCGACCGAATGACCCAAATATAGGTAATTGTAATGACCCTTATCCAGGTAATAATAACAATGGAGTCAAGGGATTCTCATACCTGGATGGGGCTAACACTTGGCTAGGGAGGACAATAAGCACGGCCTCGAGGTCTGGATACGAGATGTTAAAAGTGCCAAATGCATTGACAGATGATAGATCAAAGCCCATTCAAGGTCAGACAATTGTATTAAACGCTGACTGGAGTGGTTACAGTGGGTCTTTCATGGACTATTGGGCTGGAGGGGACTGCTATCGAGCGTGTTTTTATGTGGAGTTGATACGTGGAAGACCCAAGGAGGATAAAGTGTGGTGGACCAGCAATAGTATAGTATCGATGTGTTCCAGTACAGAATTCCTGGGACAATGGAACTGGCCTGATGGGGCTAAAATAGAGTACTTCCTCTAA
>A/Chicken/Guangdong/DG120/2015
ATGAACACTCAAATCCTGGTATTCGCTCTGATTGCGATCATTCCAACAAATGCGGACAAAATCTGCCTCGGACATCATGCCGTGTCAAACGGAACCAAAGTAAACACATTAACTGAAAGAGGAGTGGAAGTCGTCAATGCAACTGAAACAGTGGAACGAACAAGCATCCCCAGGATCTGCTCAAAAGGGAAAAGGACAGTTGACCTCGGTCAATGTGGACTCCTGGGGACAATCACTGGACCACCTCAATGTGACCAATTCCTAGAATTTTCAGCCGATTTAATTATTGAGAGGCGAGAAGGAAGTGATGTCTGTTATCCTGGGAAATTCGTGAATGAAGAAGCTCTGAGGCAAATTCTCAGAAAATCAGGCGGAATTGACAAGGAAGCAATGGGATTCACATACAGTGGAATAAGAACTAATGGAGCAACCAGTGCATGTAGGAGATCAGGATCTTCATTCTATGCAGAAATGAAATGGCTCCTGTCAAACACAGATAATGCTGCATTCCCGCAAATGACTAAGTCATATAAAAATACAAGAAAAAGCCCAGCTATAATAGTATGGGGGATTCATCATTCCGCATCAACTGCAGAGCAAACCAAGCTATATGGGAGTGGGAACAAACTGGTGACAGTTGGGAGTTCTAATTATCAACAATCTTTTGTACCGAGTCCAGGAGCGAGACCACAAGTTAATGGTTTATCTGGAAGAATTGACTTTCATTGGCTAATGCTAAATCCCAATGATACAGTCACTTTCAGTTTCAATGGGGCTTTTATAGCTCCAGATCGTGCAAGCTTCCTGAGAGGAAAATCTATAGGAATCCAGAGTGGAGTACAGGTTGATGCCGATTGTGAAGGGGACTGCTATCATAGTAGAGGGACAATAATAAGTAACTTGCCATTTCAGAACATAGATAGCAGGGCAGTTGGAAAATGTCCGAGATATGTTAAGCAAAGGAGTCTGCTGCTAGCAACAGGGATGAAGAATGTTCCTGAGATTCCAAAGGGAA------------GGGGTCTATTTGGTGCTATAGCGGGTTTCATTGAAAATGGATGGGAAGGCCTAATTGATGGTTGGTATGGTTTCAGACACCAGAATGCACAGGGAGAGGGAACTGCTGCAGATTACAAAAGCACTCAATCGGCAATTGATCAAATAACAGGAAAATTAAACCGGCTTATAGAAAAAACCAACCAACAATTTGAGTTGATAGACAATGAATTCAACGAGGTAGAGAAACAAATCGGTAATGTGATAAACTGGACCAGAGATTCTATAACAGAAGTGTGGTCATACAATGCTGAACTCTTGGTAGCAATGGAGAACCAGCATACAATTGATCTGGCTGATTCAGAAATGGACAAACTGTACGAACGAGTGAAAAGACAGCTGAGAGAGAATGCTGAAGAAGATGGCACTGGTTGCTTTGAAATATTTCACAAGTGTGATGATGACTGTATGGCCAGCATTAGGAATAACACCTATGATCACAGCAAATACAGGGAAGAGGCAATGCAAAATAGAATACAGATTGACCCAGTCAAACTAAGCAGCGGCTACAAAGATGTGATACTTTGGTTTAGCTTCGGGGCATCATGTTTCATACTTATAGCCATTGTAATGGGCCTTGTCTTCATATGTGTAAAGAATGGAAACATGCGGTGCACTATTTGTATATAAATGAATCCAAATCAGAAGATTCTATGCACTTCAGCCACTGCTATCACAATAGGCGCAATCGCAGTACTCATTGGGATAGCAAACCTAGGATTGAACATAAGACTGCATCTAAAACCGGGCTGCAATTGCTCACACTCACAACCTGAAACAACCAACACAAGCCAAACAATAATAAACAACTATTATAATGAAACAAACATCACCAACATCCAAATGGAAGAGAGAACAAGCAAGAATTTCAATAACTTAACTAAAGGGCTCTGTACTATAAATTCATGGCACATATATGGGAAAGACAATGCAGTAAGAATTGGAGAGAGCTCGGATGTTTTAGTCACAAGAGAACCCTATGTTTCATGCGACCCAGATGAATGCAGGTTCTATGCTCTCAGCCAAGGAACAACAATCAGAGGGAAACACTCAAACGGAACAATACACGATAGGTCCCAGTATCGCGCCCTGATAAGCTGGCCACTATCATCACCGCCCACAGTGTACAACAGCAGGGTGGAATGCATTGGGTGGTCAAGTACTAGTTGCCATGATGGCAAATCCAGGATGTCAATATGTATATCAGGACCAAACAACAATGCATCTGCAGTAGTATGGTACAACAGAAGGCCTGTTGCAGAAATTAACACATGGGCCCGAAACATACTAAGAACACAGGAGTCTGAATGTGTATGCCACAACGGCGTATGCCCAGTAGTGTTCACTGATGGATCTGCCACTGGACCTGCAGACACAAGAATATACTATTTTAAAGAGGGGAAAATATTGAAATGGGAGTCTCTGACTGGAACTGCTAAGCATATTGAAGAATGCTCATGTTACGGGGAACGAACAGGAATTACCTGCACATGCAGGGACAATTGGCAGGGCTCAAATAGACCAGTGATTCAGATAGACCCAGTAGCAATGACACACACTAGTCAATATATATGCAGTCCTGTTCTTACAGACAATCCCCGACCGAACGACCCAAATATAGGTAAGTGTAATGACCCTTATCCAGGTAATAATAACAATGGAATCAAGGGATTCTCATACCTGGATGGGGCTAACACTTGGCTAGGGAGGACAATAAGCACAGCCTCGAGGTCTGGATACGAGATGTTAAAAGTGCCAAATGCATTGACAGATGATAGATCAAAGCCCATTCAAGGTCAAACAATTGTATTAAACGCTGACTGGAGTGGTTACAGTGGATCTTTCATGGACTATTGGGCTGAAGGGGATTGCTATCGAGCGTGTTTTTATGTGGAGTTGATACGTGGAAGACCCAAGGAGGATAAGGTGTGGTGGACCAGCAATAGTATAGTATCGATGTGTTCCAGTACAGAATTCCTGGGACAATGGAACTGGCCTGATGGGGCTAAAATAGAGACTCTCCTCTAA
>A/Chicken/Guangdong/DG478/2014
ATGAACACTCAAATCCTGGTATTCGCTCTGATTGCGATCATTCCAACAAATGCGGACAAAATCTGCCTCGGACATCATGCCGTGTCAAACGGAACCAAAGTAAACACATTAACTGAAAGAGGAGTGGAAGTCGTCAATGCAACTGAAACAGTGGAACGAACAAACATCCCCAGGATCTGCTCAAAAGGGAAAAGGACAGTTGACCTCGGTCAATGTGGACTCCTGGGGACAATCACTGGACCACCTCAATGTGACCAATTCCTAGAATTTTCAGCCGATTTAATTATTGAGAGGCGAGAAGGAAGTGATGTCTGTTATCCTGGGAAATTCGTGAATGAAGAAGCTCTGAGGCAAATTCTCAGAAAATCAGGCGGAATTGACAAGGAAGCAATGGGATTCACATACAGTGGAATAAGAACTAATGGAGCAACCAGTGCATGTAGGAGATCAGGATCTTCATTCTATGCAGAAATGAAATGGCTCCTGTCAAACACAGATAATGCTGCATTCCCGCAAATGACTAAGTCATATAAAAATACAAGAAAAAGCCCAGCTATAATAGTATGGGGGATTCATCATTCCGCATCAACTGCAGAGCAAACCAAGCTATATGGGAGTGGGAACAAACTGGTGACAGTTGGGAGTTCTAATTATCAACAATCTTTTGTACCGAGTCCAGGAGCGAGACCACAAGTTAATGGTTTATCTGGAAGAATTGACTTTCATTGGCTAATGCTAAATCCCAATGATACAGTCACTTTCAGTTTCAATGGGGCTTTTATAGCTCCAGATCGTGCAAGCTTCCTGAGAGGAAAATCTATAGGAATCCAGAGTGGAGTACAGGTTGATGCCGATTGTGAAGGGGACTGCTATCATAGTAGAGGGACAATAATAAGTAACTTGCCATTTCAGAACATAGATAGCAGGGCAGTTGGAAAATGTCCGAGATATGTTAAGCAAAGGAGTCTGCTGCTAGCAACAGGGATGAAGAATGTTCCTGAGATTCCAAAGGGAA------------GGGGTCTATTTGGTGCTATAGCGGGTTTCATTGAAAATGGATGGGAAGGCCTAATTGATGGTTGGTATGGTTTCAGACACCAGAATGCACAGGGAGAGGGAACTGCTGCAGATTACAAAAGCACTCAATCGGCAATTGATCAAATAACAGGAAAATTAAACCGGCTTATAGAAAAAACCAACCAACAATTTGAGTTGATAGACAATGAATTCAACGAGGTAGAGAAACAAATCGGTAATGTGATAAACTGGACCAGAGATTCTATAACAGAAGTGTGGTCATACAATGCTGAACTCTTGGTAGCAATGGAGAACCAGCATACAATTGATCTGGCTGATTCAGAAATGGACAAACTGTACGAACGAGTGAAAAGACAGCTGAGAGAGAATGCTGAAGAAGATGGCACTGGTTGCTTTGAAATATTTCACAAGTGTGATGATGACTGTATGGCCAGCATTAGGAATAACACCTATGATCACAGCAAATACAGGGAAGAGGCAATGCAAAATAGAATACAGATTGACCCAGTCAAACTAAGCAGCGGCTACAAAGATGTGATACTTTGGTTTAGCTTCGGGGCATCATGTTTCATACTTATAGCCATTGTAATGGGCCTTGTCTTCATATGTGTGAAGAATGGAAACATGCGGTGCACTATTTGTATATAAATGAATCCAAATCAGAAGATTCTATGCACTTCAGCCACTGCCATCACAATAGGCGCAATCGCAGTACTCATTGGGATAGCAAACCTAGGATTGAACATAAGACTGCATCTAAAACCGGGCTGCAATTGCTCACACTCACAACCTGAAACAACCAACACAAGCCAAACAATAATAAACAACTATTATAATGAAACAAACATCACCAACATCCAAATGGAAGAGAGAACAAGCAAGAATTTCAATAACTTAACTAAAGGGCTCTGTACTATAAATTCATGGCACATATATGGGAAAGACAATGCAGTAAGAATTGGAGAGAGCTCGGATGTTTTAGTCACAAGAGAACCCTATGTTTCATGCGACCCAGATGAATGCAGGTTCTATGCTCTCAGCCAAGGAACAACAATCAGAGGGAAACACTCAAACGGAACAATACACGATAGGTCCCAGTATCGCGCCCTGATAAGCTGGCCACTATCATCACCGCCCACAGTGTACAACAGCAGGGTGGAATGCATTGGGTGGTCAAGTACTAGTTGCCATGATGGCAAATCCAGGATGTCAATATGTATATCAGGACCAAACAACAATGCATCTGCAGTAGTATGGTACAACAGAAGGCCTGTTGCAGAAATTAACACATGGGCCCGAAACATACTAAGAACACAGGAGTCTGAATGTGTATGCCACAACGGCGTATGCCCAGTAGTGTTCACTGATGGATCTGCCACTGGACCTGCAGACACAAGAATATACTATTTTAAAGAGGGGAAAATATTGAAATGGGAGTCTCTGACTGGAACTGCTAAGCATATTGAAGAATGCTCATGTTACGGGGAACGAACAGGAATTACCTGCACATGCAGGGACAATTGGCAGGGCTCAAATAGACCAGTGATTCAGATAGACCCAGTAGCAATGACACACACTAGTCAATATATATGCAGTCCTGTTCTTACAGACAATCCCCGACCGAACGACCCAAATATAGGTAAGTGTAATGACCCTTATCCAGGTAATAATAACAATGGAATCAAGGGATTCTCATACCTGGATGGGGCTAACACTTGGCTAGGGAGGACAATAAGCACAGCCTCGAGGTCTGGATACGAGATGTTAAAAGTGCCAAATGCATTGACAGATGATAGATCAAAGCCCATTCAAGGTCAAACAATTGTATTAAACGCTGACTGGAGTGGTTACAGTGGATCTTTCATGGACTATTGGGCTGAAGGGGACTGCTATCGAGCGTGTTTTTATGTGGAGTTGATACGTGGAAGACCCAAGGAGGATAAGGTGTGGTGGACCAGCAATAGTATAGTATCGATGTGTTCCAGTACAGAATTCCTGGGACAATGGAACTGGCCTGATGGGGCTAAAATAGAGTACTTCCTCTAA
>A/Chicken/Guangdong/DG479/2014
ATGAACACTCAAATCCTGGTATTCGCTCTGATTGCGATCATTCCAACAAATGCGGACAAAATCTGCCTCGGACATCATGCCGTGTCAAACGGAACCAAAGTAAACACATTAACTGAAAGAGGAGTGGAAGTCGTCAATGCAACTGAAACAGTGGAACGAACAAACATCCCCAGGATCTGCTCAAAAGGGAAAAGGACAGTTGACCTCGGTCAATGTGGACTCCTGGGGACAATCACTGGACCACCTCAATGTGACCAATTCCTAGAATTTTCAGCCGATTTAATTATTGAGAGGCGAGAAGGAAGTGATGTCTGTTATCCTGGGAAATTCGTGAATGAAGAAGCTCTGAGGCAAATTCTCAGAAAATCAGGCGGAATTGACAAGGAAGCAATGGGATTCACATACAGTGGAATAAGAACTAATGGAGCAACCAGTGCATGTAGGAGATCAGGATCTTCATTCTATGCAGAAATGAAATGGCTCCTGTCAAACACAGATAATGCTGCATTCCCGCAAATGACTAAGTCATATAAAAATACAAGAAAAAGCCCAGCTATAATAGTATGGGGGATTCATCATTCCGCATCAACTGCAGAGCAAACCAAGCTATATGGGAGTGGAAACAAACTGGTGACAGTTGGGAGTTCTAATTATCAACAATCTTTTGTACCGAGTCCAGGAGCGAGACCACAAGTTAATGGTTTATCTGGAAGAATTGACTTTCATTGGCTAATGCTAAATCCCAATGATACAGTCACTTTCAGTTTCAATGGGGCTTTTATAGCTCCAGATCGTGCAAGCTTCCTGAGAGGAAAATCTATAGGAATCCAGAGTGGAGTACAGGTTGATGCCGATTGTGAAGGGGACTGCTATCATAGTAAAGGGACAATAATGAGTAACTTGCCATTTCAGAACATAGATAGCAGGGCAGTTGGAAAATGTCCGAGATATGTTAAGCAAAGGAGTCTGCTGCTAGCAACAGGGATGAAGAATGTTCCTGAGATTCCAAAGGGAA------------GAGGTCTATTTGGTGCTATAGCGGGTTTCATTGAAAATGGATGGGAAGGCCTAATTGATGGTTGGTATGGTTTCAGACACCAGAATGCACAGGGAGAGGGAACTGCTGCAGATTACAAAAGCACTCAATCGGCAATTGATCAAATAACAGGAAAATTAAACCGGCTTATAGAAAAAACCAACCAACAATTTGAGTTGATAGACAATGAATTCAACGAGGTAGAGAAACAAATCGGTAATGTGATAAACTGGACCAGAGATTCTATAACAGAAGTGTGGTCATACAATGCTGAACTCTTGGTAGCAATGGAGAACCAGCATACAATTGATCTGGCTGATTCAGAAATGGACAAACTGTACGAACGAGTGAAAAGACAGCTGAGAGAGAATGCTGAAGAAGATGGCACTGGTTGCTTTGAAATATTTCACAAGTGTGATGATGACTGTATGGCCAGCATTAGGAATAACACCTATGATCACAGCAAATACAGGGAAGAGGCAATGCAAAATAGAATACAGATTGACCCAGTCAAACTAAGCAGCGGCTACAAAGATGTGATACTTTGGTTTAGCTTCGGGGCATCATGTTTCATACTTATAGCCATTGTAATGGGCCTTGTCTTCATATGTGTGAAGAATGGAAACATGCGGTGCACTATTTGTATATAAATGAATCCAAATCAGAAGATTCTATGCACTTCAGCCACTGCCATCACAATAGGCGCAATCGCAGTACTCATTGGAATAGCAAACCTAGGATTGAACATAGGACTGCATCTAAAACCGGGCTGCAATTGCTCACACTCACAACCTGAAACAACCAACACAAGCCAAACAATAATAAACAACTATTATAATGAAACAAACATCACCAACATCCAAATGGAAGAGAGAACAAGCAAGAATTTCAATAACTTAACTAAAGGGCTCTGTACTATAAATTCATGGCACATATATGGGAAAGACAATGCAGTAAGAATTGGAGAGAGCTCGGATGTTTTAGTCACAAGAGAACCCTATGTTTCATGCGACCCAGATGAATGCAGGTTCTATGCTCTCAGCCAAGGAACAACAATCAGAGGGAAACACTCAAACGGAACAATACACGATAGGTCCCAGTATCGCGCCCTGATAAGCTGGCCACTATCATCACCGCCCACAGTGTACAACAGCAGGGTGGAATGCATTGGGTGGTCAAGTACTAGTTGCCATGATGGCAAATCCAGGATGTCAATATGTATATCAGGACCAAACAACAATGCATCTGCAGTAGTATGGTACAACAGAAGGCCTGTTGCAGAAATTAACACATGGGCCCGAAACATACTAAGAACACAGGAGTCTGAATGTGTATGCCACAACGGCGTATGCCCAGTAGTGTTCACTGATGGATCTGCCACTGGACCTGCAGACACAAGAATATACTATTTTAAAGAGGGGAAAATATTGAAATGGGAGTCTCTGACTGGAACTGCTAAGCATATTGAAGAATGCTCATGTTACGGGGAACGAACAGGAATTACCTGCACATGCAGGGACAATTGGCAGGGCTCAAATAGACCAGTGATTCAGATAGACCCAGTAGCAATGACACACACTAGTCAATATATATGCAGTCCTGTTCTTACAGACAATCCCCGACCGAACGACCCAAATATAGGTAAGTGTAATGACCCTTATCCAGGTAATAATAACAATGGAATCAAGGGATTCTCATACCTGGATGGGGCTAACACTTGGCTAGGGAGGACAATAAGCACAGCCTCGAGGTCTGGATACGAGATGTTAAAAGTGCCAAATGCATTGACAGATGATAGATCAAAGCCCATTCAAGGTCAGACAATTGTATTAAACGCTGACTGGAGTGGTTACAGTGGATCTTTCATGGACTATTGGGCTGAAGGGGACTGCTATCGAGCGTGTTTTTATGTGGAGTTGATACGTGGAAGACCCAAGGAGGATAAGGTGTGGTGGACCAGCAATAGTATAGTATCGATGTGTTCCAGTACAGAATTCCTGGGACAATGGAACTGGCCTGATGGGGCTAAAATAGAGTACTTCCTCTAA
>A/Chicken/Guangdong/DG593/2014
ATGAACACTCAAATCCTGGTATTCGCTCTGATTGCGATCATTCCAACAAATGCGGACAAAATCTGCCTCGGACATCATGCCGTGTCAAACGGAACCAAAGTAAACACATTAACTGAAAGAGGAGTGGAAGTCGTCAATGCAACTGAAACAGTGGAACGAACAAACATCCCCAGGATCTGCTCAAAAGGGAAAAGGACAGTTGACCTCGGTCAATGTGGACTCCTGGGGACAATCACTGGACCACCTCAATGTGACCAATTCCTAGAATTTTCAGCCGATTTAATTATTGAGAGGCGAGAAGGAAGTGATGTCTGTTATCCTGGGAAATTCGTGAATGAAGAAGCTCTGAGGCAAATTCTCAGAAAATCAGGCGGAATTGACAAGGAAGCTATGGGATTCACATACAGTGGAATAAGAACTAATGGAGCAACCAGTGCATGTAGGAGATCAGGATCTTCATTCTATGCAGAAATGAAATGGCTCCTGTCAAACACAGATAATGCTGCATTCCCGCAAATGACTAAGTCATATAAAAATACAAGAAAAAGCCCAGCTATAATAGTATGGGGGATTCATCATTCCGCATCAACTGCAGAGCAAACCAAGCTATATGGGAGTGGAAACAAACTGGTGACAGTTGGGAGTTCTAATTATCAACAATCTTTTGTACCGAGTCCAGGAGCGAGACCACAAGTTAATGGTTTATCTGGAAGAATTGACTTTCATTGGCTAATGCTAAATCCCAATGATACAGTCACTTTCAGTTTCAATGGGGCTTTTATAGCTCCAGATCGTGCAAGCTTCCTGAGAGGAAAATCTATAGGAATCCAGAGTGGAGTACAGGTTGATGCCGATTGTGAAGGGGACTGCTATCATAGTAGAGGGACAATAATAAGTAACTTGCCATTTCAGAACATAGATAGCAGGGCAGTTGGAAAATGTCCGAGATATGTTAAGCAAAGGAGTCTGCTGCTAGCAACAGGGATGAAGAATGTTCCTGAGATTCCAAAGGGAA------------GAGGTCTATTTGGTGCTATAGCGGGTTTCATTGAGAATGGATGGGAAGGCCTAATTGATGGTTGGTATGGTTTCAGACACCAGAATGCACAGGGAGAGGGAACTGCTGCAGATTACAAAAGCACTCAATCGGCAATTGATCAAATAACAGGAAAATTAAACCGGCTTATAGAAAAAACCAACCAACAATTTGAGTTGATAGACAATGAATTCAACGAGGTAGAGAAACAAATCGGTAATGTGATAAACTGGACCAGAGATTCTATAACAGAAGTGTGGTCATACAATGCTGAACTCTTGGTAGCAATGGAGAACCAGCATACAATTGATCTGGCTGATTCAGAAATGGACAAACTGTACGAACGAGTGAAAAGACAGCTGAGAGAGAATGCTGAAGAAGATGGCACTGGTTGCTTTGAAATATTTCACAAGTGTGATGATGACTGTATGGCCAGCATTAGGAATAACACCTATGATCACAGCAAATACAGGGAAGAGGCAATGCAAAATAGAATACAGATTGACCCAGTCAAACTAAGCAGCGGCTACAAAGATGTGATACTTTGGTTTAGCTTCGGGGCATCATGTTTCATACTTATAGCCATTGTAATGGGCCTTGTCTTCATATGTGTGAAGAATGGAAACATGCGGTGCACTATTTGTATATAAATGAATCCAAATCAGAAGATTCTATGCACTTCAGCCACTGCTATCACAATAGGCGCAATCGCAGTACTCATTGGAATAGCAAACCTAGGATTGAACATAGGACTGCATCTAAAACCGGGCTGCAATTGCTCACACTCACAACCTGAAACAACCAACACAAGCCAAACAATAATAAACAACTATTATAATGAAACAAACATCACCAACATCCAAATGGAAGAGAGAACAAGCAAGAATTTCAATAACTTAACTAAAGGGCTCTGTACTATAAATTCATGGCACATATATGGGAAAGACAATGCAGTAAGAATTGGAGAGAGCTCGGATGTTTTAGTCACAAGAGAACCCTATGTTTCATGCGACCCAGATGAATGCAGGTTCTATGCTCTCAGCCAAGGAACAACAATCAGAGGGAAACACTCAAACGGAACAATACACGATAGGTCCCAGTATCGCGCCCTGATAAGCTGGCCACTATCATCACCGCCCACAGTGTACAACAGCAGGGTGGAATGCATTGGGTGGTCAAGTACTAGTTGCCATGATGGCAAATCCAGGATGTCAATATGTATATCAGGACCAAACAACAATGCATCTGCAGTAGTATGGTACAACAGAAGGCCTGTTGCAGAAATTAACACATGGGCCCGAAACATACTAAGAACACAGGAGTCTGAATGTGTATGCCACAACGGCGTATGCCCAGTAGTGTTCACTGATGGATCTGCCACTGGACCTGCAGACACAAGAATATACTATTTTAAAGAGGGGAAAATATTGAAATGGGAGTCTCTGACTGGAACTGCTAAGCATATTGAAGAATGCTCATGTTACGGGGAACGAACAGGAATTACCTGCACATGCAGGGACAATTGGCAGGGCTCAAATAGACCAGTGATTCAGATAGACCCAGTAGCAATGACACACACTAGTCAATATATATGCAGTCCTGTTCTTACAGACAATCCCCGACCGAACGACCCAAATATAGGTAAGTGTAATGACCCTTATCCAGGTAATAATAACAATGGAATCAAGGGATTCTCATACCTGGATGGGGCTAACACTTGGCTAGGGAGGACAATAAGCACAGCCTCGAGGTCTGGATACGAGATGTTAAAAGTGCCAAATGCATTGACAGATGATAGATCAAAGCCCATTCAAGGTCAGACAATTGTATTAAACGCTGACTGGAGTGGTTACAGTGGATCTTTCATGGACTATTGGGCTGAAGGGGACTGCTATCGAGCGTGTTTTTATGTGGAGTTGATACGTGGAAGACCCAAGGAGGATAAGGTGTGGTGGACCAGCAATAGTATAGTATCGATGTGTTCCAGTACAGAATTCCTGGGACAATGGAACTGGCCTGATGGGGCTAAAATAGAGTACTTCCTCTAA
>A/chicken/Guangdong/G1/2013
ATGAACACTCAAATCCTGGTATTCGCTCTGATTGCGATCATTCCAACAAATGCAGACAAAATCTGCCTCGGACATCATGCCGTGTCAAACGGAACCAAAGTAAACACATTAACTGAAAGAGGAGTGGAAGTCGTCAATGCAACTGAAACAGTGGAACGAACAAACATCCCCAGGATCTGCTCAAAAGGGAAAAAGACAGTTGACCTCGGTCAATGTGGACTCCTGGGGACAATCACTGGACCACCTCAATGTGACCAATTCCTAGAATTTTCAGCCGATTTAATTATTGAGAGGCGAGAAGGAAGTGATGTCTGTTATCCTGGGAAATTCGTGAATGAAGAAGCTCTGAGGCAAATTCTCAGAGAATCAGGCGGAATTGACAAGGAAGCAATGGGATTCACATACAGTGGAATAAGAACTAATGGAGCAACCAGTGCATGTAGGAGATCAGGATCTTCATTCTATGCAGAAATGAAATGGCTCCTGTCAAACACAGATAATGCTGCATTCCCGCAGATGACTAAGTCATATAAAAATACAAGAAAAAGCCCAGCTCTAATAGTATGGGGGATCCATCATTCCGTATCAACTGCAGAGCAAACCAAGCTATATGGGAGTGGAAACAAACTGGTGACAGTTGGGAGTTCTAATTATCAACAATCTTTTGTACCGAGTCCAGGAGCGAGACCACAAGTTAATGGTCTATCTGGAAGAATTGACTTTCATTGGCTAATGCTAAATCCCAATGATACAGTCACTTTCAGTTTCAATGGGGCTTTCATAGCTCCAGACCGTGCAAGCTTCCTGAGAGGAAAATCTATGGGAATCCAGAGTGGAGTACAGGTTGATGCCAATTGTGAAGGGGACTGCTATCATAGTGGAGGGACAATAATAAGTAACTTGCCATTTCAGAACATAGATAGCAGGGCAGTTGGAAAATGTCCGAGATATGTTAAGCAAAGGAGTCTGCTGCTAGCAACAGGGATGAAGAATGTTCCTGAGATTCCAAAGGGAA------------GAGGCCTATTTGGTGCTATAGCGGGTTTCATTGAAAATGGATGGGAAGGCCTAATTGATGGTTGGTATGGTTTCAGACACCAGAATGCACAGGGAGAGGGAACTGCTGCAGATTACAAAAGCACTCAATCGGCAATTGATCAAATAACAGGAAAATTAAACCGGCTTATAGAAAAAACCAACCAACAATTTGAGTTGATAGACAATGAATTCAATGAGGTAGAGAAGCAAATCGGTAATGTGATAAATTGGACCAGAGATTCTATAACAGAAGTGTGGTCATACAATGCTGAACTCTTGGTAGCAATGGAGAACCAGCATACAATTGATCTGGCTGATTCAGAAATGGACAAACTGTACGAACGAGTGAAAAGACAGCTGAGAGAGAATGCTGAAGAAGATGGCACTGGTTGCTTTGAAATATTTCACAAGTGTGATGATGACTGTATGGCCAGTATTAGAAATAACACCTATGATCACAGCAAATACAGGGAAGAGGCAATGCAAAATAGAATACAGATTGACCCAGTCAAACTAAGCAGCGGCTACAAAGATGTGATACTTTGGTTTAGCTTCGGGGCATCATGTTTCATACTTCTAGCCATTGTAATGGGCCTTGTCTTCATATGTGTAAAGAATGGAAACATGCGGTGCACTATTTGTATATAAATGAATCCAAATCAGAAGATTCTATGCACTTCAGCCACTGCTATCATAATAGGCGCAATCGCAGTACTCATTGGAATAGCAAACCTAGGATTGAACATAGGACTGCATCTAAAACCGGGCTGCAATTGCTCACACTCACAACCTGAAACAACCAACACAAGCCAAACAATAATAAACAACTATTATAATGAAACAAACATCACCAACATCCAAATGGAAGAGAGAACAAGCAGGAATTTCAATAACTTAACTAAAGGGCTCTGTACTATAAATTCATGGCACATATATGGGAAAGACAATGCAGTAAGAATTGGAGAGAGCTCGGATGTTTTAGTCACAAGAGAACCCTATGTTTCATGCGACCCAGATGAATGCAGGTTCTATGCTCTCAGCCAAGGAACAACAATCAGAGGGAAACACTCAAACGGAACAATACACGATAGGTCCCAGTATCGCGCCCTGATAAGCTGGCCACTATCATCACCGCCCACAGTGTACAACAGCAGGGTGGAATGCATTGGGTGGTCAAGTACTAGTTGCCATGATGGCAAATCCAGGATGTCAATATGTATATCAGGACCAAACAACAATGCATCTGCAGTAGTATGGTACAACAGAAGGCCTGTTGCAGAAATTAACACATGGGCCCGAAACATACTAAGAACACAGGAATCTGAATGTGTATGCCACAACGGCGTATGCCCAGTAGTGTTCACCGATGGGTCTGCCACTGGACCTGCAGACACAAGAATATACTATTTTAAAGAGGGGAAAATATTGAAATGGGAGTCTCTGACTGGAACTGCTAAGCATATTGAAGAATGCTCATGTTACGGGGAACGAACAGGAATTACCTGCACATGCAGGGACAATTGGCAGGGCTCAAATAGACCAGTGATTCAGATAGACCCAGTAGCAATGACACACACTAGTCAATATATATGCAGTCCTGTTCTTACAGACAATCCCCGACCGAATGACCCAAATATAGGTAAGTGTAATGACCCTTATCCAGGTAATAATAACAATGGAGTCAAGGGATTCTCATACCTGGATGGGGCTAACACTTGGCTAGGGAGGACAATAAGCACAGCCTCGAGGTCTGGATACGAGATGTTAAAAGTGCCAAATGCATTGACAGATGATAGATCAAAGCCCATTCAAGGTCAGACAATTGTATTAAACGCTGACTGGAGTGGTTACAGTGGATCTTTCATGGACTATTGGGCTGAAAGGGACTGCTATCGAGCGTGTTTTTATGTGGAGTTGATACGTGGAAGACCCAAGGAGGATAAAGTGTGGTGGACCAGCAATAGTATAGTATCGATGTGTTCCAGTACAGAATTCCTGGGACAATGGAACTGGCCTGATGGGGCTAAAATAGAGTACTTCCTCTAA
>A/chicken/Guangdong/G2/2013
ATGAACACTCAAATCCTGGTATTCGCTCTGATTGCGATCATTCCAACAAATGCAGACAAAATCTGCCTCGGACATCATGCCGTGTCAAACGGAACCAAAGTAAACACATTAACTGAAAGAGGAGTGGAAGTCGTCAATGCAACTGAAACAGTGGAACGAACAAACATCCCCAGGATCTGCTCAAAAGGGAAAAGGACAGTTGACCTCGGTCAATGTGGACTCCTGGGGACAATCACTGGACCACCTCAATGTGACCAATTCCTAGAATTTTCAGCCGATTTAATTATTGAGAGGCGAGAAGGAAGTGATGTCTGTTATCCTGGGAAATTCGTGAATGAAGAAGCTCTGAGGCAAATTCTCAGAGAATCAGGCGGAATTGACAAGGAAGCAATGGGATTCACATACAGTGGAATAAGAACTAATGGAGCAACCAGTGCATGTAGGAGATCAGGATCTTCATTCTATGCAGAAATGAAATGGCTCCTGTCAAACACAGATAATGCTGCATTCCCGCAGATGACTAAGTCATATAAAAATACAAGAAAAAGCCCAGCTCTAATAGTATGGGGGATCCATCATTCCGTATCAACTGCAGAGCAAACCAAGCTATATGGGAGTGGAAACAAACTGGTGACAGTTGGGAGTTCTAATTATCAACAATCTTTTGTACCGAGTCCAGGAGCGAGACCACAAGTTAATGGTCTATCTGGAAGAATTGACTTTCATTGGCTAATGCTAAATCCCAATGATACAGTCACTTTCAGTTTCAATGGGGCTTTCATAGCTCCAGACCGTGCAAGCTTCCTGAGAGGAAAATCTATGGGAATCCAGAGTGGAGTACAGGTTGATGCCAATTGTGAAGGGGACTGCTATCATAGTGGAGGGACAATAATAAGTAACTTGCCATTTCAGAACATAGATAGCAGGGCAGTTGGAAAATGTCCGAGATATGTTAAGCAAAGGAGTCTGCTGCTAGCAACAGGGATGAAGAATGTTCCTGAGATTCCAAAAGGAA------------GAGGCCTATTTGGTGCTATAGCGGGTTTCATTGAAAATGGATGGGAAGGCCTAATTGATGGTTGGTATGGTTTCAGACACCAGAATGCACAGGGAGAGGGAACTGCTGCAGATTACAAAAGCACTCAATCGGCAATTGATCAAATAACAGGAAAATTAAACCGGCTTATAGAAAAAACCAACCAACAATTTGAGTTGATAGACAATGAATTCAATGAGGTAGAGAAGCAAATCGGTAATGTGATAAATTGGACCAGAGATTCTATAACAGAAGTGTGGTCATACAATGCTGAACTCTTGGTAGCAATGGAGAACCAGCATACAATTGATCTGGCTGATTCAGAAATGGACAAACTGTACGAACGAGTGAAAAGACAGCTGAGAGAGAATGCTGAAGAAGATGGCACTGGTTGCTTTGAAATATTTCACAAGTGTGATGATGACTGTATGGCCAGTATTAGAAATAACACCTATGATCACAGCAAATACAGGGAAGAGGCAATGCAAAATAGAATACAGATTGACCCAGTCAAACTAAGCAGCGGCTACAAAGATGTGATACTTTGGTTTAGCTTCGGGGCATCATGTTTCATACTTCTAGCCATTGTAATGGGCCTTGTCTTCATATGTGTAAAGAATGGAAACATGCGGTGCACTATTTGTATATAAATGAATCCAAATCAGAAGATTCTATGCACTTCAGCCACTGCTATCATAATAGGCGCAATCGCAGTACTCATTGGAATAGCAAACCTAGGATTGAACATAGGACTGCATCTAAAACCGGGCTGCAATTGCTCACACTCACAACCTGAAACAACCAACACAAGCCAAACAATAATAAACAACTATTATAATGAAACAAACATCACCAACATCCAAATGGAAGAGAGAACAAGCAGGAATTTCAATAACTTAACTAAAGGGCTCTGTACTATAAATTCATGGCACATATATGGGAAAGACAATGCAGTAAGAATTGGAGAGAGCTCGGATGTTTTAGTCACAAGAGAACCCTATGTTTCATGCGACCCAGATGAATGCAGGTTCTATGCTCTCAGCCAAGGAACAACAATCAGAGGGAAACACTCAAACGGAACAATACACGATAGGTCCCAGTATCGCGCCCTGATAAGCTGGCCACTATCATCACCGCCCACAGTGTACAACAGCAGGGTGGAATGCATTGGGTGGTCAAGTACTAGTTGCCATGATGGCAAATCCAGGATGTCAATATGTATATCAGGACCAAACAACAATGCATCTGCAGTAGTATGGTACAACAGAAGGCCTGTTGCAGAAATTAACACATGGGCCCAAAACATACTAAGAACACAGGAATCTGAATGTGTATGCCACAACGGCGTATGCCCAGTAGTGTTCACCGATGGGTCTGCCACTGGACCTGCAGACACAAGAATATACTATTTTAAAGAGGGGAAAATATTGAAATGGGAGTCTCTGACTGGAACTGCTAAGCATATTGAAGAATGCTCATGTTACGGGGAACGAACAGGAATTACCTGCACATGCAGGGACAATTGGCAGGGATCAAATAGACCAGTGATTCAGATAGACCCAGTAGCAATGACACACACTAGTCAATATATATGCAGTCCTGTTCTTACAGACAATCCCCGACCGAATGACCCAAATATAGGTAAGTGTAATGACCCTTATCCAGGTAATAATAACAATGGAGTCAAGGGATTCTCATACCTGGATGGGGCTAACACTTGGCTAGGGAGGACAATAAGCACAGCCTCGAGGTCTGGATACGAGATGTTAAAAGTGCCAAATGCATTGACAGATGATAGATCAAAGCCCATTCAAGGTCAGACAATTGTATTAAACGCTGACTGGAGTGGTTACAGTGGATCTTTCATGGACTATTGGGCTGAAGGGGACTGCTATCGAGCGTGTTTTTATGTGGAGTTGATACGTGGAAGACCCAAGGAGGATAAAGTGTGGTGGACCAGCAATAGTATAGTATCGATGTGTTCCAGTACAGAATTCCTGGGACAATGGAACTGGCCTGATGGGGCTAAAATAGAGTACTTCCTCTAA
>A/chicken/Guangdong/G3/2013
ATGAACACTCAAATCCTGGTATTCGCTCTGATTGCGATCATTCCAACAAATGCAGACAAAATCTGCCTCGGACATCATGCCGTGTCAAACGGAACCAAAGTAAACACATTAACTGAAAGAGGAGTGGAAGTCGTCAATGCAACTGAAACAGTGGAACGAACAAACATCCCCAGGATCTGCTCAAAAGGGAAAAGGACAGTTGACCTCGGTCAATGTGGACTCCTGGGGACAATCACTGGACCACCTCAATGTGACCAATTCCTAGAATTTTCAGCCGATTTAATTATTGAGAGGCGAGAAGGAAGTGATGTCTGTTATCCTGGGAAATTCGTGAATGAAGAAGCTCTGAGGCAAATTCTCAGAGAATCAGGCGGAATTGACAAGGAAGCAATGGGATTCACATACAGTGGAATAAGAACTAATGGAGCAACCAGTGCATGTAGGAGATCAGGATCTTCATTCTATGCAGAAATGAAATGGCTCCTGTCAAACACAGATAATGCTGCATTCCCGCAGATGACTAAGTCATATAAAAATACAAGAAAAAGCCCAGCTCTAATAGTATGGGGGATCCATCATTCCGTATCAACTGCAGAGCAAACCAAGCTATATGGGAGTGGAAACAAACTGGTGACAGTTGGGAGTTCTAATTATCAACAATCTTTTGTACCGAGTCCAGGAGCGAGACCACAAGTTAATGGTCTATCTGGAAGAATTGACTTTCATTGGCTAATGCTAAATCCCAATGATACAGTCACTTTCAGTTTCAATGGGGCTTTCATAGCTCCAGACCGTGCAAGCTTCCTGAGAGGAAAATCTATGGGAATCCAGAGTGGAGTACAGGTTGATGCCAATTGTGAAGGGGACTGCTATCATAGTGGAGGGACAATAATAAGTAACTTGCCATTTCAGAACATAGATAGCAGGGCAGTTGGAAAATGTCCGAGATATGTTAAGCAAAGGAGTCTGCTGCTAGCAACAGGGATGAAGAATGTTCCTGAGATTCCAAAAGGAA------------GAGGCCTATTTGGTGCTATAGCGGGTTTCATTGAAAATGGATGGGAAGGCCTAATTGATGGTTGGTATGGTTTCAGACACCAGAATGCACAGGGAGAGGGAACTGCTGCAGATTACAAAAGCACTCAATCGGCAATTGATCAAATAACAGGAAAATTAAACCGGCTTATAGAAAAAACCAACCAACAATTTGAGTTGATAGACAATGAATTCAATGAGGTAGAGAAGCAAATCGGTAATGTGATAAATTGGACCAGAGATTCTATAACAGAAGTGTGGTCATACAATGCTGAACTCTTGGTAGCAATGGAGAACCAGCATACAATTGATCTGGCTGATTCAGAAATGGACAAACTGTACGAACGAGTGAAAAGACAGCTGAGAGAGAATGCTGAAGAAGATGGCACTGGTTGCTTTGAAATATTTCACAAGTGTGATGATGACTGTATGGCCAGTATTAGAAATAACACCTATGATCACAGCAAATACAGGGAAGAGGCAATGCAAAATAGAATACAGATTGACCCAGTCAAACTAAGCAGCGGCTACAAAGATGTGATACTTTGGTTTAGCTTCGGGGCATCATGTTTCATACTTCTAGCCATTGTAATGGGCCTTGTCTTCATATGTGTAAAGAATGGAAACATGCGGTGCACTATTTGTATATAAATGAATCCAAATCAGAAGATTCTATGCACTTCAGCCACTGCTATCATAATAGGCGCAATCGCAGTACTCATTGGAATAGCAAACCTAGGATTGAACATAGGACTGCATCTAAAACCGGGCTGCAATTGCTCACACTCACAACCTGAAACAACCAACACAAGCCAAACAATAATAAACAACTATTATAATGAAACAAACATCACCAACATCCAAATGGAAGAGAGAACAAGCAGGAATTTCAATAACTTAACTAAAGGGCTCTGTACTATAAATTCATGGCACATATATGGGAAAGACAATGCAGTAAGAATTGGAGAGAGCTCGGATGTTTTAGTCACAAGAGAACCCTATGTTTCATGCGACCCAGATGAATGCAGGTTCTATGCTCTCAGCCAAGGAACAACAATCAGAGGGAAACACTCAAACGGAACAATACACGATAGGTCCCAGTATCGCGCCCTGATAAGCTGGCCACTATCATCACCGCCCACAGTGTACAACAGCAGGGTGGAATGCATTGGGTGGTCAAGTACTAGTTGCCATGATGGCAAATCCAGGATGTCAATATGTATATCAGGACCAAACAACAATGCATCTGCAGTAGTATGGTACAACAGAAGGCCTGTTGCAGAAATTAACACATGGGCCCAAAACATACTAAGAACACAGGAATCTGAATGTGTATGCCACAACGGCGTATGCCCAGTAGTGTTCACCGATGGGCCTGCCACTGGACCTGCAGACACAAGAATATACTATTTTAAAGAGGGGAAAATATTGAAATGGGAGTCTCTGACTGGAACTGCTAAGCATATTGAAGAATGCTCATGTTACGGGGAACGAACAGGAATTACCTGCACATGCAGGGACAATTGGCAGGGCTCAAATAGACCAGTGATTCAGATAGACCCAGTAGCAATGACACACACTAGTCAATATATATGCAGTCCTGTTCTTACAGACAATCCCCGACCGAATGACCCAAATATAGGTAAGTGTAATGACCCTTATCCAGGTAATAATAACAATGGAGTCAAGGGATTCTCATACCTGGATGGGGCTAACACTTGGCTAGGGAGGACAATAAGCACAGCCTCGAGGTCTGGATACGAGATGTTAAAAGTGCCAAATGCATTGACAGATGATAGATCAAAGCCCATTCAAGGTCAGACAATTGTATTAAACGCTGACTGGAGTGGTTACAGTGGATCTTTCATGGACTATTGGGCTGAAGGGGACTGCTATCGAGCGTGTTTTTATGTGGAGTTGATACGTGGAAGACCCAAGGAGGATAAAGTGTGGTGGACCAGCAATAGTATAGTATCGATGTGTTCCAGTACAGAATTCCTGGGACAATGGAACTGGCCTGATGGGGCTAAAATAGAGTACTTCCTCTAA
>A/Chicken/Guangdong/GZ068/2015
[truncated: 1,146,838 more chars]
