# Supplementary material for: Identifying key bird species and geographical hotspots of avian influenza A (H7N9) virus in China
Source: Infect Dis Poverty. 2018 Oct 11;7:97. doi: 10.1186/s40249-018-0480-x (PMC6180610; doi:10.1186/s40249-018-0480-x)
Supplement: Supplementary file 3 — IDs and names of selected 150 common migratory birds in China. (XLSX 16 kb) [file 40249_2018_480_MOESM3_ESM.xlsx]

## Sheet: Common Migratory Birds
Bird Id	Scientific Name	English Name
66	Cygnus olor	Mute Swan
67	Cygnus cygnus	Whooper Swan
68	Cygnus columbianus	Tundra Swan
69	Anser cygnoides	Swan Goose
70	Anser fabalis	Bean Goose
71	Anser albifrons	Greater White-fronted Goose
72	Anser erythropus	Lesser White-fronted Goose
73	Anser anser	Greylag Goose
74	Anser indicus	Bar-headed Goose
79	Tadorna ferruginea	Ruddy Shelduck
81	Tadorna tadorna	Common Shelduck
83	Nettapus coromandelianus	Cotton Pygmy-goose
84	Aix galericulata	Mandarin Duck
85	Mareca strepera	Gadwall
86	Mareca falcata	Falcated Duck
87	Mareca penelope	Eurasian Wigeon
89	Anas platyrhynchos	Mallard
92	Spatula clypeata	Northern Shoveler
93	Anas acuta	Northern Pintail
94	Spatula querquedula	Garganey
95	Sibirionetta formosa	Baikal Teal
96	Anas crecca	Common Teal
98	Netta rufina	Red-crested Pochard
99	Aythya ferina	Common Pochard
101	Aythya nyroca	Ferruginous Duck
103	Aythya fuligula	Tufted Duck
104	Aythya marila	Greater Scaup
110	Bucephala clangula	Common Goldeneye
111	Mergellus albellus	Smew
112	Mergus serrator	Red-breasted Merganser
113	Mergus squamatus	Scaly-sided Merganser
114	Mergus merganser	Common Merganser
297	Leucogeranus leucogeranus	Siberian Crane
299	Antigone vipio	White-naped Crane
301	Grus virgo	Demoiselle Crane
302	Grus grus	Common Crane
303	Grus monacha	Hooded Crane
304	Grus nigricollis	Black-necked Crane
305	Grus japonensis	Red-crowned Crane
309	Gallirallus striatus	Slaty-breasted Rail
310	Rallus aquaticus	Water Rail
312	Amaurornis akool	Brown Crake
313	Amaurornis phoenicurus	White-breasted Waterhen
316	Porzana pusilla	Baillon's Crake
318	Porzana fusca	Ruddy-breasted Crake
321	Gallicrex cinerea	Watercock
323	Gallinula chloropus	Common Moorhen
324	Fulica atra	Common Coot
328	Scolopax rusticola	Eurasian Woodcock
332	Gallinago stenura	Pintail Snipe
333	Gallinago megala	Swinhoe's Snipe
334	Gallinago gallinago	Common Snipe
336	Limosa limosa	Black-tailed Godwit
337	Limosa lapponica	Bar-tailed Godwit
338	Numenius minutus	Little Curlew
339	Numenius phaeopus	Whimbrel
340	Numenius arquata	Eurasian Curlew
341	Numenius madagascariensis	Far Eastern Curlew
342	Tringa erythropus	Spotted Redshank
343	Tringa totanus	Common Redshank
344	Tringa stagnatilis	Marsh Sandpiper
345	Tringa nebularia	Common Greenshank
346	Tringa guttifer	Spotted Greenshank
348	Tringa ochropus	Green Sandpiper
349	Tringa glareola	Wood Sandpiper
350	Xenus cinereus	Terek Sandpiper
351	Actitis hypoleucos	Common Sandpiper
352	Tringa brevipes	Grey-tailed Tattler
354	Arenaria interpres	Ruddy Turnstone
356	Limnodromus semipalmatus	Asian Dowitcher
357	Calidris tenuirostris	Great Knot
358	Calidris canutus	Red Knot
359	Calidris alba	Sanderling
361	Calidris pygmeus	Spoon-billed Sandpiper
362	Calidris minuta	Little Stint
363	Calidris ruficollis	Red-necked Stint
364	Calidris temminckii	Temminck's Stint
365	Calidris subminuta	Long-toed Stint
369	Calidris acuminata	Sharp-tailed Sandpiper
371	Calidris alpina	Dunlin
372	Calidris ferruginea	Curlew Sandpiper
375	Calidris falcinellus	Broad-billed Sandpiper
376	Calidris pugnax	Ruff
377	Phalaropus lobatus	Red-necked Phalarope
379	Rostratula benghalensis	Greater Painted-Snipe
380	Hydrophasianus chirurgus	Pheasant-tailed Jacana
384	Haematopus ostralegus	Eurasian Oystercatcher
385	Ibidorhyncha struthersii	Ibisbill
386	Himantopus himantopus	Black-winged Stilt
387	Recurvirostra avosetta	Pied Avocet
388	Pluvialis fulva	Pacific Golden Plover
389	Pluvialis squatarola	Grey Plover
391	Charadrius placidus	Long-billed Plover
392	Charadrius dubius	Little Ringed Plover
393	Charadrius alexandrinus	Kentish Plover
395	Charadrius mongolus	Lesser Sand Plover
396	Charadrius leschenaultii	Greater Sand Plover
398	Charadrius veredus	Oriental Plover
400	Vanellus vanellus	Northern Lapwing
402	Vanellus cinereus	Grey-headed Lapwing
405	Glareola maldivarum	Oriental Pratincole
413	Larus crassirostris	Black-tailed Gull
414	Larus canus	Mew Gull
416	Larus hyperboreus	Glaucous Gull
417	Larus schistisagus	Slaty-backed Gull
421	Larus cachinnans	Yellow-legged Gull
422	Ichthyaetus ichthyaetus	Pallas's Gull
423	Chroicocephalus brunnicephalus	Brown-headed Gull
424	Chroicocephalus ridibundus	Black-headed Gull
426	Chroicocephalus saundersi	Saunders's Gull
427	Ichthyaetus relictus	Relict Gull
432	Gelochelidon nilotica	Gull-billed Tern
433	Hydroprogne caspia	Caspian Tern
436	Thalasseus bergii	Great Crested Tern
438	Sterna dougallii	Roseate Tern
439	Sterna sumatrana	Black-naped Tern
440	Sterna hirundo	Common Tern
441	Sternula albifrons	Little Tern
443	Onychoprion aleuticus	Aleutian Tern
444	Onychoprion anaethetus	Bridled Tern
446	Chlidonias hybrida	Whiskered Tern
447	Chlidonias leucopterus	White-winged Tern
518	Tachybaptus ruficollis	Little Grebe
519	Podiceps grisegena	Red-necked Grebe
520	Podiceps cristatus	Great Crested Grebe
521	Podiceps auritus	Horned Grebe
522	Podiceps nigricollis	Black-necked Grebe
531	Phalacrocorax carbo	Great Cormorant
535	Egretta garzetta	Little Egret
536	Egretta eulophotes	Chinese Egret
537	Egretta sacra	Pacific Reef-egret
539	Ardea cinerea	Grey Heron
541	Ardea purpurea	Purple Heron
542	Ardea alba	Great Egret
543	Ardea intermedia	Intermediate Egret
544	Bubulcus coromandus	Cattle Egret
545	Ardeola bacchus	Chinese Pond-heron
546	Butorides striata	Striated Heron
547	Nycticorax nycticorax	Black-crowned Night-heron
551	Ixobrychus minutus	Little Bittern
552	Ixobrychus sinensis	Yellow Bittern
553	Ixobrychus eurhythmus	Schrenck's Bittern
554	Ixobrychus cinnamomeus	Cinnamon Bittern
555	Dupetor flavicollis	Black Bittern
556	Botaurus stellaris	Great Bittern
562	Platalea leucorodia	Eurasian Spoonbill
563	Platalea minor	Black-faced Spoonbill
565	Pelecanus crispus	Dalmatian Pelican
568	Ciconia nigra	Black Stork
570	Ciconia boyciana	Oriental Stork
