# Supplementary material for: Identifying key bird species and geographical hotspots of avian influenza A (H7N9) virus in China
Source: Infect Dis Poverty. 2018 Oct 11;7:97. doi: 10.1186/s40249-018-0480-x (PMC6180610; doi:10.1186/s40249-018-0480-x)
Supplement: Supplementary file 4 — 184 gene sequences of influenza A (H7N9) virus isolated in chicken downloaded from GISAID. (XLSX 17 kb) [file 40249_2018_480_MOESM4_ESM.xlsx]

## Sheet: Gene Sequences
Isolate_Id	Isolate_Name	Abbreviation	Subtype	Host	Collection_Date
EPI_ISL_146183	A/chicken/Rizhao/515/2013	SD/515/13	A / H7N9	Chicken	2013
EPI_ISL_146449	A/chicken/Rizhao/713/2013	SD/713/13	A / H7N9	Chicken	2013
EPI_ISL_139501	A/chicken/Zhejiang/DTID-ZJU01/2013	ZJ/DTID-ZJU01/13	A / H7N9	Chicken	2013-04
EPI_ISL_138983	A/Chicken/Shanghai/S1053/2013	SH/S1053/13	A / H7N9	Chicken	2013-04-03
EPI_ISL_142920	A/chicken/Shanghai/S1413/2013	SH/S1413/13	A / H7N9	Chicken	2013-04-03
EPI_ISL_142922	A/chicken/Shanghai/S1358/2013	SH/S1358/13	A / H7N9	Chicken	2013-04-03
EPI_ISL_142923	A/chicken/Shanghai/S1080/2013	SH/S1080/13	A / H7N9	Chicken	2013-04-03
EPI_ISL_142924	A/chicken/Shanghai/S1079/2013	SH/S1079/13	A / H7N9	Chicken	2013-04-03
EPI_ISL_142927	A/chicken/Shanghai/S1076/2013	SH/S1076/13	A / H7N9	Chicken	2013-04-03
EPI_ISL_142928	A/chicken/Shanghai/S1055/2013	SH/S1055/13	A / H7N9	Chicken	2013-04-03
EPI_ISL_159064	A/Chicken/Suzhou/097-1/2013	JS/097-1/13	A / H7N9	Chicken	2013-04-09
EPI_ISL_139906	A/chicken/Hangzhou/48-1/2013	ZJ/48-1/13	A / H7N9	Chicken	2013-04-10
EPI_ISL_139907	A/chicken/Hangzhou/50-1/2013	ZJ/50-1/13	A / H7N9	Chicken	2013-04-10
EPI_ISL_142933	A/chicken/Jiangsu/S002/2013	JS/S002/13	A / H7N9	Chicken	2013-04-16
EPI_ISL_142919	A/chicken/Zhejiang/SD007/2013	ZJ/SD007/13	A / H7N9	Chicken	2013-04-22
EPI_ISL_142934	A/chicken/Guangdong/SD641/2013	GD/SD641/13	A / H7N9	Chicken	2013-05-03
EPI_ISL_175607	A/chicken/Guangdong/G2/2013	GD/G2/13	A / H7N9	Chicken	2013-05-05
EPI_ISL_175608	A/chicken/Guangdong/G3/2013	GD/G3/13	A / H7N9	Chicken	2013-05-05
EPI_ISL_194993	A/chicken/Hangzhou/174/2013	ZJ/174/13	A / H7N9	Chicken	2013-05-05
EPI_ISL_175604	A/chicken/Guangdong/3135/2013	GD/3135/13	A / H7N9	Chicken	2013-05-16
EPI_ISL_175609	A/chicken/Guangdong/SD1/2013	GD/SD1/13	A / H7N9	Chicken	2013-05-16
EPI_ISL_175736	A/chicken/Shaoxing/2417/2013	ZJ/2417/13	A / H7N9	Chicken	2013-10-20
EPI_ISL_175768	A/chicken/Huzhou/4045/2013	ZJ/4045/13	A / H7N9	Chicken	2013-10-24
EPI_ISL_175773	A/chicken/Huzhou/4076/2013	ZJ/4076/13	A / H7N9	Chicken	2013-10-24
EPI_ISL_175776	A/chicken/Huzhou/4083/2013	ZJ/4083/13	A / H7N9	Chicken	2013-10-24
EPI_ISL_175781	A/silkie chicken/Huzhou/4213/2013	ZJ/4213/13	A / H7N9	Chicken	2013-10-24
EPI_ISL_175788	A/chicken/Shaoxing/5087/2013	ZJ/5087/13	A / H7N9	Chicken	2013-10-28
EPI_ISL_175789	A/silkie chicken/Shaoxing/5130/2013	ZJ/5130/13	A / H7N9	Chicken	2013-10-28
EPI_ISL_175790	A/chicken/Shaoxing/5136/2013	ZJ/5136/13	A / H7N9	Chicken	2013-10-28
EPI_ISL_175792	A/chicken/Shaoxing/5186/2013	ZJ/5186/13	A / H7N9	Chicken	2013-10-28
EPI_ISL_175817	A/chicken/Shaoxing/5201/2013	ZJ/5201/13	A / H7N9	Chicken	2013-10-28
EPI_ISL_175818	A/chicken/Shaoxing/5224/2013	ZJ/5224/13	A / H7N9	Chicken	2013-10-28
EPI_ISL_175819	A/chicken/Shaoxing/5227/2013	ZJ/5227/13	A / H7N9	Chicken	2013-10-28
EPI_ISL_179671	A/chicken/Zhejiang/DTID-ZJU06/2013	ZJ/DTID-ZJU06/13	A / H7N9	Chicken	2013-12
EPI_ISL_283528	A/chicken/Zhejiang/S4008/2013	ZJ/S4008/13	A / H7N9	Chicken	2013-12-08
EPI_ISL_283529	A/chicken/Zhejiang/S4017/2013	ZJ/S4017/13	A / H7N9	Chicken	2013-12-08
EPI_ISL_283531	A/chicken/Zhejiang/S4071/2013	ZJ/S4071/13	A / H7N9	Chicken	2013-12-08
EPI_ISL_283532	A/chicken/Zhejiang/S4079/2013	ZJ/S4079/13	A / H7N9	Chicken	2013-12-08
EPI_ISL_283534	A/chicken/Zhejiang/S4168/2013	ZJ/S4168/13	A / H7N9	Chicken	2013-12-08
EPI_ISL_175639	A/silkie chicken/Shenzhen/919/2013	GD/919/13	A / H7N9	Chicken	2013-12-09
EPI_ISL_175840	A/chicken/Shenzhen/801/2013	GD/801/13	A / H7N9	Chicken	2013-12-09
EPI_ISL_175633	A/chicken/Shenzhen/727/2013	GD/727/13	A / H7N9	Chicken	2013-12-10
EPI_ISL_175642	A/chicken/Shenzhen/2110/2013	GD/2110/13	A / H7N9	Chicken	2013-12-13
EPI_ISL_175644	A/silkie chicken/Shenzhen/2134/2013	GD/2134/13	A / H7N9	Chicken	2013-12-13
EPI_ISL_175645	A/silkie chicken/Shenzhen/2139/2013	GD/2139/13	A / H7N9	Chicken	2013-12-13
EPI_ISL_175678	A/chicken/Dongguan/3491/2013	GD/3491/13	A / H7N9	Chicken	2013-12-19
EPI_ISL_175679	A/silkie chicken/Dongguan/3520/2013	GD/3520/13	A / H7N9	Chicken	2013-12-19
EPI_ISL_175680	A/silkie chicken/Dongguan/3522/2013	GD/3522/13	A / H7N9	Chicken	2013-12-19
EPI_ISL_175681	A/silkie chicken/Dongguan/3525/2013	GD/3525/13	A / H7N9	Chicken	2013-12-19
EPI_ISL_175682	A/silkie chicken/Dongguan/3526/2013	GD/3526/13	A / H7N9	Chicken	2013-12-19
EPI_ISL_175683	A/silkie chicken/Dongguan/3528/2013	GD/3528/13	A / H7N9	Chicken	2013-12-19
EPI_ISL_175708	A/chicken/Dongguan/3582/2013	GD/3582/13	A / H7N9	Chicken	2013-12-19
EPI_ISL_175709	A/silkie chicken/Dongguan/3605/2013	GD/3605/13	A / H7N9	Chicken	2013-12-19
EPI_ISL_175711	A/chicken/Shenzhen/3733/2013	GD/3733/13	A / H7N9	Chicken	2013-12-19
EPI_ISL_175712	A/chicken/Shenzhen/3734/2013	GD/3734/13	A / H7N9	Chicken	2013-12-19
EPI_ISL_175714	A/silkie chicken/Shenzhen/3781/2013	GD/3781/13	A / H7N9	Chicken	2013-12-19
EPI_ISL_175715	A/silkie chicken/Shenzhen/3782/2013	GD/3782/13	A / H7N9	Chicken	2013-12-19
EPI_ISL_175718	A/chicken/Dongguan/3935/2013	GD/3935/13	A / H7N9	Chicken	2013-12-19
EPI_ISL_175721	A/silkie chicken/Dongguan/3980/2013	GD/3980/13	A / H7N9	Chicken	2013-12-19
EPI_ISL_175842	A/chicken/Dongguan/4064/2013	GD/4064/13	A / H7N9	Chicken	2013-12-19
EPI_ISL_283484	A/chicken/Guangdong/SD002/2014	GD/SD002/14	A / H7N9	Chicken	2014-01-09
EPI_ISL_206852	A/chicken/Huai'an/007/2014	JS/007/14	A / H7N9	Chicken	2014-01-15
EPI_ISL_283503	A/chicken/Guangxi/SD005/2014	GX/SD005/14	A / H7N9	Chicken	2014-01-24
EPI_ISL_283504	A/chicken/Guangxi/SD006/2014	GX/SD006/14	A / H7N9	Chicken	2014-01-24
EPI_ISL_283508	A/chicken/Hunan/SD010/2014	Hunan/SD010/14	A / H7N9	Chicken	2014-01-28
EPI_ISL_206849	A/chicken/Huai'an/041/2014	JS/041/14	A / H7N9	Chicken	2014-02-04
EPI_ISL_206854	A/chicken/Huai'an/053/2014	JS/053/14	A / H7N9	Chicken	2014-02-10
EPI_ISL_179957	A/chicken/Jiangxi/9530/2014	JX/9530/14	A / H7N9	Chicken	2014-02-16
EPI_ISL_176126	A/chicken/Jiangxi/10958/2014	JX/10958/14	A / H7N9	Chicken	2014-02-18
EPI_ISL_283509	A/chicken/Hunan/SD017/2014	Hunan/SD017/14	A / H7N9	Chicken	2014-02-18
EPI_ISL_161671	A/Chicken/Jilin/13188/2014	JL/13188/14	A / H7N9	Chicken	2014-02-20
EPI_ISL_176163	A/chicken/Dongguan/169/2014	GD/169/14	A / H7N9	Chicken	2014-02-20
EPI_ISL_176164	A/chicken/Dongguan/189/2014	GD/189/14	A / H7N9	Chicken	2014-02-20
EPI_ISL_176167	A/chicken/Dongguan/449/2014	GD/449/14	A / H7N9	Chicken	2014-02-20
EPI_ISL_176168	A/chicken/Dongguan/518/2014	GD/518/14	A / H7N9	Chicken	2014-02-20
EPI_ISL_176185	A/silkie chicken/Dongguan/635/2014	GD/635/14	A / H7N9	Chicken	2014-02-20
EPI_ISL_176186	A/silkie chicken/Dongguan/656/2014	GD/656/14	A / H7N9	Chicken	2014-02-20
EPI_ISL_176188	A/chicken/Dongguan/695/2014	GD/695/14	A / H7N9	Chicken	2014-02-20
EPI_ISL_176281	A/chicken/Dongguan/191/2014	GD/191/14	A / H7N9	Chicken	2014-02-20
EPI_ISL_176284	A/chicken/Dongguan/237/2014	GD/237/14	A / H7N9	Chicken	2014-02-20
EPI_ISL_176292	A/chicken/Dongguan/744/2014	GD/744/14	A / H7N9	Chicken	2014-02-20
EPI_ISL_176298	A/chicken/Dongguan/815/2014	GD/815/14	A / H7N9	Chicken	2014-02-20
EPI_ISL_176300	A/chicken/Dongguan/836/2014	GD/836/14	A / H7N9	Chicken	2014-02-20
EPI_ISL_176302	A/chicken/Dongguan/850/2014	GD/850/14	A / H7N9	Chicken	2014-02-20
EPI_ISL_176304	A/chicken/Dongguan/864/2014	GD/864/14	A / H7N9	Chicken	2014-02-20
EPI_ISL_176306	A/chicken/Dongguan/899/2014	GD/899/14	A / H7N9	Chicken	2014-02-20
EPI_ISL_161670	A/Chicken/Jilin/05/2014	JL/05/14	A / H7N9	Chicken	2014-02-21
EPI_ISL_176193	A/silkie chicken/Dongguan/963/2014	GD/963/14	A / H7N9	Chicken	2014-02-21
EPI_ISL_176195	A/silkie chicken/Dongguan/988/2014	GD/988/14	A / H7N9	Chicken	2014-02-21
EPI_ISL_176196	A/silkie chicken/Dongguan/991/2014	GD/991/14	A / H7N9	Chicken	2014-02-21
EPI_ISL_176200	A/chicken/Dongguan/1143/2014	GD/1143/14	A / H7N9	Chicken	2014-02-21
EPI_ISL_176201	A/chicken/Dongguan/1177/2014	GD/1177/14	A / H7N9	Chicken	2014-02-21
EPI_ISL_176202	A/silkie chicken/Dongguan/1264/2014	GD/1264/14	A / H7N9	Chicken	2014-02-21
EPI_ISL_176207	A/chicken/Dongguan/1374/2014	GD/1374/14	A / H7N9	Chicken	2014-02-21
EPI_ISL_176258	A/silkie chicken/Dongguan/1448/2014	GD/1448/14	A / H7N9	Chicken	2014-02-21
EPI_ISL_176260	A/silkie chicken/Dongguan/1450/2014	GD/1450/14	A / H7N9	Chicken	2014-02-21
EPI_ISL_176262	A/chicken/Dongguan/1456/2014	GD/1456/14	A / H7N9	Chicken	2014-02-21
EPI_ISL_176263	A/chicken/Dongguan/1459/2014	GD/1459/14	A / H7N9	Chicken	2014-02-21
EPI_ISL_176265	A/chicken/Dongguan/1494/2014	GD/1494/14	A / H7N9	Chicken	2014-02-21
EPI_ISL_176266	A/chicken/Dongguan/1505/2014	GD/1505/14	A / H7N9	Chicken	2014-02-21
EPI_ISL_176272	A/chicken/Dongguan/1526/2014	GD/1526/14	A / H7N9	Chicken	2014-02-21
EPI_ISL_176275	A/chicken/Dongguan/1666/2014	GD/1666/14	A / H7N9	Chicken	2014-02-21
EPI_ISL_176309	A/silkie chicken/Dongguan/967/2014	GD/967/14	A / H7N9	Chicken	2014-02-21
EPI_ISL_176310	A/silkie chicken/Dongguan/969/2014	GD/969/14	A / H7N9	Chicken	2014-02-21
EPI_ISL_176358	A/chicken/Dongguan/1009/2014	GD/1009/14	A / H7N9	Chicken	2014-02-21
EPI_ISL_176365	A/chicken/Dongguan/1303/2014	GD/1303/14	A / H7N9	Chicken	2014-02-21
EPI_ISL_176367	A/chicken/Dongguan/1314/2014	GD/1314/14	A / H7N9	Chicken	2014-02-21
EPI_ISL_176368	A/chicken/Dongguan/1318/2014	GD/1318/14	A / H7N9	Chicken	2014-02-21
EPI_ISL_176371	A/chicken/Dongguan/1382/2014	GD/1382/14	A / H7N9	Chicken	2014-02-21
EPI_ISL_176373	A/chicken/Dongguan/1401/2014	GD/1401/14	A / H7N9	Chicken	2014-02-21
EPI_ISL_176376	A/chicken/Dongguan/1433/2014	GD/1433/14	A / H7N9	Chicken	2014-02-21
EPI_ISL_176410	A/chicken/Dongguan/1548/2014	GD/1548/14	A / H7N9	Chicken	2014-02-21
EPI_ISL_176411	A/silkie chicken/Dongguan/1641/2014	GD/1641/14	A / H7N9	Chicken	2014-02-21
EPI_ISL_176413	A/chicken/Dongguan/1690/2014	GD/1690/14	A / H7N9	Chicken	2014-02-21
EPI_ISL_176426	A/silkie chicken/Shantou/1406/2014	GD/1406/14	A / H7N9	Chicken	2014-02-25
EPI_ISL_283473	A/chicken/Fujian/S1085/2014	FJ/S1085/14	A / H7N9	Chicken	2014-03-05
EPI_ISL_283475	A/chicken/Fujian/S1322/2014	FJ/S1322/14	A / H7N9	Chicken	2014-03-06
EPI_ISL_283493	A/chicken/Guangdong/SD025/2014	GD/SD025/14	A / H7N9	Chicken	2014-03-08
EPI_ISL_179973	A/chicken/Jiangxi/12273/2014	JX/12273/14	A / H7N9	Chicken	2014-03-16
EPI_ISL_180090	A/silkie chicken/Shantou/2056/2014	GD/2056/14	A / H7N9	Chicken	2014-03-25
EPI_ISL_180016	A/chicken/Jiangxi/13530/2014	JX/13530/14	A / H7N9	Chicken	2014-04-06
EPI_ISL_179910	A/chicken/Jiangxi/13491/2014	JX/13491/14	A / H7N9	Chicken	2014-04-11
EPI_ISL_179915	A/chicken/Jiangxi/13519/2014	JX/13519/14	A / H7N9	Chicken	2014-04-11
EPI_ISL_180075	A/chicken/Shantou/2539/2014	GD/2539/14	A / H7N9	Chicken	2014-04-16
EPI_ISL_180076	A/chicken/Shantou/2546/2014	GD/2546/14	A / H7N9	Chicken	2014-04-16
EPI_ISL_180080	A/chicken/Shantou/2562/2014	GD/2562/14	A / H7N9	Chicken	2014-04-16
EPI_ISL_180029	A/chicken/Jiangxi/14479/2014	JX/14479/14	A / H7N9	Chicken	2014-04-20
EPI_ISL_180034	A/chicken/Jiangxi/14513/2014	JX/14513/14	A / H7N9	Chicken	2014-04-20
EPI_ISL_180037	A/chicken/Jiangxi/14518/2014	JX/14518/14	A / H7N9	Chicken	2014-04-20
EPI_ISL_180071	A/chicken/Jiangxi/14530/2014	JX/14530/14	A / H7N9	Chicken	2014-04-20
EPI_ISL_180085	A/chicken/Jiangxi/15524/2014	JX/15524/14	A / H7N9	Chicken	2014-05-05
EPI_ISL_180091	A/chicken/Shantou/3057/2014	GD/3057/14	A / H7N9	Chicken	2014-05-06
EPI_ISL_283522	A/chicken/Ningxia/S1152/2014	NX/S1152/14	A / H7N9	Chicken	2014-05-16
EPI_ISL_277050	A/chicken/Wuxi/WX5/2014	JS/WX5/14	A / H7N9	Chicken	2014-06-01
EPI_ISL_180100	A/chicken/Jiangxi/18008/2014	JX/18008/14	A / H7N9	Chicken	2014-06-07
EPI_ISL_180103	A/chicken/Jiangxi/18449/2014	JX/18449/14	A / H7N9	Chicken	2014-06-15
EPI_ISL_180141	A/chicken/Jiangxi/18482/2014	JX/18482/14	A / H7N9	Chicken	2014-06-15
EPI_ISL_180145	A/chicken/Jiangxi/18487/2014	JX/18487/14	A / H7N9	Chicken	2014-06-15
EPI_ISL_180149	A/chicken/Jiangxi/18515/2014	JX/18515/14	A / H7N9	Chicken	2014-06-15
EPI_ISL_180156	A/chicken/Zhangzhou/8585/2014	FJ/8585/14	A / H7N9	Chicken	2014-06-23
EPI_ISL_180157	A/chicken/Zhangzhou/8829/2014	FJ/8829/14	A / H7N9	Chicken	2014-06-30
EPI_ISL_180093	A/chicken/Shantou/4325/2014	GD/4325/14	A / H7N9	Chicken	2014-07-01
EPI_ISL_180094	A/chicken/Shantou/4824/2014	GD/4824/14	A / H7N9	Chicken	2014-07-22
EPI_ISL_180096	A/chicken/Shantou/4816/2014	GD/4816/14	A / H7N9	Chicken	2014-07-22
EPI_ISL_180097	A/chicken/Shantou/4833/2014	GD/4833/14	A / H7N9	Chicken	2014-07-22
EPI_ISL_283476	A/chicken/Fujian/S4215/2014	FJ/S4215/14	A / H7N9	Chicken	2014-11-04
EPI_ISL_283477	A/chicken/Fujian/S4219/2014	FJ/S4219/14	A / H7N9	Chicken	2014-11-04
EPI_ISL_283478	A/chicken/Fujian/S4248/2014	FJ/S4248/14	A / H7N9	Chicken	2014-11-04
EPI_ISL_176816	A/Chicken/Guangdong/DG478/2014	GD/DG478/14	A / H7N9	Chicken	2014-11-25
EPI_ISL_176817	A/Chicken/Guangdong/DG479/2014	GD/DG479/14	A / H7N9	Chicken	2014-11-30
EPI_ISL_283524	A/chicken/Xinjiang/SD033/2014	XJ/SD033/14	A / H7N9	Chicken	2014-12-03
EPI_ISL_283525	A/chicken/Xinjiang/SD036/2014	XJ/SD036/14	A / H7N9	Chicken	2014-12-03
EPI_ISL_176834	A/Chicken/Guangdong/GZ068/2015	GD/GZ068/15	A / H7N9	Chicken	2015-01-01
EPI_ISL_176832	A/Chicken/Guangdong/DG120/2015	GD/DG120/15	A / H7N9	Chicken	2015-01-15
EPI_ISL_283480	A/chicken/Fujian/SD005/2015	FJ/SD005/15	A / H7N9	Chicken	2015-01-17
EPI_ISL_283516	A/chicken/Jiangsu/SD012/2015	JS/SD012/15	A / H7N9	Chicken	2015-01-17
EPI_ISL_283485	A/chicken/Guangdong/SD007/2015	GD/SD007/15	A / H7N9	Chicken	2015-01-18
EPI_ISL_283490	A/chicken/Guangdong/SD018/2015	GD/SD018/15	A / H7N9	Chicken	2015-01-27
EPI_ISL_176835	A/Chicken/Guangdong/CZ145/2015	GD/CZ145/15	A / H7N9	Chicken	2015-02-01
EPI_ISL_176837	A/Chicken/Guangdong/SW154/2015	GD/SW154/15	A / H7N9	Chicken	2015-02-10
EPI_ISL_283494	A/chicken/Guangdong/SD027/2015	GD/SD027/15	A / H7N9	Chicken	2015-03-14
EPI_ISL_283517	A/chicken/Jiangxi/S10017/2015	JX/S10017/15	A / H7N9	Chicken	2015-03-24
EPI_ISL_283527	A/chicken/Zhejiang/S1190/2015	ZJ/S1190/15	A / H7N9	Chicken	2015-03-24
EPI_ISL_283518	A/chicken/Jiangxi/S10844/2015	JX/S10844/15	A / H7N9	Chicken	2015-03-26
EPI_ISL_283519	A/chicken/Jiangxi/S11228/2015	JX/S11228/15	A / H7N9	Chicken	2015-03-27
EPI_ISL_283481	A/chicken/Guangdong/S1200/2015	GD/S1200/15	A / H7N9	Chicken	2015-03-31
EPI_ISL_277047	A/chicken/Wuxi/5852/2015	JS/5852/15	A / H7N9	Chicken	2015-05-19
EPI_ISL_283515	A/chicken/Jiangsu/S4519/2015	JS/S4519/15	A / H7N9	Chicken	2015-11-10
EPI_ISL_277046	A/chicken/Wuxi/7144/2015	JS/7144/15	A / H7N9	Chicken	2015-12-19
EPI_ISL_283511	A/chicken/Jiangsu/S1045/2016	JS/S1045/16	A / H7N9	Chicken	2016-03-13
EPI_ISL_283514	A/chicken/Jiangsu/S1460/2016	JS/S1460/16	A / H7N9	Chicken	2016-03-15
EPI_ISL_283501	A/chicken/Guangdong/SD1433/2016	GD/SD1433/16	A / H7N9	Chicken	2016-04-06
EPI_ISL_283505	A/chicken/Hebei/S1257/2016	HB/S1257/16	A / H7N9	Chicken	2016-04-27
EPI_ISL_283507	A/chicken/Hunan/S12753/2016	Hunan/S12753/16	A / H7N9	Chicken	2016-05-19
EPI_ISL_283499	A/chicken/Guangdong/SD032/2017	GD/SD032/17	A / H7N9	Chicken	2017-01-12
EPI_ISL_283487	A/chicken/Guangdong/SD010/2017	GD/SD010/17	A / H7N9	Chicken	2017-01-18
EPI_ISL_283495	A/chicken/Guangdong/SD027/2017	GD/SD027/17	A / H7N9	Chicken	2017-01-18
EPI_ISL_283496	A/chicken/Guangdong/SD028/2017	GD/SD028/17	A / H7N9	Chicken	2017-01-18
EPI_ISL_283498	A/chicken/Guangdong/SD031/2017	GD/SD031/17	A / H7N9	Chicken	2017-01-18
EPI_ISL_283500	A/chicken/Guangdong/SD034/2017	GD/SD034/17	A / H7N9	Chicken	2017-01-22
EPI_ISL_280466	A/chicken/Guangdong/J1/2017	GD/J1/17	A / H7N9	Chicken	2017-02
EPI_ISL_280467	A/chicken/Guangdong/J2/2017	GD/J2/17	A / H7N9	Chicken	2017-02
EPI_ISL_273950	A/Dressed_chicken/Guangdong/GZ631/2017	GD/GZ631/17	A / H7N9	Chicken	2017-04-13
EPI_ISL_274206	A/chicken/Heinan/ZZ01/2017	Henan/ZZ01/17	A / H7N9	Chicken	2017-04-24
